# Supplementary material for: Comparative analyses of co-evolving host-parasite associations reveal unique gene expression patterns underlying slavemaker raiding and host defensive phenotypes
Source: Sci Rep. 2018 Jan 31;8:1951. doi: 10.1038/s41598-018-20262-y (PMC5792630; doi:10.1038/s41598-018-20262-y)
Supplement: Supplementary file 2 — Supplementary Dataset 2 [file 41598_2018_20262_MOESM2_ESM.xlsx]

## Sheet: Sheet1
Tambi	Mira + debris	Mira + debris, with CD-HIT	MIRA post Qualimap + CDH	Trinity	Trinity, with CD-HIT	Trinity-post-Qualimap	EviGene + debris
Assembly Statistics
Total length of sequence	83268998	63173090	63020600	126053251	106935100	80816562	56890285
Total number of sequences	56655	44232	43664	221182	211398	88937	36875
N25 stats	5680	6109	6115	4310	3990	4698	5598
N50 stats	3187	3376	3385	2015	1659	2539	3180
N75 stats	1420	1400	1410	447	348	955	1521
Total GC count	34849508	26276666	26220765	51837602	43677664	33532473	24975733
GC %	41.85 %	41.59 %	41.61 %	0.4112	40.85 %	41.49 %	43.90 %
Average Contig Length	1469.76	1428.22	1443.31	569.907	505.847	908.694	1542.79
TopHat Coverage Percentage	0.903	0.897	89.7%	0.863	0.86	81.8%	70.0%
QualiMap Summary Statistics
P50	105	110		101	106		106
P75	144	148		141	145		144
Mean Coverage	385.53	378.73		272.24	243.66		378.73
Mean Read Length	75.92	75.94		75.6	75.58		75.09
Mapping Quality	26.94	36.24		31.79	33.99		24.66
Summary After Read Removal
# of Contigs Before Filtration	57932	44232		221179	211395		36875
# of Contigs After Filtration	57377	43664		98795	88937		33509
# of Contigs Discatded	555	568		122384	122458		3366
% of Contigs Remaining	0.99042	0.987159		0.446674	0.420715		0.9087
Blast and Filtration Results
Initial contig count	25730	18709	18501		34883	25208	24091
Final gene count	12410	11429	11350		16469	12795	11302
% of genes filtered	0.517684	0.389118	0.38652		0.527879	0.492423	0.530862
Tcurvi	Mira + debris	Mira + debris, with CD-HIT	MIRA post Qualimap + CDH	Trinity	Trinity, with CD-HIT	Trinity-post-Qualimap	EviGene + debris
Assembly Statistics
Total length of sequence	117418772	97569143	96205599	164861979	144381887	107320944	80005919
Total number of sequences	97588	82629	79277	336781	324162	146652	63890
N25 stats	5627	5893	5926	3860	3477	4357	5073
N50 stats	2818	2930	2973	1391	1112	1995	2565
N75 stats	1005	976	1017	332	285	647	963
Total GC count	49756253	41342863	40730944	69773517	61068518	45306683	36165149
GC %	42.38 %	42.37 %	42.34 %	0.4232	42.30 %	42.22 %	45.20 %
Average Contig Length	1203.21	1180.81	1213.54	489.523	445.4	731.807	1252.24
TopHat Coverage Percentage	0.902	0.896	89.5%	0.864	0.86	83.4%	71.3%
QualiMap Summary Statistics
P50	105	109		104	108		106
P75	144	148		144	148		145
Mean Coverage	679.72	679.54		485.87	430.96		661.22
Mean Read Length	79.69	79.79		79.64	79.51		79.08
Mapping Quality	28.48	33.86		30.68	32.38		24.22
Summary After Read Removal
# of Contigs Before Filtration	97588	82628		336780	324161		63890
# of Contigs After Filtration	94075	79277		158104	146561		58020
# of Contigs Discatded	3513	3351		178676	177600		5870
% of Contigs Remaining	0.964002	0.959445		0.469458	0.452124		0.9081
Blast and Filtration Results
Initial contig count	39567	32571	31636		57638	36858	38526
Final gene count	19733	18895	18396		30965	20250	18834
% of genes filtered	0.501276	0.419883	0.418511		0.462768	0.450594	0.511135
Tpila	Mira + debris	Mira + debris, with CD-HIT	MIRA post Qualimap + CDH	Trinity	Trinity, with CD-HIT	Trinity-post-Qualimap	EviGene + debris
Assembly Statistics
Total length of sequence	82104032	65562607	65405297	147847022	124099702	96878220	52953806
Total number of sequences	57932	49365	48783	240003	229488	106446	33044
N25 stats	6321	6439	6442	5085	4713	5417	6013
N50 stats	3518	3489	3504	2468	2026	2958	3469
N75 stats	1418	1280	1298	520	389	1015	1689
Total GC count	34039662	27026601	26968818	60984488	50842992	40230793	23215138
GC %	41.46 %	41.22 %	41.23 %	0.4125	40.97 %	41.53 %	43.84 %
Average Contig Length	1417.25	1328.12	1340.74	616.022	540.768	910.116	1602.52
TopHat Coverage Percentage	0.919	0.916	91.6%	0.891	0.889	82.1%	66.3%
QualiMap Summary Statistics
P50	96	104		88	94		100
P75	138	145		133	137		142
Mean Coverage	505.12	452.93		336.86	307.37		430.19
Mean Read Length	76.94	76.96		76.31	76.23		75.51
Mapping Quality	27.03	35.32		28.49	31.11		26.23
Summary After Read Removal
# of Contigs Before Filtration	56654	49365		240002	229486		33044
# of Contigs After Filtration	56045	48783		119749	106446		30243
# of Contigs Discatded	609	582		120253	123040		2801
% of Contigs Remaining	0.989251	0.98821		0.49895	0.463845		0.9152
Blast and Filtration Results
Initial contig count	23083	18084	16433		41934	26961	19535
Final gene count	12030	11339	10206		16805	13078	10556
% of genes filtered	0.478837	0.372982	0.378933		0.599251	0.514929	0.459637
Tdul	Mira + debris	Mira + debris, with CD-HIT	MIRA post Qualimap + CDH	Trinity	Trinity, with CD-HIT	Trinity-post-Qualimap	EviGene + debris
Assembly Statistics
Total length of sequence	100131987	78204627	77978773	159423345	134726806		58778352
Total number of sequences	70082	58824	57994	263462	251481		37420
N25 stats	6642	6785	6795	4938	4539		6131
N50 stats	3635	3589	3606	2279	1884		3499
N75 stats	1386	1237	1253	498	385		1626
Total GC count	41779850	32375808	32286868	66040980	55500271		25829068
GC %	41.72 %	41.40 %	41.40 %	0.4142	41.19 %		43.94 %
Average Contig Length	1428.78	1329.47	1344.6	605.109	535.734		1570.77
TopHat Coverage Percentage	0.93	NA		NA	NA		72.4%
QualiMap Summary Statistics
P50		118
P75		159
Mean Coverage		704.25
Mean Read Length		80.14
Mapping Quality		35.28
Summary After Read Removal
# of Contigs Before Filtration		58824
# of Contigs After Filtration		57994
# of Contigs Discatded		830
% of Contigs Remaining		0.98589
Blast and Filtration Results
Initial contig count			17765
Final gene count			10407
% of genes filtered			0.414185
Tlongi	Mira + debris	Mira + debris, with CD-HIT	MIRA post Qualimap + CDH	Trinity	Trinity, with CD-HIT	Trinity-post-Qualimap	EviGene + debris
Assembly Statistics
Total length of sequence	98808794	76009937	75609790	141007091	134726806		62010501
Total number of sequences	71763	57612	56122	258827	251481		41658
N25 stats	6096	6494	6506	4476	4539		5715
N50 stats	3312	3497	3521	1946	1884		3170
N75 stats	1343	1273	1302	414	385		1429
Total GC count	41399486	31655528	31501177	58325346	55500271		27284456
GC %	41.90 %	41.65 %	41.66 %	0.4136	41.19 %		44.00 %
Average Contig Length	1376.88	1319.34	1347.24	544.793	535.734		1488.56
TopHat Coverage Percentage	0.908	NA		NA	NA		72.0%
QualiMap Summary Statistics
P50		112
P75		151
Mean Coverage		594.3
Mean Read Length		81.92
Mapping Quality		36.2
Summary After Read Removal
# of Contigs Before Filtration		57612
# of Contigs After Filtration		56122
# of Contigs Discatded		1490
% of Contigs Remaining		0.974137
Blast and Filtration Results
Initial contig count			21626
Final gene count			12240
% of genes filtered			0.434015
Tamer	Mira + debris	Mira + debris, with CD-HIT	MIRA post Qualimap + CDH	Trinity	Trinity, with CD-HIT	Trinity-post-Qualimap	EviGene + debris
Assembly Statistics
Total length of sequence	96079178	73434876	73000788	143758709	122649572		57797993
Total number of sequences	67519	55640	54054	256889	252103		37683
N25 stats	6158	6484	6511	4357	3929		5890
N50 stats	3427	3502	3531	1965	1560		3359
N75 stats	1424	1270	1306	432	326		1593
Total GC count	40639495	30870286	30697888	60221296	50999636		25788550
GC %	42.30 %	42.04 %	42.05 %	0.4189	41.58 %		44.62 %
Average Contig Length	1422.99	1319.82	1350.52	559.614	486.506		1533.79
TopHat Coverage Percentage	0.879	NA		0.876	NA		71.7%
QualiMap Summary Statistics
P50		108
P75		144
Mean Coverage		533.82
Mean Read Length		81.77
Mapping Quality		37.15
Summary After Read Removal
# of Contigs Before Filtration		55640
# of Contigs After Filtration		54054
# of Contigs Discatded		1586
% of Contigs Remaining		0.971495
Blast and Filtration Results
Initial contig count			18914
Final gene count			11809
% of genes filtered			0.375648
