# Supplementary material for: Comparative analyses of co-evolving host-parasite associations reveal unique gene expression patterns underlying slavemaker raiding and host defensive phenotypes
Source: Sci Rep. 2018 Jan 31;8:1951. doi: 10.1038/s41598-018-20262-y (PMC5792630; doi:10.1038/s41598-018-20262-y)
Supplement: Supplementary file 3 — Supplementary Dataset 3 [file 41598_2018_20262_MOESM3_ESM.xlsx]

## Sheet: Tam_BR
Contig	logFC	logCPM	LR	PValue	FDR	Blasthit/Alignment Title	Score	Bits	eValue	Identity+	Start	Stop	BR_433	BR_434	BR_435	BR_436	DR_437	DR_438	DR_440
Sample_440_T10_smifors_Pam_PF_(paired)_contig_42987	-11.4986	4.88229	17.7673	2.49639e-05	0.00382265	gi|322785504|gb|EFZ12173.1| hypothetical protein SINV_12147 [Solenopsis invicta]	294	117.857	5.73851e-29	63	71	409	1	3	0	1477	1	0	0
pam-same-mixed-beh.fa_rep_c27087	-11.4078	3.32948	81.5101	1.74366e-19	7.25013e-16	gi|133916482|emb|CAM36311.1| hypothetical protein [Thermobia domestica]	157	65.0846	2.39073e-10	33	674	814	170	1033	289	20	0	0	0
Sample_440_T10_smifors_Pam_PF_(paired)_contig_43034	-11.0733	2.68737	20.5876	5.69639e-06	0.0011692	gi|307184874|gb|EFN71152.1| Trypsin-7 [Camponotus floridanus]	687	269.24	6.80764e-85	132	181	939	3	10	0	367	0	0	0
Sample_433_R1_smadr_Pam_PF_(paired)_contig_5266	-10.6472	2.58589	21.8735	2.91235e-06	0.000690457	gi|696489561|ref|WP_033028151.1| hypothetical protein, partial [Pseudoalteromonas sp. S8-38]	166	68.5514	1.05952e-10	54	1	375	788	3	10	0	0	0	0
pam-same-mixed-beh.fa_s26348	-10.0216	2.03522	16.146	5.8643e-05	0.00728891	gi|322792072|gb|EFZ16163.1| hypothetical protein SINV_06567 [Solenopsis invicta]	466	184.111	1.65222e-73	90	68	547	1	646	0	0	0	0	0
pam-same-mixed-beh.fa_rep_c18247	-9.97691	1.35251	15.0842	0.000102823	0.0109842	gi|332027978|gb|EGI68029.1| Ejaculatory bulb-specific protein 3 [Acromyrmex echinatior]	432	171.014	8.76064e-51	90	21	389	0	0	2	173	0	0	0
Sample_440_T10_smifors_Pam_PF_(paired)_contig_43040	-9.82236	1.15434	12.9169	0.000325624	0.0247994	gi|307184874|gb|EFN71152.1| Trypsin-7 [Camponotus floridanus]	257	103.605	4.36452e-24	47	140	400	0	0	0	156	0	0	0
Sample_440_T10_smifors_Pam_PF_(paired)_contig_43045	-9.42286	0.668199	13.9585	0.000186889	0.016588	gi|332016434|gb|EGI57347.1| hypothetical protein G5I_14818 [Acromyrmex echinatior]	497	196.052	3.09338e-59	113	10	522	0	2	0	118	0	0	0
Sample_435_R7_smadr_Pam_PF_(paired)_contig_33815	-9.05655	1.04639	19.4591	1.02779e-05	0.00187369	gi|1336808|gb|AAB36116.1| Sol i 3=antigen [Solenopsis invicta=imported fire ants, venom, Peptide, 211 aa]	300	120.168	2.50024e-31	62	15	305	107	0	153	0	0	0	0
Sample_435_R7_smadr_Pam_PF_(paired)_contig_5840	-8.52767	0.540257	15.9698	6.43618e-05	0.00783907	gi|146322501|ref|XP_750388.2| translation elongation factor EF-1 alpha subunit [Aspergillus fumigatus Af293] >gi|129557048|gb|EAL88350.2| translation elongation factor EF-1 alpha subunit , putative [Aspergillus fumigatus Af293] >gi|159130862|gb|EDP55975.1| translation elongation factor EF-1 alpha subunit , putative [Aspergillus fumigatus A1163] >gi|666433717|gb|KEY81258.1| translation elongation …	2281	883.248	0	429	140	1528	3	1	174	0	0	0	0
pam-same-mixed-beh.fa_s26781	-8.29209	0.278722	28.486	9.43767e-08	4.14751e-05	gi|322779232|gb|EFZ09558.1| hypothetical protein SINV_04172 [Solenopsis invicta]	327	130.568	1.02458e-32	62	79	279	38	9	95	4	0	0	0
Sample_440_T10_smifors_Pam_PF_(paired)_contig_43129	-8.1373	-0.663923	12.9832	0.000314295	0.0243046	gi|332023031|gb|EGI63296.1| Heparanase [Acromyrmex echinatior]	189	77.411	3.67929e-14	46	5	256	0	5	5	46	0	0	0
Sample_435_R7_smadr_Pam_PF_(paired)_contig_9934	-7.81333	-0.12149	11.5007	0.000695705	0.0420175	gi|169764801|ref|XP_001816872.1| ADP/ATP carrier protein [Aspergillus oryzae RIB40] >gi|238503928|ref|XP_002383196.1| ADP/ATP carrier protein [Aspergillus flavus NRRL3357] >gi|83764726|dbj|BAE54870.1| unnamed protein product [Aspergillus oryzae RIB40] >gi|220690667|gb|EED47016.1| mitochondrial ADP,ATP carrier protein (Ant), putative [Aspergillus flavus NRRL3357] >gi|391863340|gb|EIT72651.1| ADP/A…	1512	587.03	0	307	28	963	1	0	107	0	0	0	0
Sample_440_T10_smifors_Pam_PF_(paired)_contig_43134	-7.69733	-0.934466	12.4068	0.000427777	0.0299522	gi|307173048|gb|EFN64184.1| Aminopeptidase N [Camponotus floridanus]	134	56.225	7.80432e-07	25	4	165	4	0	14	30	0	0	0
Sample_433_R1_smadr_Pam_PF_(paired)_contig_48157	-7.24772	-0.587302	11.9075	0.000559074	0.0363224	gi|607360604|gb|EZA54930.1| hypothetical protein X777_05471, partial [Cerapachys biroi]	379	150.599	4.66121e-42	69	3	233	0	21	56	0	0	0	0
Sample_435_R7_smadr_Pam_PF_(paired)_contig_133	-7.138	8.63662	13.6563	0.000219501	0.0185389	gi|312233087|ref|YP_004021070.1| NADH dehydrogenase subunit 5 [Solenopsis geminata] >gi|310619401|gb|ADP01777.1| NADH dehydrogenase subunit 5 [Solenopsis geminata]	749	293.123	3.35091e-137	145	684	1331	17	68135	243	27	183	109	54
Sample_433_R1_smadr_Pam_PF_(paired)_contig_35742	-7.13419	-0.596865	14.0966	0.000173657	0.0156709	gi|443727542|gb|ELU14262.1| hypothetical protein CAPTEDRAFT_151631, partial [Capitella teleta]	159	65.855	7.20675e-18	35	1	162	14	65	2	0	0	0	0
Sample_433_R1_smadr_Pam_PF_(paired)_contig_38181	-6.94468	-0.743373	12.8817	0.000331809	0.0250626	gi|16930529|gb|AAL31950.1| CDH1-D, partial [Gallus gallus]	268	107.842	5.76104e-25	73	3	413	6	63	3	0	0	0	0
Sample_433_R1_smadr_Pam_PF_(paired)_contig_40189	-6.87559	-0.863843	15.5465	8.05026e-05	0.00916103	gi|669319593|gb|KFD59988.1| LOW QUALITY PROTEIN: hypothetical protein M514_27836 [Trichuris suis]	250	100.908	1.77877e-21	67	2	385	14	35	14	0	0	0	0
Sample_433_R1_smadr_Pam_PF_(paired)_contig_29747	-6.85178	-0.857789	13.0471	0.000303755	0.0237271	gi|322784056|gb|EFZ11186.1| hypothetical protein SINV_10954 [Solenopsis invicta]	299	119.783	1.98825e-31	58	36	332	2	44	18	0	0	0	0
pam-same-mixed-beh.fa_rep_c9851	-6.69186	7.01847	31.3822	2.11912e-08	1.1121e-05	gi|322795672|gb|EFZ18351.1| hypothetical protein SINV_04524 [Solenopsis invicta]	186	76.2554	6.23524e-15	34	88	219	2757	17435	1006	19	55	42	44
Sample_433_R1_smadr_Pam_PF_(paired)_contig_52982	-6.67234	-0.983237	12.5251	0.000401523	0.0285954	gi|607355102|gb|EZA49697.1| Glycine receptor subunit alphaZ1 [Cerapachys biroi]	175	72.0182	8.89986e-13	38	3	173	8	46	4	0	0	0	0
Sample_435_R7_smadr_Pam_PF_(paired)_contig_52196	-6.51024	-1.39326	15.0164	0.000106582	0.0112085	gi|322798405|gb|EFZ20125.1| hypothetical protein SINV_09825 [Solenopsis invicta]	280	112.464	6.54346e-27	56	22	207	15	6	11	5	0	0	0
pam-same-mixed-beh.fa_rep_c18517	-6.4494	3.36577	27.8097	1.3385e-07	5.28113e-05	gi|696489561|ref|WP_033028151.1| hypothetical protein, partial [Pseudoalteromonas sp. S8-38]	1489	578.17	0	363	908	3628	174	13	1091	31	11	1	3
pam-same-mixed-beh.fa_c22081	-6.43475	4.54611	16.132	5.90783e-05	0.00732435	gi|607365081|gb|EZA59283.1| hypothetical protein X777_15926 [Cerapachys biroi]	128	53.9138	2.67774e-13	25	436	525	2	101	2978	10	7	14	7
Sample_435_R7_smadr_Pam_PF_(paired)_contig_59179	-6.41787	4.55671	16.1455	5.86576e-05	0.00728891	gi|387763772|gb|AFJ94684.1| hymenoptaecin [Solenopsis invicta]	188	77.0258	1.06793e-28	35	2	118	329	3484	51	2	40	0	2
Sample_433_R1_smadr_Pam_PF_(paired)_contig_11495	-6.37968	1.88723	13.0975	0.000295691	0.0233333	gi|307214290|gb|EFN89383.1| UPF0439 protein C9orf30-like protein [Harpegnathos saltator]	382	151.754	1.01392e-40	71	1017	1262	0	444	107	0	1	0	3
pam-same-mixed-beh.fa_c24331	-5.97951	1.80696	11.9424	0.0005487	0.0358639	gi|332016434|gb|EGI57347.1| hypothetical protein G5I_14818 [Acromyrmex echinatior]	207	84.3445	3.31605e-15	37	668	805	1	26	1	209	1	1	5
pam-same-mixed-beh.fa_rep_c10260	-5.97708	7.89582	13.2047	0.00027925	0.0224622	gi|387763772|gb|AFJ94684.1| hymenoptaecin [Solenopsis invicta]	1537	596.66	0	334	2	1180	3732	35161	686	8	592	15	6
Sample_435_R7_smadr_Pam_PF_(paired)_contig_5529	-5.90653	2.1885	43.0179	5.42402e-11	5.53188e-08	gi|307191754|gb|EFN75196.1| Potassium channel subfamily T member 1 [Harpegnathos saltator]	161	66.6254	3.18991e-08	31	2	94	320	183	51	33	10	0	0
Sample_433_R1_smadr_Pam_PF_(paired)_contig_38745	-5.85739	0.960634	17.1687	3.42017e-05	0.0047967	gi|636794747|dbj|BAO86772.1| putative membrane protein [Burkholderia sp. RPE67] >gi|636796135|dbj|BAO88159.1| putative membrane protein [Burkholderia sp. RPE67] >gi|636798863|dbj|BAO90886.1| putative membrane protein [Burkholderia sp. RPE67]	633	248.44	6.38257e-72	147	2028	2729	2	253	14	6	1	2	0
Sample_433_R1_smadr_Pam_PF_(paired)_contig_6000	-5.65407	0.859879	26.8866	2.15744e-07	8.04264e-05	gi|332028268|gb|EGI68315.1| Neurogenic locus Notch protein [Acromyrmex echinatior]	1028	400.593	0	198	628	1287	97	122	12	7	4	0	0
pam-same-mixed-beh.fa_c25579	-5.4768	3.56061	12.383	0.000433256	0.0302183	gi|322801923|gb|EFZ22476.1| hypothetical protein SINV_09234 [Solenopsis invicta]	1534	595.504	0	286	79	1140	9	23	5	607	9	5	17
pam-same-mixed-beh.fa_rep_c12624	-5.38953	5.3595	13.1904	0.000281387	0.0226005	gi|332028737|gb|EGI68768.1| Abaecin [Acromyrmex echinatior]	188	77.0258	1.68675e-15	41	220	375	434	6034	252	4	152	2	2
pam-same-mixed-beh.fa_rep_c36885	-5.37798	5.68575	55.532	9.19518e-14	1.55324e-10	gi|322792390|gb|EFZ16374.1| hypothetical protein SINV_10611 [Solenopsis invicta]	1344	522.316	0	266	145	1182	298	4016	844	918	28	47	53
Sample_433_R1_smadr_Pam_PF_(paired)_contig_11284	-5.22799	1.95984	53.4622	2.63612e-13	4.07123e-10	gi|322785407|gb|EFZ12080.1| hypothetical protein SINV_09551 [Solenopsis invicta]	2910	1125.54	0	567	263	2002	137	158	90	67	13	1	0
pam-same-mixed-beh.fa_c11741	-5.16806	3.87145	11.6363	0.000646764	0.0401841	gi|322801909|gb|EFZ22462.1| hypothetical protein SINV_02662 [Solenopsis invicta]	1773	687.567	0	334	2	1138	14	12	9	738	21	10	19
pam-same-mixed-beh.fa_rep_c4708	-5.16381	6.60888	111.287	5.11921e-26	4.61189e-22	gi|307170804|gb|EFN62920.1| Kynurenine/alpha-aminoadipate aminotransferase mitochondrial [Camponotus floridanus]	1997	773.852	0	362	395	1663	2535	8108	2404	600	164	115	45
pam-same-mixed-beh.fa_rep_c25322	-4.98072	2.97642	12.5431	0.000397673	0.0283961	gi|332018042|gb|EGI58667.1| Cytoplasmic phosphatidylinositol transfer protein 1 [Acromyrmex echinatior]	649	254.603	2.42347e-68	139	997	1644	13	12	14	414	13	6	13
Sample_433_R1_smadr_Pam_PF_(paired)_contig_53294	-4.63695	0.732666	13.9124	0.00019153	0.0168615	gi|322795059|gb|EFZ17907.1| hypothetical protein SINV_14314 [Solenopsis invicta]	183	75.0998	1.22659e-15	38	84	248	3	173	46	2	5	0	2
pam-same-mixed-beh.fa_rep_c4042	-4.42791	6.15602	34.2151	4.93457e-09	2.997e-06	gi|332023901|gb|EGI64121.1| hypothetical protein G5I_07470 [Acromyrmex echinatior]	873	340.887	6.14847e-105	164	2301	3035	3385	1632	1822	1040	464	26	16
pam-same-mixed-beh.fa_rep_c35988	-4.28942	2.43474	13.7841	0.000205067	0.0177501	gi|571572965|ref|XP_006565789.1| PREDICTED: uncharacterized protein LOC408494 isoform X3 [Apis mellifera]	1965	761.525	0	426	457	2703	8	628	157	2	13	4	12
pam-same-mixed-beh.fa_rep_c39990	-4.127	5.14426	149.159	2.64744e-34	7.15522e-30	gi|307187144|gb|EFN72388.1| ATP-binding cassette sub-family G member 4 [Camponotus floridanus]	1871	725.317	0	386	196	1875	1077	1806	932	425	135	77	30
pam-same-mixed-beh.fa_rep_c39834	-3.83807	5.16148	33.803	6.09845e-09	3.62248e-06	gi|322792390|gb|EFZ16374.1| hypothetical protein SINV_10611 [Solenopsis invicta]	1394	541.576	0	274	176	1231	407	1108	1392	702	76	18	164
pam-same-mixed-beh.fa_rep_c21262	-3.82873	2.0091	12.7706	0.000352106	0.0260723	gi|332029009|gb|EGI69023.1| hypothetical protein G5I_02191 [Acromyrmex echinatior]	1069	416.387	5.2051e-141	194	689	1348	20	529	35	3	18	8	5
pam-same-mixed-beh.fa_rep_c8472	-3.62572	4.9488	20.5015	5.95841e-06	0.00119025	gi|332029056|gb|EGI69070.1| Coagulation factor IX [Acromyrmex echinatior]	203	82.8037	1.2215e-14	51	499	705	352	3890	366	51	110	103	56
pam-same-mixed-beh.fa_rep_c16305	-3.39505	3.66171	24.9224	5.96842e-07	0.000184353	gi|696489561|ref|WP_033028151.1| hypothetical protein, partial [Pseudoalteromonas sp. S8-38]	1523	591.267	0	353	14	2413	110	149	564	308	76	41	26
Sample_440_T10_smifors_Pam_PF_(paired)_contig_40426	-3.26727	-0.0584208	12.1768	0.00048387	0.0325718	gi|322800466|gb|EFZ21470.1| hypothetical protein SINV_11819 [Solenopsis invicta]	305	122.094	3.85262e-30	54	3	206	29	28	21	20	8	4	0
pam-same-mixed-beh.fa_rep_c15138	-3.2387	7.74601	55.0946	1.14867e-13	1.88153e-10	gi|322797071|gb|EFZ19360.1| hypothetical protein SINV_06840 [Solenopsis invicta]	2721	1052.74	0	542	2214	3926	4590	16147	6801	1050	1099	847	529
pam-same-mixed-beh.fa_c746	-3.2275	2.16682	25.5433	4.32555e-07	0.000143444	gi|332029208|gb|EGI69191.1| Ejaculatory bulb-specific protein 3 [Acromyrmex echinatior]	409	162.155	4.16859e-47	73	216	575	281	83	127	31	19	23	8
pam-same-mixed-beh.fa_c32123	-3.21675	6.0903	123.379	1.15173e-28	1.24512e-24	gi|332028179|gb|EGI68230.1| Mucin-1 [Acromyrmex echinatior]	331	132.109	5.96267e-33	67	26	376	2179	2294	2927	590	324	180	278
pam-same-mixed-beh.fa_rep_c18079	-3.17978	4.9858	104.511	1.56356e-24	1.16514e-20	gi|322799522|gb|EFZ20830.1| hypothetical protein SINV_10379 [Solenopsis invicta]	3112	1203.35	0	665	41	2557	1120	1273	591	460	192	106	92
Sample_440_T10_smifors_Pam_PF_(paired)_contig_27765	-3.15244	1.48364	18.1213	2.07273e-05	0.00331675	gi|332023044|gb|EGI63309.1| hypothetical protein G5I_08338 [Acromyrmex echinatior]	1636	634.795	0	323	3	1238	115	36	43	72	22	7	10
pam-same-mixed-beh.fa_rep_c9318	-3.11731	5.0883	96.5121	8.87005e-23	4.79462e-19	gi|332020376|gb|EGI60797.1| Ornithine decarboxylase 2 [Acromyrmex echinatior]	2005	776.933	0	363	417	1697	1090	1977	808	286	153	131	125
Sample_433_R1_smadr_Pam_PF_(paired)_contig_46230	-3.09449	0.893753	15.2848	9.24575e-05	0.0101373	gi|322785503|gb|EFZ12172.1| hypothetical protein SINV_12110 [Solenopsis invicta]	108	46.2098	3.92351e-06	20	2	82	37	106	36	28	18	0	8
pam-same-mixed-beh.fa_rep_c40140	-3.0916	3.45499	50.5886	1.13906e-12	1.53927e-09	gi|322797071|gb|EFZ19360.1| hypothetical protein SINV_06840 [Solenopsis invicta]	508	200.29	5.47325e-55	125	2	397	450	386	233	142	46	30	57
Sample_435_R7_smadr_Pam_PF_(paired)_contig_26267	-3.06422	2.88318	19.8641	8.31482e-06	0.00155519	gi|332024089|gb|EGI64306.1| Uncharacterized protein C6orf136 [Acromyrmex echinatior]	390	154.836	7.69128e-41	82	159	545	400	426	75	34	13	29	39
Sample_437_T1_smifors_Pam_PF_(paired)_contig_10293	-2.95995	6.13231	93.6905	3.68927e-22	1.81291e-18	gi|332028179|gb|EGI68230.1| Mucin-1 [Acromyrmex echinatior]	225	91.2781	3.50968e-18	70	98	457	1950	2832	3233	453	426	260	277
pam-same-mixed-beh.fa_rep_c19937	-2.87581	6.24086	20.7744	5.1668e-06	0.00108672	gi|332017078|gb|EGI57877.1| hypothetical protein G5I_14064 [Acromyrmex echinatior]	259	104.375	2.02983e-22	61	266	565	1711	7998	670	234	530	360	224
pam-same-mixed-beh.fa_c29943	-2.86754	2.49076	32.1712	1.41167e-08	7.70774e-06	gi|607352554|gb|EZA47494.1| Serine/threonine-protein kinase SIK2 [Cerapachys biroi]	1474	572.392	0	347	180	1268	267	139	194	42	51	20	16
pam-same-mixed-beh.fa_rep_c10641	-2.77745	3.21128	20.0941	7.3725e-06	0.00139829	gi|340724454|ref|XP_003400597.1| PREDICTED: hypothetical protein LOC100644268 [Bombus terrestris] >gi|350425043|ref|XP_003493995.1| PREDICTED: hypothetical protein LOC100745555 [Bombus impatiens]	1749	678.322	0	434	839	2422	78	734	340	40	53	38	45
pam-same-mixed-beh.fa_c15984	-2.76675	2.05441	33.1442	8.557e-09	4.92064e-06	gi|607351773|gb|EZA46939.1| hypothetical protein X777_00541, partial [Cerapachys biroi]	1454	564.688	0	278	720	1763	137	139	112	57	31	20	15
pam-same-mixed-beh.fa_rep_c26530	-2.73736	7.05873	47.6915	4.98847e-12	5.86188e-09	gi|254548071|gb|ACT66861.1| peptidoglycan-recognition protein precursor [Myrmica lobicornis]	734	287.345	8.43378e-94	139	132	656	4710	9176	2673	618	1102	518	558
pam-same-mixed-beh.fa_rep_c12784	-2.67362	2.00911	28.4485	9.62262e-08	4.16113e-05	gi|332024235|gb|EGI64439.1| Sugar transporter ERD6-like 6 [Acromyrmex echinatior]	1876	727.243	0	370	188	1495	133	133	164	28	31	20	15
pam-same-mixed-beh.fa_rep_c15322	-2.66728	2.37283	30.7645	2.9132e-08	1.45806e-05	gi|322785862|gb|EFZ12481.1| hypothetical protein SINV_10416 [Solenopsis invicta]	440	174.096	3.77953e-48	87	473	754	98	273	163	54	40	18	28
pam-same-mixed-beh.fa_rep_c35583	-2.65858	3.46051	36.4543	1.5629e-09	1.09716e-06	gi|607364584|gb|EZA58796.1| Alpha-amylase 4N [Cerapachys biroi]	2081	806.209	0	389	2	1474	586	325	270	80	101	35	54
Sample_433_R1_smadr_Pam_PF_(paired)_contig_1951	-2.63958	7.51848	92.5876	6.44109e-22	2.90139e-18	gi|332028179|gb|EGI68230.1| Mucin-1 [Acromyrmex echinatior]	165	68.1662	2.23879e-11	46	18	206	5052	8802	6372	1389	1427	970	713
pam-same-mixed-beh.fa_rep_c18294	-2.60016	4.18789	21.0245	4.53446e-06	0.00097421	gi|322797996|gb|EFZ19840.1| hypothetical protein SINV_02134 [Solenopsis invicta]	418	165.622	1.28605e-46	76	638	907	378	1620	388	48	157	87	74
Sample_440_T10_smifors_Pam_PF_(paired)_contig_774	-2.55656	7.29682	14.7401	0.000123391	0.0123744	gi|322794415|gb|EFZ17504.1| hypothetical protein SINV_14977 [Solenopsis invicta]	461	182.185	4.10975e-54	90	93	482	3280	3441	4634	2952	1123	74	1515
pam-same-mixed-beh.fa_rep_c15888	-2.55097	8.16258	18.5234	1.67835e-05	0.00280872	gi|322803116|gb|EFZ23204.1| hypothetical protein SINV_14990 [Solenopsis invicta]	471	186.037	1.11844e-49	103	755	1312	4951	27098	6226	744	2789	1698	841
pam-same-mixed-beh.fa_rep_c38209	-2.53732	2.31508	21.7999	3.02613e-06	0.000705062	gi|322787425|gb|EFZ13513.1| hypothetical protein SINV_04075 [Solenopsis invicta]	1318	512.301	7.72631e-177	242	2	949	180	195	145	41	53	35	6
Sample_433_R1_smadr_Pam_PF_(paired)_contig_15603	-2.50356	0.603332	14.338	0.000152754	0.0143849	gi|332025791|gb|EGI65948.1| Putative odorant receptor 67a [Acromyrmex echinatior]	123	51.9878	3.63691e-06	24	128	229	48	55	35	20	20	5	5
pam-same-mixed-beh.fa_rep_c4133	-2.50002	5.1142	21.8642	2.92637e-06	0.000690752	gi|322795981|gb|EFZ18605.1| hypothetical protein SINV_01964 [Solenopsis invicta]	680	266.544	4.08771e-80	127	376	786	613	560	618	902	386	202	101
pam-same-mixed-beh.fa_rep_c23977	-2.45781	5.64306	40.6267	1.84268e-10	1.66007e-07	gi|607355470|gb|EZA50050.1| Homogentisate 1,2-dioxygenase [Cerapachys biroi]	2215	857.825	0	400	619	1962	1565	697	2039	653	418	195	326
pam-same-mixed-beh.fa_rep_c16791	-2.45532	2.64417	21.5402	3.46495e-06	0.000786842	gi|307206152|gb|EFN84232.1| Tyrosine-protein kinase Btk29A [Harpegnathos saltator]	149	62.003	6.57513e-07	33	1002	1118	373	186	112	39	64	25	32
pam-same-mixed-beh.fa_rep_c19001	-2.45075	2.30752	13.667	0.000218261	0.0184631	gi|332024447|gb|EGI64645.1| Cytochrome b5 [Acromyrmex echinatior]	647	253.832	9.15892e-81	118	277	714	67	352	60	69	19	44	22
pam-same-mixed-beh.fa_rep_c4507	-2.43707	3.05607	12.7284	0.000360142	0.0265944	gi|322793757|gb|EFZ17141.1| hypothetical protein SINV_06709 [Solenopsis invicta]	1977	766.148	0	405	288	1727	392	198	386	13	51	20	75
Sample_433_R1_smadr_Pam_PF_(paired)_contig_23500	-2.41974	1.87993	14.8299	0.000117655	0.011932	gi|607355435|gb|EZA50016.1| Aquaporin AQPAe.a [Cerapachys biroi]	369	146.747	6.73838e-39	68	498	764	86	270	66	20	53	9	15
pam-same-mixed-beh.fa_rep_c21953	-2.41695	1.41575	14.6693	0.000128113	0.01266	gi|332025578|gb|EGI65741.1| Receptor-type tyrosine-protein phosphatase beta [Acromyrmex echinatior]	2222	860.522	0	487	222	2507	75	140	25	41	31	13	11
pam-same-mixed-beh.fa_rep_c36752	-2.35097	4.6552	69.2828	8.531e-17	2.00493e-13	gi|607353899|gb|EZA48591.1| Hexaprenyldihydroxybenzoate methyltransferase, mitochondrial [Cerapachys biroi]	814	318.161	3.18968e-100	148	726	1469	710	1038	795	236	179	161	147
pam-same-mixed-beh.fa_rep_c21485	-2.33165	1.13306	11.1662	0.000833022	0.0476488	gi|322788694|gb|EFZ14287.1| hypothetical protein SINV_04592 [Solenopsis invicta]	168	69.3218	1.96738e-12	33	14	130	83	71	30	36	6	16	18
pam-same-mixed-beh.fa_c19849	-2.28044	5.62508	22.0313	2.68237e-06	0.000655888	gi|607355470|gb|EZA50050.1| Homogentisate 1,2-dioxygenase [Cerapachys biroi]	2240	867.455	0	403	199	1542	2093	579	2336	331	793	165	219
pam-same-mixed-beh.fa_rep_c10021	-2.24367	3.60907	41.7202	1.05313e-10	1.01653e-07	gi|607362601|gb|EZA56848.1| Myotubularin-related protein [Cerapachys biroi]	2950	1140.95	0	568	2814	4556	376	524	280	131	108	69	81
pam-same-mixed-beh.fa_rep_c10574	-2.23908	7.61236	64.5721	9.30622e-16	2.01215e-12	gi|607365726|gb|EZA59906.1| hypothetical protein X777_16109 [Cerapachys biroi]	155	64.3142	4.57174e-11	29	44	175	6714	6090	7033	1580	2402	1210	826
pam-same-mixed-beh.fa_c843	-2.23644	4.5712	17.5634	2.77892e-05	0.00416098	gi|332019717|gb|EGI60187.1| hypothetical protein G5I_11630 [Acromyrmex echinatior]	376	149.443	1.01948e-37	92	303	638	372	2016	609	68	254	129	135
pam-same-mixed-beh.fa_rep_c9411	-2.23258	3.16944	20.4129	6.24089e-06	0.0012231	gi|322795675|gb|EFZ18354.1| hypothetical protein SINV_04792 [Solenopsis invicta]	924	360.533	3.86598e-116	189	661	1428	216	633	214	37	94	46	54
pam-same-mixed-beh.fa_rep_c16751	-2.22255	4.55801	23.7887	1.07512e-06	0.000305867	gi|645005748|ref|XP_008204170.1| PREDICTED: cytochrome P450 4C1 isoform X2 [Nasonia vitripennis] >gi|645005750|ref|XP_008204171.1| PREDICTED: cytochrome P450 4C1 isoform X2 [Nasonia vitripennis]	811	317.005	1.2074e-96	165	215	1645	1417	440	408	216	336	130	92
pam-same-mixed-beh.fa_rep_c13336	-2.20209	2.67784	21.4363	3.65785e-06	0.000817031	gi|322781801|gb|EFZ10285.1| hypothetical protein SINV_09781 [Solenopsis invicta]	373	148.288	1.74748e-40	67	430	711	199	265	105	88	101	26	30
pam-same-mixed-beh.fa_rep_c8466	-2.18719	6.15546	11.9438	0.000548302	0.0358639	gi|322799902|gb|EFZ21043.1| hypothetical protein SINV_07638 [Solenopsis invicta]	4613	1781.53	0	1013	3659	7177	1232	2126	5086	99	635	276	626
pam-same-mixed-beh.fa_rep_c7194	-2.15694	1.93473	13.1458	0.000288166	0.0230081	gi|607361944|gb|EZA56205.1| Trypsin-1 [Cerapachys biroi]	939	366.311	7.19987e-123	185	310	1062	174	182	77	11	28	24	27
pam-same-mixed-beh.fa_rep_c9806	-2.1484	3.02855	24.147	8.92556e-07	0.000265089	gi|332026350|gb|EGI66479.1| hypothetical protein G5I_04952 [Acromyrmex echinatior]	152	63.1586	4.08286e-10	31	302	445	141	273	301	107	60	61	56
Sample_440_T10_smifors_Pam_PF_(paired)_contig_2999	-2.1451	7.62053	57.2584	3.8215e-14	6.66347e-11	gi|332028179|gb|EGI68230.1| Mucin-1 [Acromyrmex echinatior]	170	70.0922	1.12675e-13	47	5	214	5726	5777	8345	1512	2230	1186	1155
pam-same-mixed-beh.fa_rep_c11507	-2.13555	3.27289	12.8672	0.000334391	0.0251894	gi|322796401|gb|EFZ18935.1| hypothetical protein SINV_00375 [Solenopsis invicta]	3100	1198.73	0	582	1622	3490	510	358	228	31	50	116	32
pam-same-mixed-beh.fa_c598	-2.11934	5.991	21.2767	3.97544e-06	0.00087353	gi|607364982|gb|EZA59184.1| Pancreatic lipase-related protein [Cerapachys biroi]	2525	977.237	0	456	1090	2697	3786	1258	941	608	834	192	514
pam-same-mixed-beh.fa_rep_c38037	-2.09876	4.62567	17.9211	2.3026e-05	0.00361815	gi|332019322|gb|EGI59829.1| hypothetical protein G5I_12018 [Acromyrmex echinatior]	1512	587.03	0	280	425	1651	945	763	556	273	588	78	55
pam-same-mixed-beh.fa_rep_c1597	-2.05373	7.20367	37.8965	7.45997e-10	5.67945e-07	gi|322796403|gb|EFZ18937.1| hypothetical protein SINV_03772 [Solenopsis invicta]	2746	1062.37	0	508	4505	6364	4156	2752	6496	1472	1993	722	996
pam-same-mixed-beh.fa_c1099	-2.05098	5.9416	38.8896	4.48471e-10	3.51328e-07	gi|322789376|gb|EFZ14688.1| hypothetical protein SINV_15552 [Solenopsis invicta]	2736	1058.51	0	555	8095	9804	2604	2737	1112	437	947	395	260
Sample_433_R1_smadr_Pam_PF_(paired)_contig_2565	-2.04066	4.87688	48.1465	3.95525e-12	4.75105e-09	gi|307208910|gb|EFN86121.1| hypothetical protein EAI_13589 [Harpegnathos saltator]	1890	732.635	0	336	728	1978	780	1138	716	355	384	241	116
pam-same-mixed-beh.fa_c24139	-2.0199	1.38754	13.632	0.000222358	0.0186982	gi|607354930|gb|EZA49528.1| hypothetical protein X777_12229 [Cerapachys biroi]	774	302.753	5.20331e-129	136	253	1014	95	59	80	28	40	17	11
pam-same-mixed-beh.fa_rep_c5074	-1.97004	5.82995	14.7281	0.000124184	0.012385	gi|607355470|gb|EZA50050.1| Homogentisate 1,2-dioxygenase [Cerapachys biroi]	2240	867.455	0	403	284	1627	1863	1289	2803	284	1397	207	159
pam-same-mixed-beh.fa_rep_c19203	-1.96612	1.37363	11.4507	0.000714663	0.0429227	gi|607352498|gb|EZA47438.1| hypothetical protein X777_15565 [Cerapachys biroi]	191	78.1814	3.79021e-14	40	929	1123	47	149	76	14	37	17	12
pam-same-mixed-beh.fa_rep_c24146	-1.94548	4.42845	20.4995	5.96478e-06	0.00119025	gi|307172876|gb|EFN64068.1| hypothetical protein EAG_11890 [Camponotus floridanus]	340	135.576	1.57323e-49	75	1697	2191	853	560	324	305	319	201	66
pam-same-mixed-beh.fa_rep_c3089	-1.93007	7.81982	43.6289	3.96939e-11	4.12618e-08	gi|322800019|gb|EFZ21127.1| hypothetical protein SINV_04627 [Solenopsis invicta]	2304	892.108	0	440	184	1587	7133	6969	7406	2014	3726	1626	974
pam-same-mixed-beh.fa_rep_c13939	-1.90221	2.71984	16.511	4.83683e-05	0.00630001	gi|322796406|gb|EFZ18940.1| hypothetical protein SINV_06973 [Solenopsis invicta]	2008	778.089	0	363	1162	2451	163	319	210	38	116	26	44
pam-same-mixed-beh.fa_rep_c17882	-1.90014	2.36038	14.4388	0.000144787	0.0137787	gi|307184873|gb|EFN71151.1| Mite allergen Der p 3 [Camponotus floridanus]	845	330.102	9.11729e-107	157	63	803	143	232	104	54	41	23	62
pam-same-mixed-beh.fa_rep_c14840	-1.89802	3.98729	18.0393	2.16388e-05	0.00342007	gi|332029119|gb|EGI69130.1| hypothetical protein G5I_02107 [Acromyrmex echinatior]	617	242.276	5.93993e-70	129	844	1443	317	414	781	129	185	176	56
pam-same-mixed-beh.fa_rep_c30499	-1.89234	2.79329	13.627	0.000222957	0.0187138	gi|322792390|gb|EFZ16374.1| hypothetical protein SINV_10611 [Solenopsis invicta]	937	365.54	3.3803e-122	195	108	854	93	270	157	122	69	36	75
pam-same-mixed-beh.fa_rep_c39839	-1.86418	5.87651	34.4447	4.38543e-09	2.72471e-06	gi|332021098|gb|EGI61485.1| Phosphoenolpyruvate carboxykinase [Acromyrmex echinatior]	2520	975.311	0	492	3	1592	1416	1852	2428	466	958	236	485
Sample_437_T1_smifors_Pam_PF_(paired)_contig_15500	-1.86027	3.65834	26.5337	2.58975e-07	9.27062e-05	gi|332030204|gb|EGI69987.1| Cytochrome P450 9e2 [Acromyrmex echinatior]	2144	830.476	0	387	946	2415	423	387	380	112	199	105	55
pam-same-mixed-beh.fa_rep_c27700	-1.84481	3.96004	32.4929	1.19626e-08	6.66627e-06	gi|607355403|gb|EZA49984.1| hypothetical protein X777_11472 [Cerapachys biroi]	730	285.804	1.10231e-91	147	127	792	543	519	330	170	237	99	106
pam-same-mixed-beh.fa_rep_c37930	-1.83904	2.08291	12.6009	0.000385564	0.0278254	gi|332024089|gb|EGI64306.1| Uncharacterized protein C6orf136 [Acromyrmex echinatior]	415	164.466	2.26482e-44	84	127	486	170	199	65	26	42	31	36
pam-same-mixed-beh.fa_rep_c18047	-1.83143	1.85779	12.307	0.000451269	0.0311532	gi|307168610|gb|EFN61664.1| hypothetical protein EAG_00589 [Camponotus floridanus]	411	162.925	2.92118e-69	79	553	942	78	114	157	26	35	39	20
pam-same-mixed-beh.fa_rep_c25778	-1.78849	1.53288	11.7381	0.000612325	0.0387572	gi|332031326|gb|EGI70839.1| Aminopeptidase N [Acromyrmex echinatior]	465	183.726	1.37347e-68	88	201	521	57	96	82	41	30	20	29
pam-same-mixed-beh.fa_rep_c1399	-1.78024	6.59724	36.8627	1.26745e-09	9.2582e-07	gi|332026350|gb|EGI66479.1| hypothetical protein G5I_04952 [Acromyrmex echinatior]	165	68.1662	1.74239e-09	38	3468	3659	2084	3567	4158	616	1263	680	793
pam-same-mixed-beh.fa_rep_c2579	-1.77243	4.40693	21.7862	3.04779e-06	0.000707061	gi|322778732|gb|EFZ09148.1| hypothetical protein SINV_01654 [Solenopsis invicta]	1614	626.32	0	313	1126	2169	977	831	323	147	370	140	131
pam-same-mixed-beh.fa_rep_c10171	-1.75637	5.36	25.1694	5.25081e-07	0.000167945	gi|332018994|gb|EGI59533.1| Beta-1,3-glucan-binding protein [Acromyrmex echinatior]	1936	750.355	0	378	80	1513	995	2627	823	240	445	322	365
pam-same-mixed-beh.fa_rep_c24334	-1.75127	6.69628	27.5779	1.50896e-07	5.86799e-05	gi|322794559|gb|EFZ17588.1| hypothetical protein SINV_11156 [Solenopsis invicta]	945	368.622	7.51101e-119	214	29	1045	2141	3784	3776	931	2177	772	392
pam-same-mixed-beh.fa_rep_c4836	-1.75031	7.13515	62.4851	2.68471e-15	5.5815e-12	gi|332030483|gb|EGI70171.1| Golgin subfamily A member 5 [Acromyrmex echinatior]	2538	982.245	0	522	209	1969	4386	4406	4069	1323	2075	1163	903
pam-same-mixed-beh.fa_rep_c10024	-1.7466	6.11586	18.1544	2.03701e-05	0.00328683	gi|322797531|gb|EFZ19575.1| hypothetical protein SINV_02878 [Solenopsis invicta]	1217	473.396	0	222	1354	2073	1823	4994	1046	324	912	622	460
pam-same-mixed-beh.fa_c19201	-1.74393	2.61893	13.9373	0.000189013	0.0166943	gi|332024235|gb|EGI64439.1| Sugar transporter ERD6-like 6 [Acromyrmex echinatior]	1607	623.624	0	319	301	1428	191	237	94	78	56	70	42
Sample_433_R1_smadr_Pam_PF_(paired)_contig_12839	-1.73962	3.5904	18.8891	1.38545e-05	0.002385	gi|332019002|gb|EGI59541.1| Lysosomal acid phosphatase [Acromyrmex echinatior]	1881	729.169	0	347	675	1901	351	654	231	82	122	123	86
Sample_440_T10_smifors_Pam_PF_(paired)_contig_2495	-1.71426	5.60422	34.9973	3.30162e-09	2.17641e-06	gi|332030509|gb|EGI70197.1| Protein phosphatase 1F [Acromyrmex echinatior]	1875	726.857	0	343	100	1191	1417	1466	1277	549	374	443	488
pam-same-mixed-beh.fa_c39108	-1.70573	3.36162	18.9455	1.34504e-05	0.00232284	gi|322800159|gb|EFZ21244.1| hypothetical protein SINV_01937 [Solenopsis invicta]	883	344.739	1.51711e-110	184	427	1215	245	350	393	76	105	72	110
pam-same-mixed-beh.fa_rep_c35333	-1.68489	4.1129	25.631	4.13355e-07	0.000139647	gi|322787478|gb|EFZ13566.1| hypothetical protein SINV_10752 [Solenopsis invicta]	1515	588.186	0	286	194	1399	641	663	340	144	188	164	143
pam-same-mixed-beh.fa_rep_c20758	-1.68396	3.29359	14.8304	0.000117621	0.011932	gi|322798605|gb|EFZ20209.1| hypothetical protein SINV_04579 [Solenopsis invicta]	635	249.21	1.14272e-79	136	38	526	393	178	228	118	153	49	99
pam-same-mixed-beh.fa_rep_c12716	-1.66427	6.59113	39.0317	4.16972e-10	3.31456e-07	gi|332029158|gb|EGI69169.1| Synaptic vesicle glycoprotein 2B [Acromyrmex echinatior]	2573	995.727	0	534	504	2156	3372	2665	2989	767	1818	748	557
Sample_435_R7_smadr_Pam_PF_(paired)_contig_6661	-1.66289	4.45453	34.8761	3.51369e-09	2.2883e-06	gi|322795141|gb|EFZ17981.1| hypothetical protein SINV_14705 [Solenopsis invicta]	590	231.876	7.03464e-70	106	4	468	796	728	502	193	332	180	162
pam-same-mixed-beh.fa_rep_c6347	-1.65512	4.88251	19.3057	1.11371e-05	0.0019977	gi|572268061|ref|XP_006612091.1| PREDICTED: homeotic protein female sterile-like isoform X2 [Apis dorsata]	2984	1154.04	0	862	1972	5370	740	886	1421	128	502	236	194
pam-same-mixed-beh.fa_rep_c18075	-1.63846	2.52981	15.6567	7.59423e-05	0.00880898	gi|322785840|gb|EFZ12459.1| hypothetical protein SINV_08214 [Solenopsis invicta]	174	71.633	3.90808e-11	34	1255	1368	194	210	120	54	78	56	41
pam-same-mixed-beh.fa_rep_c4302	-1.63175	3.3022	17.1325	3.4861e-05	0.00486048	gi|332027751|gb|EGI67818.1| UPF0160 protein MYG1, mitochondrial [Acromyrmex echinatior]	863	337.035	5.9878e-100	185	362	1279	279	352	168	131	191	61	74
pam-same-mixed-beh.fa_rep_c17970	-1.62979	7.05828	34.4573	4.35702e-09	2.72471e-06	gi|322796403|gb|EFZ18937.1| hypothetical protein SINV_03772 [Solenopsis invicta]	2751	1064.29	0	509	389	2248	5379	3568	3151	1171	2508	1043	827
pam-same-mixed-beh.fa_rep_c1917	-1.62844	3.60633	14.271	0.000158281	0.0146974	gi|332023044|gb|EGI63309.1| hypothetical protein G5I_08338 [Acromyrmex echinatior]	1747	677.552	0	344	1256	2572	630	263	208	104	193	89	101
pam-same-mixed-beh.fa_rep_c26737	-1.61171	4.29249	11.9461	0.00054761	0.0358639	gi|332025398|gb|EGI65565.1| Ankyrin repeat domain-containing protein 17 [Acromyrmex echinatior]	2247	870.152	0	444	1937	3283	333	1082	698	83	304	77	232
Sample_437_T1_smifors_Pam_PF_(paired)_contig_5304	-1.60094	4.10798	22.8201	1.77892e-06	0.000464529	gi|307201227|gb|EFN81121.1| hypothetical protein EAI_00160 [Harpegnathos saltator]	500	197.208	1.11706e-58	88	256	609	712	530	338	148	252	164	125
pam-same-mixed-beh.fa_rep_c36656	-1.60064	4.24133	21.3912	3.74492e-06	0.000833037	gi|332027449|gb|EGI67532.1| Major facilitator superfamily domain-containing protein 6 [Acromyrmex echinatior]	1371	532.717	1.43026e-180	269	138	1682	489	726	315	249	285	202	113
Sample_433_R1_smadr_Pam_PF_(paired)_contig_2308	-1.59536	8.55734	15.7874	7.08723e-05	0.00840069	gi|323520045|gb|ADX94412.1| OBP16 precursor [Solenopsis invicta]	408	161.77	7.64237e-46	82	222	689	8537	6609	14428	4538	8791	2418	2101
pam-same-mixed-beh.fa_rep_c7277	-1.58499	2.29523	11.7044	0.000623541	0.0392374	gi|599127483|gb|AHN53420.1| transposase [Nuttalliella namaqua]	847	330.872	2.14771e-99	177	871	2328	137	186	78	64	68	34	52
pam-same-mixed-beh.fa_rep_c31392	-1.58163	3.58507	14.4326	0.000145265	0.0137999	gi|332024657|gb|EGI64853.1| Putative multidrug resistance-associated protein lethal(2)03659 [Acromyrmex echinatior]	209	85.1149	3.04719e-17	42	317	469	531	301	189	127	223	110	68
pam-same-mixed-beh.fa_rep_c36641	-1.55562	4.73148	11.6374	0.000646398	0.0401841	gi|307187144|gb|EFN72388.1| ATP-binding cassette sub-family G member 4 [Camponotus floridanus]	1449	562.762	0	293	139	1407	805	988	515	280	532	336	50
pam-same-mixed-beh.fa_rep_c2375	-1.52875	7.71962	35.1971	2.97974e-09	1.98848e-06	gi|332017648|gb|EGI58340.1| Purine nucleoside phosphorylase [Acromyrmex echinatior]	1610	624.78	0	298	3924	4919	6587	6881	5430	1900	3612	2207	1257
pam-same-mixed-beh.fa_rep_c24108	-1.51568	3.99258	15.5009	8.24639e-05	0.00932533	gi|332030783|gb|EGI70459.1| Serine hydroxymethyltransferase [Acromyrmex echinatior]	2150	832.787	0	422	518	1966	429	574	559	93	326	73	156
pam-same-mixed-beh.fa_rep_c10781	-1.50407	4.69456	30.9445	2.65511e-08	1.36685e-05	gi|332020706|gb|EGI61111.1| Sodium-independent sulfate anion transporter [Acromyrmex echinatior]	2351	910.212	0	483	215	2131	833	973	576	217	390	279	185
pam-same-mixed-beh.fa_rep_c6871	-1.48919	6.5259	35.37	2.7265e-09	1.86555e-06	gi|607365917|gb|EZA60093.1| Alpha-glucosidase, partial [Cerapachys biroi]	2332	902.894	0	426	186	1880	2457	3957	1919	856	1917	724	647
pam-same-mixed-beh.fa_c17369	-1.488	4.20078	18.3457	1.84231e-05	0.00303611	gi|332023269|gb|EGI63523.1| Tyrocidine synthetase 3 [Acromyrmex echinatior]	899	350.903	7.51396e-110	174	1	606	756	550	357	153	327	195	110
pam-same-mixed-beh.fa_rep_c2290	-1.48212	6.09305	40.5109	1.95522e-10	1.73258e-07	gi|607355496|gb|EZA50075.1| Aminopeptidase N [Cerapachys biroi]	2851	1102.81	0	529	98	2626	2269	1865	1622	702	1253	614	503
pam-same-mixed-beh.fa_rep_c2349	-1.48083	4.19761	13.0538	0.000302668	0.0236901	gi|322802288|gb|EFZ22684.1| hypothetical protein SINV_08378 [Solenopsis invicta]	1053	410.223	4.21329e-132	243	255	1367	688	596	219	215	177	165	226
pam-same-mixed-beh.fa_rep_c9018	-1.46854	2.61434	13.6	0.000226182	0.0188674	gi|607368492|gb|EZA62605.1| hypothetical protein X777_10236 [Cerapachys biroi]	483	190.66	4.5107e-63	89	501	818	188	211	125	63	108	52	51
Sample_437_T1_smifors_Pam_PF_(paired)_contig_14141	-1.46609	3.00441	12.9419	0.00032131	0.024592	gi|332027007|gb|EGI67103.1| Protein sprouty [Acromyrmex echinatior]	1254	487.649	4.41089e-156	316	1776	2876	264	227	267	49	142	49	84
pam-same-mixed-beh.fa_rep_c12011	-1.46478	5.78601	27.5472	1.5331e-07	5.87732e-05	gi|332016370|gb|EGI57283.1| Elongation of very long chain fatty acids protein 4 [Acromyrmex echinatior]	693	271.552	3.26826e-78	128	1933	2589	1490	1410	1916	491	977	320	611
pam-same-mixed-beh.fa_rep_c18386	-1.46449	10.7179	16.8052	4.14192e-05	0.00561121	gi|322794415|gb|EFZ17504.1| hypothetical protein SINV_14977 [Solenopsis invicta]	465	183.726	8.43057e-54	91	121	513	56043	47706	38372	17193	25387	16767	14331
pam-same-mixed-beh.fa_c616	-1.46358	7.36873	13.2226	0.000276592	0.0223159	gi|607358415|gb|EZA52823.1| Limulus clotting factor C [Cerapachys biroi]	2052	795.038	0	413	2397	4400	3042	11892	3032	799	2628	1528	1443
pam-same-mixed-beh.fa_rep_c4209	-1.46342	5.8764	26.3977	2.77871e-07	9.8816e-05	gi|332019022|gb|EGI59558.1| Scavenger receptor class B member 1 [Acromyrmex echinatior]	2203	853.203	0	387	4214	5731	1942	1466	1468	615	1340	347	480
pam-same-mixed-beh.fa_rep_c7773	-1.45555	8.68113	23.3994	1.31619e-06	0.000361145	gi|322794757|gb|EFZ17704.1| hypothetical protein SINV_02546 [Solenopsis invicta]	485	191.43	6.18519e-48	146	3281	3862	15545	11978	10731	2935	7710	3640	3142
pam-same-mixed-beh.fa_rep_c12090	-1.45358	2.52451	11.6135	0.000654761	0.0404712	gi|307181765|gb|EFN69218.1| hypothetical protein EAG_08154 [Camponotus floridanus]	534	210.305	1.90532e-60	106	1002	1592	214	185	141	37	104	55	40
pam-same-mixed-beh.fa_rep_c9338	-1.45357	2.82545	12.7779	0.000350733	0.0260062	gi|607358518|gb|EZA52916.1| hypothetical protein X777_07661 [Cerapachys biroi]	799	312.383	4.13621e-88	168	3770	4843	225	259	193	44	79	68	78
pam-same-mixed-beh.fa_rep_c36349	-1.45194	5.12239	11.7108	0.000621397	0.0392374	gi|322794559|gb|EFZ17588.1| hypothetical protein SINV_11156 [Solenopsis invicta]	675	264.618	6.98011e-82	155	341	1057	1068	801	1269	265	1018	263	110
pam-same-mixed-beh.fa_rep_c4378	-1.44584	6.05209	34.7942	3.66454e-09	2.35813e-06	gi|332019429|gb|EGI59913.1| Putative multidrug resistance-associated protein lethal(2)03659 [Acromyrmex echinatior]	5726	2210.26	0	1077	428	4267	2250	2330	1510	530	784	685	679
Sample_435_R7_smadr_Pam_PF_(paired)_contig_58797	-1.43616	3.69274	13.0896	0.000296943	0.0233979	gi|307190354|gb|EFN74413.1| Fatty acyl-CoA reductase 1 [Camponotus floridanus]	503	198.364	3.7091e-59	90	105	671	323	355	519	87	214	71	159
pam-same-mixed-beh.fa_rep_c4920	-1.42837	2.8851	11.9591	0.000543798	0.0357325	gi|307175670|gb|EFN65558.1| Histidine decarboxylase [Camponotus floridanus]	2802	1083.94	0	533	363	2018	301	208	178	48	133	75	51
pam-same-mixed-beh.fa_c5602	-1.42509	5.74713	22.2867	2.34823e-06	0.000587644	gi|332024078|gb|EGI64295.1| Putative inorganic phosphate cotransporter [Acromyrmex echinatior]	2370	917.531	0	457	641	2218	1961	1253	1621	408	1167	311	506
pam-same-mixed-beh.fa_c37203	-1.41901	3.48225	15.0711	0.000103537	0.0110149	gi|307172982|gb|EFN64124.1| Neuropeptides capa receptor [Camponotus floridanus]	2032	787.334	0	379	458	1870	314	249	319	130	140	107	124
Sample_433_R1_smadr_Pam_PF_(paired)_contig_5160	-1.40567	6.01289	36.7718	1.32797e-09	9.57098e-07	gi|322785457|gb|EFZ12128.1| hypothetical protein SINV_09686 [Solenopsis invicta]	2572	995.342	0	487	157	1689	2226	2190	1461	513	894	635	657
pam-same-mixed-beh.fa_rep_c13629	-1.39183	4.9473	18.0676	2.13201e-05	0.00338952	gi|607368417|gb|EZA62530.1| Annexin-B11 [Cerapachys biroi]	2023	783.867	0	422	1113	2672	1248	1283	510	176	488	317	271
pam-same-mixed-beh.fa_rep_c21639	-1.39106	5.12358	14.1665	0.000167322	0.0153296	gi|332024078|gb|EGI64295.1| Putative inorganic phosphate cotransporter [Acromyrmex echinatior]	1461	567.385	0	276	528	1484	1528	651	874	278	864	192	296
pam-same-mixed-beh.fa_rep_c9321	-1.39039	4.29191	16.6373	4.52516e-05	0.00602471	gi|332024121|gb|EGI64337.1| Monocarboxylate transporter 9 [Acromyrmex echinatior]	2221	860.136	0	505	115	2052	613	855	378	143	227	259	163
pam-same-mixed-beh.fa_rep_c13951	-1.38594	4.34819	14.6433	0.000129898	0.0126971	gi|307188865|gb|EFN73418.1| Elongation of very long chain fatty acids protein 7 [Camponotus floridanus]	1317	511.916	8.40053e-168	265	2180	3037	633	991	342	139	449	199	119
pam-same-mixed-beh.fa_rep_c1193	-1.38285	3.81815	12.454	0.00041709	0.0293595	gi|332019521|gb|EGI60000.1| Putative nuclear hormone receptor HR38 [Acromyrmex echinatior]	2490	963.755	0	652	527	2650	491	443	258	141	381	88	93
pam-same-mixed-beh.fa_rep_c13738	-1.37886	5.53283	22.0057	2.71836e-06	0.000658915	gi|332030595|gb|EGI70283.1| Cytochrome P450 4c3 [Acromyrmex echinatior]	2070	801.971	0	377	1736	3172	1809	1157	800	493	630	442	509
pam-same-mixed-beh.fa_rep_c7298	-1.37321	4.78216	25.5735	4.2584e-07	0.000142089	gi|332024549|gb|EGI64747.1| Solute carrier family 41 member 2 [Acromyrmex echinatior]	2511	971.844	0	503	2404	4008	829	925	663	243	604	256	182
pam-same-mixed-beh.fa_rep_c25704	-1.35477	4.39245	23.5793	1.1987e-06	0.000333992	gi|322791063|gb|EFZ15663.1| hypothetical protein SINV_10680 [Solenopsis invicta]	698	273.478	1.68717e-92	141	205	774	594	644	499	218	302	188	242
pam-same-mixed-beh.fa_rep_c18141	-1.35383	3.48499	11.4074	0.000731532	0.0435008	gi|332025584|gb|EGI65747.1| hypothetical protein G5I_05848 [Acromyrmex echinatior]	345	137.502	1.93935e-32	105	3	377	481	307	156	108	190	112	101
Sample_435_R7_smadr_Pam_PF_(paired)_contig_2630	-1.35354	4.15709	11.0756	0.000874702	0.0494056	gi|322788607|gb|EFZ14234.1| hypothetical protein SINV_09349 [Solenopsis invicta]	961	374.785	4.65457e-119	173	231	941	496	714	461	124	199	311	89
pam-same-mixed-beh.fa_rep_c37817	-1.34254	3.74794	12.0366	0.000521672	0.0345994	gi|332026208|gb|EGI66350.1| Putative fatty acyl-CoA reductase [Acromyrmex echinatior]	372	147.902	7.18125e-40	79	347	676	372	216	511	127	249	122	124
pam-same-mixed-beh.fa_rep_c4243	-1.32636	5.78115	27.5977	1.49359e-07	5.85034e-05	gi|332031073|gb|EGI70659.1| Organic cation transporter protein [Acromyrmex echinatior]	2788	1078.54	0	553	1150	2955	1579	2394	999	462	948	616	448
pam-same-mixed-beh.fa_rep_c2207	-1.32562	5.14908	12.6048	0.000384763	0.0278048	gi|332018443|gb|EGI59037.1| Aromatic-L-amino-acid decarboxylase [Acromyrmex echinatior]	2495	965.681	0	462	130	1581	908	2132	622	176	775	366	226
pam-same-mixed-beh.fa_rep_c24796	-1.31147	4.18279	14.6559	0.00012903	0.0126666	gi|307190591|gb|EFN74573.1| Bumetanide-sensitive sodium-(potassium)-chloride cotransporter [Camponotus floridanus]	4289	1656.73	0	875	935	3985	634	740	282	141	293	219	147
pam-same-mixed-beh.fa_rep_c1951	-1.30983	6.06117	25.634	4.12709e-07	0.000139647	gi|332026358|gb|EGI66487.1| Solute carrier organic anion transporter family member 1A5 [Acromyrmex echinatior]	3693	1427.15	0	791	4000	7026	2350	2083	1249	622	861	717	752
Sample_440_T10_smifors_Pam_PF_(paired)_contig_12544	-1.30269	6.20436	36.131	1.84484e-09	1.27847e-06	gi|332026473|gb|EGI66600.1| Krueppel-like proteinous protein 1 [Acromyrmex echinatior]	2365	915.605	0	482	385	2100	2032	2211	2032	671	1318	861	568
pam-same-mixed-beh.fa_rep_c15275	-1.30083	4.07678	18.1773	2.01262e-05	0.00325718	gi|322800466|gb|EFZ21470.1| hypothetical protein SINV_11819 [Solenopsis invicta]	1923	745.347	0	360	211	1626	500	579	314	176	320	166	150
pam-same-mixed-beh.fa_rep_c9700	-1.29843	7.47658	15.6502	7.62046e-05	0.00882047	gi|307188580|gb|EFN73308.1| Putative oxidoreductase yrbE [Camponotus floridanus]	1609	624.394	0	290	706	1878	2054	6562	6523	1689	2933	1890	1706
pam-same-mixed-beh.fa_rep_c11469	-1.28506	4.26611	15.3894	8.74797e-05	0.00971884	gi|332023269|gb|EGI63523.1| Tyrocidine synthetase 3 [Acromyrmex echinatior]	620	243.432	1.97178e-110	116	1547	1945	614	681	392	163	334	267	117
pam-same-mixed-beh.fa_rep_c11557	-1.28246	9.70906	13.7133	0.000212942	0.0181266	gi|332018729|gb|EGI59300.1| Circadian clock-controlled protein [Acromyrmex echinatior]	555	218.394	1.49235e-63	128	350	1018	23459	27493	18539	8323	16754	10656	4878
pam-same-mixed-beh.fa_rep_c8014	-1.27587	5.43081	21.6754	3.2291e-06	0.000742747	gi|332029119|gb|EGI69130.1| hypothetical protein G5I_02107 [Acromyrmex echinatior]	610	239.58	1.58119e-67	137	2193	2948	1073	1467	1419	292	716	590	296
pam-same-mixed-beh.fa_rep_c16788	-1.27537	6.41276	20.1674	7.09514e-06	0.00136	gi|322788385|gb|EFZ14056.1| hypothetical protein SINV_03712 [Solenopsis invicta]	2893	1118.99	0	559	1055	2983	3509	2219	1416	785	1664	758	844
pam-same-mixed-beh.fa_rep_c10666	-1.27222	5.44874	21.2973	3.93287e-06	0.000867704	gi|607357204|gb|EZA51670.1| Elongation of very long chain fatty acids protein [Cerapachys biroi]	827	323.168	3.10775e-105	149	228	1025	1279	1427	1350	275	1080	343	351
pam-same-mixed-beh.fa_rep_c34859	-1.27079	5.94652	28.0797	1.1642e-07	4.76738e-05	gi|332022923|gb|EGI63191.1| hypothetical protein G5I_08428 [Acromyrmex echinatior]	1320	513.072	2.42375e-168	258	1616	2830	2048	2189	1105	546	1240	561	583
pam-same-mixed-beh.fa_rep_c1213	-1.27008	3.78664	12.1083	0.000501978	0.0335401	gi|332016431|gb|EGI57344.1| Bardet-Biedl syndrome 2 protein-like protein [Acromyrmex echinatior]	3393	1311.59	0	647	1400	3487	362	623	241	119	343	105	112
pam-same-mixed-beh.fa_rep_c3764	-1.26767	4.12667	16.5641	4.70338e-05	0.00618832	gi|332023444|gb|EGI63687.1| Serine protease gd [Acromyrmex echinatior]	1686	654.055	0	362	455	2158	557	510	397	163	376	189	122
pam-same-mixed-beh.fa_rep_c8585	-1.26578	5.28082	18.9638	1.33224e-05	0.0023081	gi|332027463|gb|EGI67546.1| Alpha-tocopherol transfer protein [Acromyrmex echinatior]	1000	389.808	3.36396e-126	186	964	1848	990	1169	925	427	977	222	390
pam-same-mixed-beh.fa_rep_c12726	-1.26182	5.6295	11.2616	0.000791283	0.0457454	gi|607367415|gb|EZA61562.1| Facilitated trehalose transporter Tret1 [Cerapachys biroi]	2127	823.928	0	398	812	2272	499	2762	1262	418	1047	545	354
pam-same-mixed-beh.fa_rep_c24644	-1.26094	3.44324	12.1648	0.000487	0.032701	gi|322794727|gb|EFZ17677.1| hypothetical protein SINV_02630 [Solenopsis invicta]	1833	710.679	0	380	165	1589	391	329	279	67	204	125	85
pam-same-mixed-beh.fa_rep_c9508	-1.25821	3.36199	13.1515	0.000287292	0.0229723	gi|332018742|gb|EGI59307.1| Nose resistant to fluoxetine protein 6 [Acromyrmex echinatior]	4011	1549.64	0	752	1167	3581	234	421	234	93	200	85	110
pam-same-mixed-beh.fa_c1039	-1.24966	5.85738	14.0904	0.000174233	0.0156967	gi|322779322|gb|EFZ09595.1| hypothetical protein SINV_08747 [Solenopsis invicta]	959	374.015	5.48496e-126	179	127	945	1246	3171	1220	364	1457	371	556
Sample_433_R1_smadr_Pam_PF_(paired)_contig_2383	-1.24598	3.71131	14.1064	0.000172752	0.0156376	gi|332022187|gb|EGI62504.1| Lactase-phlorizin hydrolase [Acromyrmex echinatior]	2238	866.685	0	406	284	1783	338	523	348	87	192	141	146
pam-same-mixed-beh.fa_rep_c9890	-1.2391	5.83527	34.2753	4.78422e-09	2.93871e-06	gi|332026356|gb|EGI66485.1| Solute carrier organic anion transporter family member 4C1 [Acromyrmex echinatior]	3023	1169.07	0	602	1896	4022	1660	1996	1353	466	1120	590	515
pam-same-mixed-beh.fa_rep_c13180	-1.2305	6.01513	28.1803	1.10526e-07	4.66746e-05	gi|332027684|gb|EGI67752.1| hypothetical protein G5I_03625 [Acromyrmex echinatior]	572	224.942	2.19015e-64	129	864	1385	1797	2431	1650	463	1054	838	547
pam-same-mixed-beh.fa_rep_c1787	-1.22501	6.28836	21.3077	3.91164e-06	0.000866555	gi|332027897|gb|EGI67952.1| Cytochrome b5 [Acromyrmex echinatior]	516	203.371	2.45061e-55	101	1925	2404	2336	1685	2243	763	1030	802	1007
pam-same-mixed-beh.fa_rep_c38005	-1.22361	4.78581	15.5414	8.07188e-05	0.00916634	gi|607360756|gb|EZA55080.1| Transducin beta-like protein [Cerapachys biroi]	2345	907.901	0	435	5	1429	748	989	747	199	766	235	177
pam-same-mixed-beh.fa_rep_c40255	-1.21273	5.58943	13.5268	0.000235182	0.0195277	gi|332026040|gb|EGI66191.1| Monocarboxylate transporter 1 [Acromyrmex echinatior]	3139	1213.75	0	608	170	2086	1392	1225	1752	295	877	279	702
pam-same-mixed-beh.fa_rep_c37825	-1.21006	8.90509	19.7611	8.77513e-06	0.00161888	gi|607365726|gb|EZA59906.1| hypothetical protein X777_16109 [Cerapachys biroi]	156	64.6994	7.30901e-10	29	813	944	13460	14586	12922	4053	9610	4498	4882
pam-same-mixed-beh.fa_rep_c4303	-1.20689	4.41857	16.5119	4.83453e-05	0.00630001	gi|332030204|gb|EGI69987.1| Cytochrome P450 9e2 [Acromyrmex echinatior]	807	315.464	3.34089e-94	144	1	531	701	642	541	158	485	235	152
pam-same-mixed-beh.fa_rep_c13126	-1.20138	5.17579	24.5815	7.12323e-07	0.000215106	gi|332016589|gb|EGI57470.1| hypothetical protein G5I_14539 [Acromyrmex echinatior]	302	120.939	5.21571e-26	110	699	1232	1227	1102	816	284	672	427	316
pam-same-mixed-beh.fa_rep_c16587	-1.19275	4.03143	14.6806	0.000127348	0.0126074	gi|322788607|gb|EFZ14234.1| hypothetical protein SINV_09349 [Solenopsis invicta]	1689	655.21	0	327	3	1154	561	483	353	135	355	169	139
pam-same-mixed-beh.fa_rep_c19250	-1.19156	7.5553	14.2982	0.000156018	0.0145403	gi|322801282|gb|EFZ21969.1| hypothetical protein SINV_07911 [Solenopsis invicta]	2676	1035.4	0	513	34	1710	4263	3699	7935	1460	3792	2054	1678
pam-same-mixed-beh.fa_rep_c3054	-1.18821	8.02529	22.0856	2.60754e-06	0.000649531	gi|332025050|gb|EGI65237.1| Elongation of very long chain fatty acids protein [Acromyrmex echinatior]	792	309.686	3.52158e-94	150	281	946	6670	6828	8106	2308	5055	2428	2851
pam-same-mixed-beh.fa_rep_c4345	-1.188	7.23247	19.6825	9.14341e-06	0.00168108	gi|332022486|gb|EGI62793.1| Paired amphipathic helix protein Sin3a [Acromyrmex echinatior]	6678	2576.97	0	1400	528	5000	5912	3880	3170	1173	3123	1367	1566
pam-same-mixed-beh.fa_rep_c2070	-1.18206	7.39846	22.9943	1.62483e-06	0.000430532	gi|332019295|gb|EGI59803.1| Sugar transporter ERD6-like 7 [Acromyrmex echinatior]	2042	791.186	0	404	1418	2836	4646	4925	3741	1774	3280	2180	1271
pam-same-mixed-beh.fa_rep_c5870	-1.17793	7.83537	19.4186	1.04981e-05	0.00190261	gi|332026176|gb|EGI66318.1| Translation initiation factor IF-2 [Acromyrmex echinatior]	377	149.828	2.80969e-36	71	2268	2504	6627	9915	4775	1481	4338	2458	2268
pam-same-mixed-beh.fa_rep_c38369	-1.17692	4.62922	14.8679	0.000115311	0.0117605	gi|322788607|gb|EFZ14234.1| hypothetical protein SINV_09349 [Solenopsis invicta]	885	345.51	7.04191e-110	164	3	581	820	818	475	210	595	280	162
pam-same-mixed-beh.fa_rep_c7749	-1.17186	4.25647	17.6092	2.71269e-05	0.00408445	gi|607355612|gb|EZA50179.1| Lipid phosphate phosphohydrolase [Cerapachys biroi]	1083	421.779	3.07018e-141	224	218	1150	534	552	466	184	342	180	228
pam-same-mixed-beh.fa_rep_c6788	-1.16835	9.0762	17.7076	2.57598e-05	0.00392231	gi|332016589|gb|EGI57470.1| hypothetical protein G5I_14539 [Acromyrmex echinatior]	150	62.3882	3.38669e-06	61	3780	4082	15428	17443	13439	4443	10084	6237	5124
pam-same-mixed-beh.fa_rep_c6393	-1.16542	6.87846	14.6217	0.00013139	0.0127736	gi|322786068|gb|EFZ12679.1| hypothetical protein SINV_07312 [Solenopsis invicta]	1254	487.649	5.91672e-156	284	820	1914	2554	4469	4398	534	2325	1160	1243
pam-same-mixed-beh.fa_rep_c34729	-1.15725	6.18235	23.4882	1.25681e-06	0.00034661	gi|322799264|gb|EFZ20655.1| hypothetical protein SINV_03527 [Solenopsis invicta]	1191	463.381	3.3215e-157	219	500	1357	1782	2823	1990	494	1295	969	610
Sample_437_T1_smifors_Pam_PF_(paired)_contig_7907	-1.14707	6.98179	20.5203	5.90019e-06	0.00119003	gi|332023149|gb|EGI63405.1| Fatty acyl-CoA reductase 1 [Acromyrmex echinatior]	1217	473.396	8.00925e-156	237	1018	2031	3617	3280	3555	1099	2844	902	1518
pam-same-mixed-beh.fa_rep_c14507	-1.14512	6.83564	20.4879	6.00089e-06	0.00119025	gi|332021098|gb|EGI61485.1| Phosphoenolpyruvate carboxykinase [Acromyrmex echinatior]	3223	1246.11	0	632	1029	3173	2609	3724	3477	914	2347	818	1495
pam-same-mixed-beh.fa_rep_c17872	-1.14315	5.62195	22.6686	1.92484e-06	0.000495453	gi|322795123|gb|EFZ17963.1| hypothetical protein SINV_05292 [Solenopsis invicta]	1742	675.626	0	308	684	2003	1756	1298	1056	418	945	500	540
Sample_435_R7_smadr_Pam_PF_(paired)_contig_3191	-1.14142	6.06227	19.5329	9.88843e-06	0.0018119	gi|332021636|gb|EGI61995.1| Retinoid-inducible serine carboxypeptidase [Acromyrmex echinatior]	1639	635.95	0	306	104	1354	1508	2259	1122	847	1359	678	694
pam-same-mixed-beh.fa_rep_c2649	-1.13721	5.81215	28.469	9.52114e-08	4.15045e-05	gi|332016332|gb|EGI57245.1| Trehalase [Acromyrmex echinatior]	2827	1093.57	0	547	938	2776	1393	1766	1337	562	1109	675	503
pam-same-mixed-beh.fa_rep_c18761	-1.12654	6.33847	28.2182	1.08382e-07	4.61299e-05	gi|332017213|gb|EGI58001.1| Putative multidrug resistance-associated protein lethal(2)03659 [Acromyrmex echinatior]	6149	2373.2	0	1233	961	5076	2175	2096	2291	738	1700	797	852
Sample_435_R7_smadr_Pam_PF_(paired)_contig_1264	-1.12326	6.89106	15.0677	0.000103722	0.0110149	gi|332025987|gb|EGI66140.1| Antithrombin-III [Acromyrmex echinatior]	1951	756.133	0	368	937	2211	3561	5217	2405	695	2827	1390	858
pam-same-mixed-beh.fa_rep_c11576	-1.12243	5.72463	22.7137	1.8802e-06	0.00048628	gi|607364043|gb|EZA58264.1| Beta-hexosaminidase subunit beta [Cerapachys biroi]	2551	987.252	0	466	355	1947	1558	1777	1096	463	1286	545	439
pam-same-mixed-beh.fa_rep_c39626	-1.11917	5.67306	16.6787	4.4275e-05	0.00590924	gi|322788684|gb|EFZ14277.1| hypothetical protein SINV_01433 [Solenopsis invicta]	1997	773.852	0	387	230	1663	1801	1875	808	385	832	566	614
Sample_435_R7_smadr_Pam_PF_(paired)_contig_148	-1.11632	8.47182	17.0207	3.69754e-05	0.00511168	gi|322798328|gb|EFZ20068.1| hypothetical protein SINV_09298 [Solenopsis invicta]	1263	491.115	1.57391e-166	231	455	1324	9106	10462	9764	3116	8663	3129	3499
pam-same-mixed-beh.fa_rep_c6656	-1.11547	7.44592	20.2626	6.75057e-06	0.00129869	gi|332022284|gb|EGI62597.1| Ecdysteroid-regulated 16 kDa protein [Acromyrmex echinatior]	728	285.034	6.85233e-88	140	910	1452	4648	5160	3199	2032	3655	1785	1809
pam-same-mixed-beh.fa_rep_c24318	-1.11431	4.378	11.2688	0.0007882	0.0456649	gi|322794736|gb|EFZ17683.1| hypothetical protein SINV_00015 [Solenopsis invicta]	1452	563.918	0	273	3	1172	668	716	311	200	546	168	197
Sample_433_R1_smadr_Pam_PF_(paired)_contig_966	-1.11415	4.96395	14.4736	0.000142137	0.0136467	gi|322796740|gb|EFZ19173.1| hypothetical protein SINV_12036 [Solenopsis invicta]	684	268.085	8.06621e-95	133	514	933	859	968	933	210	883	280	233
pam-same-mixed-beh.fa_rep_c13417	-1.11326	5.04756	15.91	6.64258e-05	0.00799683	gi|307190354|gb|EFN74413.1| Fatty acyl-CoA reductase 1 [Camponotus floridanus]	245	98.9821	7.36589e-22	45	197	496	873	811	849	350	667	237	457
pam-same-mixed-beh.fa_rep_c6840	-1.10048	6.63012	24.1114	9.0922e-07	0.000268563	gi|332029120|gb|EGI69131.1| Tetraspanin-9 [Acromyrmex echinatior]	1390	540.036	1.72589e-175	258	1936	2721	2631	2779	2402	982	1485	1247	1152
pam-same-mixed-beh.fa_rep_c1174	-1.09962	5.92693	17.2232	3.32359e-05	0.00470297	gi|607352810|gb|EZA47699.1| Early growth response protein [Cerapachys biroi]	2078	805.053	0	487	1036	2916	2247	2097	1245	354	1292	606	652
pam-same-mixed-beh.fa_c17927	-1.09752	6.39088	14.4528	0.000143714	0.013725	gi|322802711|gb|EFZ22928.1| hypothetical protein SINV_01510 [Solenopsis invicta]	3410	1318.14	0	646	370	2460	2564	2824	1676	711	1794	1269	478
pam-same-mixed-beh.fa_rep_c1970	-1.0965	5.71073	25.2155	5.12688e-07	0.000164957	gi|332021866|gb|EGI62202.1| Sodium-coupled monocarboxylate transporter 1 [Acromyrmex echinatior]	2200	852.047	0	477	307	2097	1555	1453	1150	509	945	613	569
pam-same-mixed-beh.fa_c13837	-1.09382	4.0869	12.9382	0.00032194	0.024592	gi|332023481|gb|EGI63723.1| Peroxisomal biogenesis factor 6 [Acromyrmex echinatior]	3628	1402.11	0	682	3428	5911	378	608	454	140	421	174	144
pam-same-mixed-beh.fa_rep_c4835	-1.09302	7.01517	24.4577	7.59585e-07	0.000228104	gi|332023103|gb|EGI63364.1| Putative ATP-dependent RNA helicase DDX23 [Acromyrmex echinatior]	2533	980.319	0	559	523	2238	2796	4533	2994	1298	2748	1518	1181
pam-same-mixed-beh.fa_rep_c4512	-1.08807	5.86902	25.7113	3.96495e-07	0.000135646	gi|307194255|gb|EFN76651.1| Matrix metalloproteinase-14 [Harpegnathos saltator]	2113	818.535	0	400	3877	5247	1777	1648	1509	460	1071	641	676
pam-same-mixed-beh.fa_rep_c38035	-1.08766	7.43021	13.9248	0.000190274	0.0167782	gi|332018114|gb|EGI58728.1| hypothetical protein G5I_13192 [Acromyrmex echinatior]	1981	767.689	0	379	796	2208	5433	5369	3411	1528	3343	2711	1102
pam-same-mixed-beh.fa_rep_c14539	-1.08507	6.73164	20.565	5.76395e-06	0.00117129	gi|332017138|gb|EGI57937.1| CTP synthase [Acromyrmex echinatior]	2744	1061.6	0	543	1643	3403	3278	3672	1969	910	2485	934	1162
pam-same-mixed-beh.fa_rep_c24431	-1.08022	4.58756	14.7322	0.00012391	0.0123816	gi|332029580|gb|EGI69469.1| hypothetical protein G5I_01759 [Acromyrmex echinatior]	1039	404.831	1.84285e-135	208	263	1015	809	821	448	181	437	300	247
pam-same-mixed-beh.fa_rep_c12753	-1.06786	4.05005	12.2114	0.000474987	0.0321741	gi|332019502|gb|EGI59981.1| hypothetical protein G5I_11768 [Acromyrmex echinatior]	526	207.223	2.10319e-59	98	3	398	476	499	379	146	340	229	130
pam-same-mixed-beh.fa_rep_c14654	-1.06003	4.96121	12.4538	0.00041714	0.0293595	gi|322788902|gb|EFZ14431.1| hypothetical protein SINV_04098 [Solenopsis invicta]	1722	667.922	0	323	612	2018	885	1092	809	197	560	513	213
pam-same-mixed-beh.fa_rep_c17563	-1.05159	5.14706	15.7941	7.06213e-05	0.00838981	gi|607365259|gb|EZA59457.1| Beta-galactosidase [Cerapachys biroi]	2751	1064.29	0	525	597	2486	1203	1028	572	343	714	395	389
pam-same-mixed-beh.fa_rep_c6802	-1.03836	4.63354	14.3386	0.000152704	0.0143849	gi|332017217|gb|EGI58005.1| Putative multidrug resistance-associated protein lethal(2)03659 [Acromyrmex echinatior]	6192	2389.76	0	1200	2260	6315	767	767	597	178	538	331	203
pam-same-mixed-beh.fa_c16271	-1.03829	4.40429	11.7764	0.000599876	0.038283	gi|322799099|gb|EFZ20552.1| hypothetical protein SINV_11481 [Solenopsis invicta]	3225	1246.88	0	615	106	2103	514	540	494	243	298	261	286
pam-same-mixed-beh.fa_rep_c5168	-1.03498	5.2353	19.1921	1.18202e-05	0.00209051	gi|322802193|gb|EFZ22607.1| hypothetical protein SINV_13778 [Solenopsis invicta]	2404	930.628	0	467	1871	3433	917	1231	949	324	572	541	411
pam-same-mixed-beh.fa_rep_c1567	-1.03244	6.16599	20.7888	5.12807e-06	0.00108278	gi|51702432|gb|AAU08789.1| striated muscle activator of Rho-dependent signaling [Solenopsis invicta]	810	316.62	5.30784e-97	150	201	701	2273	2479	1541	493	1461	882	725
Sample_435_R7_smadr_Pam_PF_(paired)_contig_33255	-1.02475	5.49607	17.3483	3.11184e-05	0.0045217	gi|607365374|gb|EZA59572.1| hypothetical protein X777_00415 [Cerapachys biroi]	361	143.665	4.68148e-39	64	2	232	946	1353	1477	350	725	556	567
pam-same-mixed-beh.fa_rep_c6833	-1.01756	5.02951	11.0601	0.000882071	0.0496144	gi|332021031|gb|EGI61420.1| Niemann-Pick C1 protein [Acromyrmex echinatior]	4498	1737.24	0	963	715	4281	859	1101	471	375	901	289	316
pam-same-mixed-beh.fa_rep_c8081	-1.00963	5.65401	14.3845	0.000149024	0.0141075	gi|332016544|gb|EGI57425.1| Esterase E4 [Acromyrmex echinatior]	1946	754.207	0	376	206	1810	1336	2265	816	375	1011	523	627
pam-same-mixed-beh.fa_rep_c9903	-1.00942	5.21935	22.0232	2.69374e-06	0.000655888	gi|332019603|gb|EGI60081.1| Sphingomyelin phosphodiesterase [Acromyrmex echinatior]	3647	1409.43	0	683	902	3088	854	1122	963	352	761	427	418
pam-same-mixed-beh.fa_rep_c39009	-1.00371	4.79888	15.5838	7.89276e-05	0.00903117	gi|322803275|gb|EFZ23254.1| hypothetical protein SINV_15253 [Solenopsis invicta]	1110	432.18	4.00795e-143	221	965	1930	663	1050	591	239	684	286	282
pam-same-mixed-beh.fa_rep_c4086	-1.00327	5.04813	17.2463	3.28339e-05	0.00468392	gi|332018512|gb|EGI59102.1| Acyl-coenzyme A:6-aminopenicillanic-acid-acyltransferase 40 kDa form [Acromyrmex echinatior]	1837	712.22	0	336	109	1257	730	1099	742	334	820	337	335
pam-same-mixed-beh.fa_rep_c18168	-1.00182	5.32218	17.7188	2.56079e-05	0.0039102	gi|332018423|gb|EGI59017.1| Sodium-coupled monocarboxylate transporter 1 [Acromyrmex echinatior]	2786	1077.77	0	526	530	2305	1103	1296	709	403	845	509	390
pam-same-mixed-beh.fa_rep_c15122	-1.00155	4.89287	11.5309	0.000684498	0.0416197	gi|332021983|gb|EGI62309.1| Multiple epidermal growth factor-like domains 10 [Acromyrmex echinatior]	1958	758.829	0	403	712	2220	1034	795	565	256	776	360	224
pam-same-mixed-beh.fa_c622	-0.993853	4.92842	13.6017	0.000225978	0.0188674	gi|332020587|gb|EGI60995.1| Serine/threonine-protein kinase SBK1 [Acromyrmex echinatior]	2124	822.772	0	377	2132	3325	1027	1047	627	187	682	309	354
pam-same-mixed-beh.fa_rep_c1954	-0.990647	8.13276	12.9375	0.000322073	0.024592	gi|322799038|gb|EFZ20494.1| hypothetical protein SINV_08051 [Solenopsis invicta]	1658	643.269	0	305	47	1339	8447	7542	5339	2852	6627	3553	2432
Sample_437_T1_smifors_Pam_PF_(paired)_contig_3209	-0.987639	7.39946	14.3159	0.00015455	0.0144534	gi|322794131|gb|EFZ17340.1| hypothetical protein SINV_08246 [Solenopsis invicta]	2035	788.489	0	400	1710	3095	5432	3987	4265	1368	4158	2137	1376
pam-same-mixed-beh.fa_rep_c1403	-0.984095	5.09732	12.6414	0.000377287	0.0273377	gi|332019028|gb|EGI59562.1| Aquaporin AQPAe.a [Acromyrmex echinatior]	1113	433.335	3.8183e-137	216	989	1813	563	907	1117	347	626	400	433
pam-same-mixed-beh.fa_rep_c7963	-0.981589	5.91194	19.4559	1.0295e-05	0.00187369	gi|332023516|gb|EGI63752.1| Glucose dehydrogenase [Acromyrmex echinatior]	2671	1033.48	0	513	204	2060	1233	2274	1587	467	1095	717	754
pam-same-mixed-beh.fa_rep_c25720	-0.971	8.46961	11.7572	0.000606084	0.0384974	gi|322794757|gb|EFZ17704.1| hypothetical protein SINV_02546 [Solenopsis invicta]	485	191.43	4.59784e-49	151	450	1031	11840	7813	8642	2950	7946	4108	3790
pam-same-mixed-beh.fa_rep_c6854	-0.969317	4.34814	11.5286	0.000685336	0.0416238	gi|332025171|gb|EGI65351.1| Inositol monophosphatase 2 [Acromyrmex echinatior]	1349	524.242	0	252	251	1090	643	540	443	175	361	286	222
Sample_433_R1_smadr_Pam_PF_(paired)_contig_11756	-0.968701	4.32973	11.6312	0.000648535	0.0402479	gi|322801851|gb|EFZ22423.1| hypothetical protein SINV_08197 [Solenopsis invicta]	601	236.113	6.03499e-73	107	3	428	457	627	439	210	402	291	186
pam-same-mixed-beh.fa_rep_c6830	-0.954902	6.39727	16.5633	4.70529e-05	0.00618832	gi|332016454|gb|EGI57367.1| Synaptic vesicle glycoprotein 2B [Acromyrmex echinatior]	1979	766.918	0	383	488	1849	2622	1920	2273	663	1853	1107	817
Sample_435_R7_smadr_Pam_PF_(paired)_contig_6054	-0.953995	5.65753	21.2453	4.04094e-06	0.000884328	gi|307206265|gb|EFN84330.1| Cytochrome P450 6k1 [Harpegnathos saltator]	1953	756.903	0	345	3	1400	1390	1484	1136	447	1063	593	583
pam-same-mixed-beh.fa_rep_c18088	-0.951531	5.79734	11.6851	0.000630029	0.0394344	gi|645029448|ref|XP_008217770.1| PREDICTED: uncharacterized protein LOC100679031 isoform X1 [Nasonia vitripennis]	167	68.9366	5.6117e-09	42	45	368	1388	1561	857	707	1203	766	520
Sample_440_T10_smifors_Pam_PF_(paired)_contig_11171	-0.951179	4.5566	11.8009	0.000592025	0.0379613	gi|332029619|gb|EGI69508.1| Putative cytochrome P450 6a14 [Acromyrmex echinatior]	2062	798.89	0	379	111	1616	672	782	469	195	621	272	206
pam-same-mixed-beh.fa_rep_c10758	-0.94854	5.01197	14.9761	0.000108883	0.0113402	gi|332018902|gb|EGI59448.1| Alpha-aminoadipic semialdehyde synthase, mitochondrial [Acromyrmex echinatior]	4440	1714.89	0	874	1045	3777	949	1040	683	252	812	377	303
pam-same-mixed-beh.fa_rep_c9615	-0.946141	6.43292	14.1904	0.000165209	0.0151874	gi|322801851|gb|EFZ22423.1| hypothetical protein SINV_08197 [Solenopsis invicta]	1715	665.226	0	317	113	1330	2646	2244	2002	730	2297	1105	660
pam-same-mixed-beh.fa_rep_c7585	-0.944347	5.56236	15.4241	8.5887e-05	0.00965184	gi|322790649|gb|EFZ15433.1| hypothetical protein SINV_06017 [Solenopsis invicta]	879	343.199	1.38661e-110	175	570	1172	977	1511	1372	383	1282	483	464
Sample_437_T1_smifors_Pam_PF_(paired)_contig_12782	-0.942318	4.78246	12.0837	0.000508647	0.0338185	gi|607361837|gb|EZA56101.1| hypothetical protein X777_03582 [Cerapachys biroi]	913	356.295	3.67106e-109	161	48	1058	833	613	639	264	650	350	258
pam-same-mixed-beh.fa_rep_c8096	-0.941465	5.74819	16.7214	4.32897e-05	0.0058064	gi|332024587|gb|EGI64785.1| Tryptophan 2,3-dioxygenase [Acromyrmex echinatior]	1662	644.81	0	345	1413	2600	1215	1734	1130	551	1329	675	481
pam-same-mixed-beh.fa_rep_c10787	-0.938693	5.8615	16.6068	4.59848e-05	0.00609272	gi|322786157|gb|EFZ12762.1| hypothetical protein SINV_00682 [Solenopsis invicta]	1245	484.182	3.40118e-158	242	1737	2576	1452	2120	1574	348	1300	642	685
pam-same-mixed-beh.fa_rep_c10805	-0.936859	7.15018	19.4138	1.05243e-05	0.00190261	gi|607361739|gb|EZA56014.1| Group 3 secretory phospholipase A2 [Cerapachys biroi]	1170	455.292	2.82179e-151	215	312	1004	3338	4135	3295	1418	3125	1796	1488
pam-same-mixed-beh.fa_rep_c37986	-0.929316	4.95929	14.5491	0.000136551	0.0132041	gi|307184875|gb|EFN71153.1| hypothetical protein EAG_05390 [Camponotus floridanus]	1321	513.457	4.19078e-168	243	2461	3468	903	1089	639	225	755	349	332
pam-same-mixed-beh.fa_rep_c4062	-0.92581	5.68497	14.9878	0.00010821	0.0113246	gi|332024549|gb|EGI64747.1| Solute carrier family 41 member 2 [Acromyrmex echinatior]	2648	1024.62	0	526	1403	3058	1466	1309	1475	370	1039	754	499
pam-same-mixed-beh.fa_rep_c19170	-0.922549	7.18259	11.5064	0.000693582	0.0419796	gi|607353384|gb|EZA48149.1| Elongation of very long chain fatty acids protein [Cerapachys biroi]	1376	534.643	1.27709e-175	249	445	1380	3944	3157	3434	1527	2790	2397	1240
pam-same-mixed-beh.fa_rep_c1501	-0.92207	6.37407	14.1674	0.000167239	0.0153296	gi|307182028|gb|EFN69425.1| Tetratricopeptide repeat protein 39B [Camponotus floridanus]	2757	1066.6	0	504	417	2225	2070	2340	1511	948	1864	779	1130
pam-same-mixed-beh.fa_c36705	-0.918915	7.41254	13.6315	0.000222424	0.0186982	gi|607358107|gb|EZA52524.1| hypothetical protein X777_08003 [Cerapachys biroi]	326	130.183	7.08678e-29	60	2371	2556	3778	5828	5350	1017	3704	2012	2000
pam-same-mixed-beh.fa_rep_c39205	-0.913479	5.67106	16.7559	4.25088e-05	0.00574443	gi|332023935|gb|EGI64153.1| Branched-chain-amino-acid aminotransferase, cytosolic [Acromyrmex echinatior]	2002	775.778	0	369	572	1795	1442	1328	1419	372	1191	583	574
pam-same-mixed-beh.fa_rep_c9667	-0.911254	5.39995	17.8146	2.43509e-05	0.00374167	gi|332029576|gb|EGI69465.1| Solute carrier family 46 member 3 [Acromyrmex echinatior]	2078	805.053	0	439	3827	5314	910	1251	1010	427	884	509	509
pam-same-mixed-beh.fa_rep_c24286	-0.903628	8.57899	11.3382	0.000759285	0.0446875	gi|332025852|gb|EGI66008.1| Apolipoprotein D [Acromyrmex echinatior]	1360	528.48	0	250	423	1262	9782	13076	9261	2779	7983	5544	3780
pam-same-mixed-beh.fa_rep_c13774	-0.902286	5.60931	12.8661	0.000334591	0.0251894	gi|332026955|gb|EGI67052.1| hypothetical protein G5I_04389 [Acromyrmex echinatior]	414	164.081	1.65092e-49	82	981	1445	1464	1671	1060	319	1140	713	410
pam-same-mixed-beh.fa_rep_c4470	-0.882961	5.22253	13.8186	0.000201335	0.0175249	gi|607368623|gb|EZA62735.1| Nuclear factor interleukin-3-regulated protein [Cerapachys biroi]	1473	572.007	0	296	3	1007	965	1108	1020	265	867	349	519
pam-same-mixed-beh.fa_rep_c19335	-0.879851	5.87312	13.8321	0.000199891	0.0174272	gi|332022921|gb|EGI63189.1| hypothetical protein G5I_08426 [Acromyrmex echinatior]	1560	605.52	0	284	105	1310	1983	1637	1138	449	1325	773	621
pam-same-mixed-beh.fa_rep_c10175	-0.872211	5.51638	15.6239	7.72718e-05	0.00891498	gi|322802242|gb|EFZ22638.1| hypothetical protein SINV_00534 [Solenopsis invicta]	1743	676.011	0	326	265	1257	1306	1286	1114	349	963	491	640
pam-same-mixed-beh.fa_rep_c12059	-0.868259	6.46204	18.3071	1.88005e-05	0.00307022	gi|322798643|gb|EFZ20247.1| hypothetical protein SINV_11780 [Solenopsis invicta]	1442	560.066	0	259	234	1106	2453	2588	2087	684	1856	1204	989
pam-same-mixed-beh.fa_rep_c2755	-0.866721	7.01637	13.116	0.000292781	0.0232053	gi|307170284|gb|EFN62639.1| Serine protease easter [Camponotus floridanus]	1560	605.52	0	299	189	1325	2823	5318	2912	907	3111	1750	1261
pam-same-mixed-beh.fa_c339	-0.861836	5.9099	13.7699	0.000206618	0.0178411	gi|322800799|gb|EFZ21675.1| hypothetical protein SINV_07900 [Solenopsis invicta]	1160	451.44	8.01442e-156	218	259	963	1378	2459	1372	389	1360	673	772
pam-same-mixed-beh.fa_rep_c1156	-0.854738	4.84852	12.2695	0.000460412	0.0315426	gi|322794510|gb|EFZ17563.1| hypothetical protein SINV_12524 [Solenopsis invicta]	2088	808.905	0	389	4681	6063	587	1084	667	233	639	349	354
pam-same-mixed-beh.fa_rep_c14720	-0.847286	5.80688	13.7283	0.000211247	0.0180336	gi|332020999|gb|EGI61392.1| PI-PLC X domain-containing protein 1 [Acromyrmex echinatior]	2288	885.945	0	427	652	1995	1298	1402	1578	494	1373	768	537
pam-same-mixed-beh.fa_rep_c5309	-0.846582	6.5736	14.2618	0.000159062	0.0147225	gi|607353384|gb|EZA48149.1| Elongation of very long chain fatty acids protein [Cerapachys biroi]	1376	534.643	3.08036e-170	249	2330	3265	2736	2877	2195	694	2435	1283	885
pam-same-mixed-beh.fa_rep_c17415	-0.846007	5.14162	14.3338	0.000153088	0.0143913	gi|332022022|gb|EGI62348.1| Protein yellow [Acromyrmex echinatior]	2034	788.104	0	367	752	1987	751	1160	847	310	692	486	434
pam-same-mixed-beh.fa_rep_c9224	-0.838143	5.79571	12.6843	0.000368743	0.0270015	gi|307176232|gb|EFN65867.1| Plasminogen activator inhibitor 1 [Camponotus floridanus]	1961	759.985	0	359	141	1496	1232	2256	1168	405	1059	690	780
pam-same-mixed-beh.fa_rep_c34819	-0.831699	6.62613	12.1806	0.000482885	0.032546	gi|332017710|gb|EGI58386.1| hypothetical protein G5I_13513 [Acromyrmex echinatior]	1718	666.381	0	374	2383	3645	2772	2474	2919	644	2573	1097	1144
pam-same-mixed-beh.fa_rep_c5468	-0.830927	5.64271	12.0265	0.000524502	0.0347019	gi|332030380|gb|EGI70087.1| Ceramide kinase [Acromyrmex echinatior]	2513	972.615	0	486	2470	4038	1156	1607	985	489	1077	474	781
pam-same-mixed-beh.fa_rep_c10819	-0.827058	5.04334	13.2374	0.000274419	0.0222058	gi|607353591|gb|EZA48332.1| Proton-coupled amino acid transporter [Cerapachys biroi]	1881	729.169	0	380	327	1781	850	996	759	269	764	465	340
pam-same-mixed-beh.fa_rep_c7336	-0.825567	6.95072	14.6552	0.000129078	0.0126666	gi|307189322|gb|EFN73753.1| Nudix hydrolase 8 [Camponotus floridanus]	1623	629.787	0	290	2345	3388	2916	4214	3067	895	3075	1308	1592
pam-same-mixed-beh.fa_rep_c36648	-0.822361	5.72809	15.0562	0.000104356	0.0110336	gi|322796798|gb|EFZ19225.1| hypothetical protein SINV_14437 [Solenopsis invicta]	1008	392.889	4.46278e-128	190	509	1192	1382	1664	1267	391	1341	680	555
pam-same-mixed-beh.fa_rep_c39076	-0.813127	6.71877	13.2192	0.000277102	0.0223226	gi|322788902|gb|EFZ14431.1| hypothetical protein SINV_04098 [Solenopsis invicta]	913	356.295	2.59289e-116	168	1	750	2656	2799	2478	961	2359	1647	1005
pam-same-mixed-beh.fa_rep_c1947	-0.803146	5.25103	12.6565	0.000374271	0.0272718	gi|322792392|gb|EFZ16376.1| hypothetical protein SINV_10728 [Solenopsis invicta]	469	185.267	1.14811e-51	108	669	1064	760	1263	1050	287	837	481	489
pam-same-mixed-beh.fa_c15134	-0.80118	5.7494	15.4044	8.6786e-05	0.00971248	gi|307172668|gb|EFN64011.1| L-xylulose reductase [Camponotus floridanus]	728	285.034	1.00737e-91	135	1	465	1215	1633	1294	468	1113	738	675
pam-same-mixed-beh.fa_rep_c12662	-0.790704	5.61174	13.0032	0.000310955	0.0241153	gi|307174691|gb|EFN65074.1| Flexible cuticle protein 12 [Camponotus floridanus]	421	166.777	1.67123e-44	90	1540	1842	1454	1244	1043	415	1129	661	567
pam-same-mixed-beh.fa_rep_c14547	-0.787791	6.70884	12.3892	0.000431828	0.0301589	gi|332022517|gb|EGI62820.1| Protein 5NUC [Acromyrmex echinatior]	2712	1049.27	0	498	5435	7183	2439	3457	2440	823	2625	1570	954
pam-same-mixed-beh.fa_rep_c2116	-0.781787	6.22599	12.173	0.000484859	0.0325978	gi|322799762|gb|EFZ20965.1| hypothetical protein SINV_05442 [Solenopsis invicta]	653	256.144	1.14753e-73	145	4636	5190	1723	1823	2302	575	1665	885	1039
pam-same-mixed-beh.fa_rep_c9287	-0.770496	7.43407	12.0875	0.000507603	0.0337906	gi|332028169|gb|EGI68220.1| hypothetical protein G5I_03316 [Acromyrmex echinatior]	1891	733.021	0	342	1234	2472	4629	5466	3793	1289	4288	2407	1844
pam-same-mixed-beh.fa_rep_c19965	-0.755706	5.73487	11.3161	0.000768369	0.0450071	gi|332029575|gb|EGI69464.1| hypothetical protein G5I_01754 [Acromyrmex echinatior]	1445	561.222	0	278	1206	2117	1638	1509	1041	410	1347	708	598
pam-same-mixed-beh.fa_c38431	-0.754742	6.77001	12.4416	0.000419871	0.0295133	gi|332024032|gb|EGI64250.1| Xanthine dehydrogenase [Acromyrmex echinatior]	4725	1824.68	0	905	1626	4751	2882	3026	2554	875	2873	1515	1106
pam-same-mixed-beh.fa_rep_c2705	-0.748934	6.60151	13.2795	0.000268324	0.0218603	gi|332019645|gb|EGI60119.1| hypothetical protein G5I_11660 [Acromyrmex echinatior]	1639	635.95	0	436	836	2725	2296	3173	2242	744	2252	1437	1076
pam-same-mixed-beh.fa_rep_c11267	-0.745086	6.51427	11.3357	0.000760317	0.0446875	gi|332026966|gb|EGI67062.1| Endothelin-converting enzyme 1 [Acromyrmex echinatior]	2093	810.831	0	404	112	1896	2022	2477	2101	893	1693	1445	1165
pam-same-mixed-beh.fa_rep_c10205	-0.744343	7.49912	11.2153	0.000811273	0.046801	gi|322794821|gb|EFZ17768.1| hypothetical protein SINV_11046 [Solenopsis invicta]	2793	1080.47	0	624	242	2614	5073	5194	3903	1404	4696	2332	2080
Sample_440_T10_smifors_Pam_PF_(paired)_contig_9387	-0.729409	6.46676	11.6008	0.000659247	0.0406792	gi|332022829|gb|EGI63102.1| hypothetical protein G5I_08549 [Acromyrmex echinatior]	1638	635.565	0	333	77	1093	2151	2822	1848	733	1663	1161	1369
pam-same-mixed-beh.fa_rep_c16133	-0.703884	6.34425	11.7709	0.000601635	0.0383048	gi|332031266|gb|EGI70800.1| Protein toll [Acromyrmex echinatior]	3746	1447.57	0	771	1898	4957	2306	2153	1754	646	2025	1120	969
pam-same-mixed-beh.fa_rep_c16476	-0.675864	6.65623	11.5764	0.000667935	0.0410746	gi|607354836|gb|EZA49448.1| hypothetical protein X777_11946 [Cerapachys biroi]	4239	1637.47	0	936	344	3631	2153	2949	2448	855	2492	1320	1336

## Sheet: Tam_DR
Contig	logFC	logCPM	LR	PValue	FDR	Blasthit/Alignment Title	Score	Bits	eValue	Identity+	Start	Stop	BR_433	BR_434	BR_435	BR_436	DR_437	DR_438	DR_440
pam-same-mixed-beh.fa_rep_c9950	0.645497	6.05832	11.2018	0.000817176	0.0470411	gi|322795047|gb|EFZ17895.1| hypothetical protein SINV_05129 [Solenopsis invicta]	1761	682.945	0	325	523	1533	1022	1432	996	361	2656	1491	1537
pam-same-mixed-beh.fa_rep_c9477	0.672134	7.04417	11.299	0.000775503	0.0451507	gi|322786988|gb|EFZ13212.1| hypothetical protein SINV_05809 [Solenopsis invicta]	927	361.688	1.52317e-120	202	98	805	2069	2887	1940	671	5275	2939	3134
pam-same-mixed-beh.fa_rep_c12423	0.674986	6.69388	12.2244	0.000471688	0.0320712	gi|322794767|gb|EFZ17714.1| hypothetical protein SINV_04146 [Solenopsis invicta]	1020	397.512	7.12106e-133	188	212	847	1668	2125	1482	561	4334	2328	2332
pam-same-mixed-beh.fa_rep_c4722	0.679994	5.85428	12.1507	0.000490689	0.0328264	gi|332023383|gb|EGI63628.1| Coiled-coil domain-containing protein 43 [Acromyrmex echinatior]	686	268.855	2.93626e-78	151	2824	3318	883	1198	901	297	2338	1318	1335
pam-same-mixed-beh.fa_rep_c8838	0.702566	7.47158	11.2966	0.000776482	0.0451507	gi|332020166|gb|EGI60610.1| Tetratricopeptide repeat protein 37 [Acromyrmex echinatior]	5709	2203.71	0	1087	129	4034	2823	3790	2464	923	7144	4026	4233
pam-same-mixed-beh.fa_rep_c4251	0.704662	5.5384	12.2151	0.000474051	0.032151	gi|332021297|gb|EGI61676.1| Flap endonuclease 1-B [Acromyrmex echinatior]	1840	713.375	0	350	144	1286	659	956	759	235	1969	1111	994
pam-same-mixed-beh.fa_rep_c14335	0.708997	6.63348	12.9574	0.000318662	0.0245674	gi|380028288|ref|XP_003697838.1| PREDICTED: hepatic leukemia factor-like [Apis florea] >gi|571570141|ref|XP_006560301.1| PREDICTED: hepatic leukemia factor isoform X6 [Apis mellifera] >gi|572300182|ref|XP_006616198.1| PREDICTED: hepatic leukemia factor-like isoform X2 [Apis dorsata]	1220	474.552	1.75287e-148	293	2053	3057	1650	1811	1603	490	4126	2186	2370
pam-same-mixed-beh.fa_rep_c4970	0.71103	7.61358	11.3467	0.000755817	0.0445528	gi|607357790|gb|EZA52230.1| putative phospholipid hydroperoxide glutathione peroxidase [Cerapachys biroi]	880	343.584	2.0118e-113	161	654	1181	3146	3914	2937	991	7885	4526	4625
pam-same-mixed-beh.fa_rep_c15732	0.713033	6.97928	12.6852	0.000368559	0.0270015	gi|332024111|gb|EGI64327.1| hypothetical protein G5I_07205 [Acromyrmex echinatior]	380	150.984	5.41212e-41	75	132	383	1996	2388	1688	757	5173	3009	2838
Sample_433_R1_smadr_Pam_PF_(paired)_contig_3786	0.716079	6.96791	12.6822	0.000369152	0.0270015	gi|307207206|gb|EFN84996.1| Glutamate receptor, ionotropic kainate 2 [Harpegnathos saltator]	3373	1303.89	0	636	178	2877	2200	2186	1864	654	5307	2738	2969
pam-same-mixed-beh.fa_rep_c12666	0.72564	5.96032	11.3034	0.000773653	0.0451507	gi|322789351|gb|EFZ14663.1| hypothetical protein SINV_09736 [Solenopsis invicta]	2251	871.692	0	458	178	2190	962	1455	707	341	2351	1594	1418
pam-same-mixed-beh.fa_rep_c1774	0.728337	7.69775	11.3469	0.000755722	0.0445528	gi|332017873|gb|EGI58533.1| hypothetical protein G5I_13382 [Acromyrmex echinatior]	195	79.7221	2.14713e-13	38	3132	3290	2921	4304	3222	1083	8827	4766	4753
pam-same-mixed-beh.fa_rep_c13904	0.731659	7.10932	12.8894	0.000330456	0.0250175	gi|322800091|gb|EFZ21197.1| hypothetical protein SINV_10966 [Solenopsis invicta]	3038	1174.84	0	630	187	2118	2386	2386	1951	763	6109	3236	2971
pam-same-mixed-beh.fa_rep_c12792	0.749531	7.18028	14.3405	0.00015255	0.0143849	gi|322792848|gb|EFZ16681.1| hypothetical protein SINV_09667 [Solenopsis invicta]	3188	1232.62	0	626	2513	4681	2277	2843	2060	762	6046	3312	3465
Sample_433_R1_smadr_Pam_PF_(paired)_contig_6138	0.758621	5.59758	14.2291	0.000161851	0.014955	gi|332017982|gb|EGI58620.1| Methyltransferase-like protein 6 [Acromyrmex echinatior]	1289	501.13	2.12279e-173	241	519	1346	801	977	667	233	2114	1146	1068
pam-same-mixed-beh.fa_rep_c26865	0.767426	8.05162	11.3772	0.000743492	0.0440277	gi|340708931|ref|XP_003393070.1| PREDICTED: 60S ribosomal protein L18a-like [Bombus terrestris] >gi|350419030|ref|XP_003492047.1| PREDICTED: 60S ribosomal protein L18a-like [Bombus impatiens]	926	361.303	4.39443e-124	174	69	599	4054	5333	3788	1353	10185	6661	6345
Sample_435_R7_smadr_Pam_PF_(paired)_contig_2383	0.769368	7.34208	13.8661	0.00019631	0.0171519	gi|332028026|gb|EGI68077.1| Golgin subfamily A member 2 [Acromyrmex echinatior]	3109	1202.19	0	695	1	2448	2506	2849	2278	943	6754	3637	4015
pam-same-mixed-beh.fa_rep_c13194	0.777931	6.6719	15.8022	7.03217e-05	0.00837262	gi|332027463|gb|EGI67546.1| Alpha-tocopherol transfer protein [Acromyrmex echinatior]	1012	394.43	4.31092e-126	184	481	1362	1468	2141	1451	516	4275	2582	2235
Sample_435_R7_smadr_Pam_PF_(paired)_contig_701	0.789186	5.66641	15.0399	0.00010526	0.0110911	gi|332020881|gb|EGI61279.1| Inositol-tetrakisphosphate 1-kinase [Acromyrmex echinatior]	1675	649.818	0	327	1218	2282	761	1084	683	249	2163	1137	1246
Sample_437_T1_smifors_Pam_PF_(paired)_contig_105	0.790779	7.77624	12.5434	0.000397602	0.0283961	gi|332020611|gb|EGI61019.1| Lipid storage droplets surface-binding protein 2 [Acromyrmex echinatior]	1128	439.113	6.98653e-150	231	88	894	3250	4079	3490	1072	10122	4497	5387
Sample_437_T1_smifors_Pam_PF_(paired)_contig_282	0.798697	8.17952	11.4297	0.0007228	0.0431715	gi|322793851|gb|EFZ17191.1| hypothetical protein SINV_15085 [Solenopsis invicta]	358	142.51	5.87257e-39	69	493	705	4446	5973	4015	1403	11454	6664	7542
pam-same-mixed-beh.fa_rep_c11345	0.798867	6.68599	15.7834	7.10237e-05	0.00840069	gi|322788738|gb|EFZ14331.1| hypothetical protein SINV_80623 [Solenopsis invicta]	872	340.502	9.81423e-108	167	407	1015	1493	1764	1477	608	4171	2313	2665
pam-same-mixed-beh.fa_rep_c3217	0.801635	5.58354	15.7008	7.41937e-05	0.0086995	gi|332028538|gb|EGI68576.1| UPF0605 protein [Acromyrmex echinatior]	757	296.204	2.56381e-94	159	236	898	742	866	638	270	2156	1173	1027
pam-same-mixed-beh.fa_c15348	0.804093	7.78829	13.5503	0.000232252	0.0193438	gi|307187395|gb|EFN72518.1| 40S ribosomal protein S25 [Camponotus floridanus]	399	158.303	1.93988e-43	119	101	463	3337	4425	2964	1148	9040	5214	5476
pam-same-mixed-beh.fa_rep_c15542	0.809117	7.89243	13.0395	0.000304988	0.0237548	gi|285027709|gb|ADC34228.1| 40S ribosomal protein S17 [Solenopsis invicta]	681	266.929	9.36409e-84	130	1060	1449	3629	4675	3215	1222	9078	5843	6031
pam-same-mixed-beh.fa_rep_c2275	0.812793	6.3166	16.7138	4.34648e-05	0.00581546	gi|332030780|gb|EGI70456.1| Uncharacterized protein [Acromyrmex echinatior]	5281	2038.85	0	1154	331	4365	1219	1649	1153	354	3610	2048	1628
pam-same-mixed-beh.fa_rep_c2689	0.820448	4.96969	12.3342	0.000444727	0.0307407	gi|380024573|ref|XP_003696069.1| PREDICTED: headcase protein-like [Apis florea] >gi|572302266|ref|XP_006617159.1| PREDICTED: headcase protein-like isoform X1 [Apis dorsata]	1963	760.755	0	409	59	1369	486	521	452	170	1222	639	907
pam-same-mixed-beh.fa_rep_c5441	0.837972	5.81268	12.9017	0.000328289	0.0249233	gi|322788607|gb|EFZ14234.1| hypothetical protein SINV_09349 [Solenopsis invicta]	1575	611.298	0	309	2	1108	816	976	946	257	1828	1267	1741
pam-same-mixed-beh.fa_rep_c18311	0.842182	8.69491	11.4451	0.000716816	0.0429899	gi|322797534|gb|EFZ19578.1| hypothetical protein SINV_03395 [Solenopsis invicta]	533	209.92	7.75866e-65	105	172	486	6249	7966	5664	2082	18056	10558	9240
pam-same-mixed-beh.fa_rep_c12927	0.844694	7.54037	14.1483	0.00016895	0.0154525	gi|332020860|gb|EGI61258.1| Ankyrin repeat domain-containing protein 29 [Acromyrmex echinatior]	1560	605.52	0	298	1162	2070	2855	3585	2491	930	6430	4523	5289
Sample_437_T1_smifors_Pam_PF_(paired)_contig_1085	0.856946	5.55718	16.9046	3.93052e-05	0.00536516	gi|322793756|gb|EFZ17140.1| hypothetical protein SINV_06644 [Solenopsis invicta]	325	129.798	1.44354e-34	65	253	525	786	753	596	262	1985	1115	1171
pam-same-mixed-beh.fa_rep_c10659	0.864316	7.80418	11.5174	0.000689491	0.0418291	gi|332020611|gb|EGI61019.1| Lipid storage droplets surface-binding protein 2 [Acromyrmex echinatior]	1128	439.113	1.67451e-148	231	98	904	4026	3291	2968	1164	10357	4021	6362
pam-same-mixed-beh.fa_rep_c12488	0.865001	5.3634	13.3296	0.000261246	0.021396	gi|332018503|gb|EGI59093.1| Replication protein A 70 kDa DNA-binding subunit [Acromyrmex echinatior]	986	384.415	5.6315e-122	178	3	629	613	966	440	193	1991	1055	812
pam-same-mixed-beh.fa_rep_c18226	0.885079	7.89125	15.4317	8.55418e-05	0.00963307	gi|332024589|gb|EGI64787.1| 40S ribosomal protein S3 [Acromyrmex echinatior]	1100	428.328	2.92937e-148	236	75	800	3087	4728	3507	1140	10434	6249	5258
pam-same-mixed-beh.fa_rep_c18660	0.888169	5.27915	15.3266	9.04324e-05	0.00997831	gi|322795976|gb|EFZ18600.1| hypothetical protein SINV_00480 [Solenopsis invicta]	1646	638.647	0	338	252	1610	558	785	425	215	1616	841	1077
pam-same-mixed-beh.fa_rep_c18140	0.893404	8.14541	14.7169	0.000124922	0.0124356	gi|327387363|gb|AEA72283.1| guanine nucleotide-binding protein subunit beta-like protein [Solenopsis invicta]	1688	654.825	0	317	1343	2293	4215	5609	3535	1396	12425	6783	6981
pam-same-mixed-beh.fa_rep_c3114	0.893827	5.49917	17.2459	3.28413e-05	0.00468392	gi|332027620|gb|EGI67690.1| Putative epidermal cell surface receptor [Acromyrmex echinatior]	578	227.254	4.07632e-56	107	399	764	621	745	711	228	1686	1064	1289
pam-same-mixed-beh.fa_rep_c16768	0.894509	5.93966	17.8566	2.38192e-05	0.00369978	gi|645023404|ref|XP_008204429.1| PREDICTED: uncharacterized protein LOC103315760 [Nasonia vitripennis]	597	234.572	0	115	1919	2452	754	1257	716	363	2600	1506	1520
pam-same-mixed-beh.fa_rep_c6924	0.900497	5.94443	20.4116	6.24514e-06	0.0012231	gi|332030931|gb|EGI70557.1| Acyl-CoA Delta(11) desaturase [Acromyrmex echinatior]	1678	650.973	0	317	2064	3173	923	1190	748	311	2736	1376	1595
pam-same-mixed-beh.fa_c24412	0.906675	9.1887	11.1978	0.000818956	0.0470935	gi|307181134|gb|EFN68865.1| 40S ribosomal protein S27 [Camponotus floridanus] >gi|307195476|gb|EFN77362.1| 40S ribosomal protein S27 [Harpegnathos saltator] >gi|307206503|gb|EFN84529.1| 40S ribosomal protein S27 [Harpegnathos saltator] >gi|332016249|gb|EGI57162.1| 40S ribosomal protein S27 [Acromyrmex echinatior] >gi|607355806|gb|EZA50358.1| 40S ribosomal protein S27 [Cerapachys biroi]	449	177.563	4.09303e-53	85	127	381	7855	11584	7780	2923	24006	14471	14962
pam-same-mixed-beh.fa_rep_c19461	0.919332	9.13781	11.455	0.000713001	0.0428705	gi|307187759|gb|EFN72731.1| 40S ribosomal protein S12 [Camponotus floridanus]	730	285.804	8.25801e-94	140	311	733	7790	11698	6974	2741	25022	14707	12865
pam-same-mixed-beh.fa_rep_c15235	0.923358	5.54921	17.8975	2.33127e-05	0.00363155	gi|322788607|gb|EFZ14234.1| hypothetical protein SINV_09349 [Solenopsis invicta]	1252	486.878	2.84465e-161	227	3	914	699	823	747	185	1821	1089	1336
pam-same-mixed-beh.fa_rep_c16701	0.923428	8.78203	13.351	0.000258283	0.0211855	gi|307184786|gb|EFN71100.1| 40S ribosomal protein S24 [Camponotus floridanus]	548	215.698	2.84819e-67	119	275	631	6059	8064	6238	2154	18445	10713	11450
pam-same-mixed-beh.fa_rep_c6003	0.924523	4.92501	15.622	7.73509e-05	0.00891498	gi|332026615|gb|EGI66724.1| Putative splicing factor, arginine/serine-rich 7 [Acromyrmex echinatior]	1484	576.244	0	273	1338	2186	429	605	400	138	1174	685	888
pam-same-mixed-beh.fa_c985	0.945743	8.6576	14.6358	0.000130416	0.0127248	gi|307179455|gb|EFN67779.1| 40S ribosomal protein SA [Camponotus floridanus]	1348	523.857	5.89881e-177	288	91	1032	5563	7506	5418	1980	18432	10105	9593
pam-same-mixed-beh.fa_c812	0.950251	5.15948	15.9356	6.55343e-05	0.00792481	gi|322790898|gb|EFZ15564.1| hypothetical protein SINV_05695 [Solenopsis invicta]	1013	394.815	7.67357e-133	211	85	906	460	682	610	128	1409	872	987
Sample_440_T10_smifors_Pam_PF_(paired)_contig_7957	0.950744	5.25487	16.5235	4.80501e-05	0.00628886	gi|307170287|gb|EFN62642.1| Protein suppressor of hairy wing [Camponotus floridanus]	298	119.398	8.19264e-30	54	87	260	395	824	535	188	1571	1089	865
pam-same-mixed-beh.fa_rep_c26670	0.957526	5.61063	21.9722	2.76634e-06	0.000664585	gi|332016542|gb|EGI57423.1| Titin [Acromyrmex echinatior]	2359	913.294	0	577	1379	3919	763	906	638	206	2000	1263	1251
pam-same-mixed-beh.fa_rep_c34927	0.973303	7.9226	12.946	0.000320612	0.024592	gi|156551533|ref|XP_001601522.1| PREDICTED: 60S ribosomal protein L32 [Nasonia vitripennis] >gi|644997122|ref|XP_008205710.1| PREDICTED: 60S ribosomal protein L32 [Nasonia vitripennis]	695	272.322	3.04747e-90	132	85	486	2938	5683	3572	836	13429	5683	4982
pam-same-mixed-beh.fa_rep_c1429	0.977355	4.10373	12.38	0.000433959	0.0302284	gi|322801270|gb|EFZ21957.1| hypothetical protein SINV_06528 [Solenopsis invicta]	4151	1603.57	0	817	706	4107	212	322	248	78	769	382	463
Sample_437_T1_smifors_Pam_PF_(paired)_contig_1118	0.980408	7.03731	20.6051	5.64454e-06	0.001169	gi|332016283|gb|EGI57196.1| 40S ribosomal protein S2 [Acromyrmex echinatior]	1156	449.899	7.46176e-156	232	43	744	2018	1755	2094	605	5899	3284	3261
Sample_440_T10_smifors_Pam_PF_(paired)_contig_8552	0.993773	4.12934	11.7075	0.000622495	0.0392374	gi|322798004|gb|EFZ19848.1| hypothetical protein SINV_05332 [Solenopsis invicta]	709	277.715	5.17373e-87	141	71	841	227	300	264	77	600	439	531
pam-same-mixed-beh.fa_rep_c1759	0.997333	5.02615	15.3158	9.09511e-05	0.0100128	gi|332027999|gb|EGI68050.1| hypothetical protein G5I_03144 [Acromyrmex echinatior]	4865	1878.6	0	1148	407	5005	331	711	454	148	1576	945	622
pam-same-mixed-beh.fa_c256	0.998641	5.33373	18.57	1.63774e-05	0.00275784	gi|332029672|gb|EGI69561.1| Septin-4 [Acromyrmex echinatior]	1825	707.597	0	395	1292	2659	536	566	506	251	1818	881	1124
pam-same-mixed-beh.fa_rep_c13424	1.00275	8.71152	15.604	7.80904e-05	0.00898106	gi|332016542|gb|EGI57423.1| Titin [Acromyrmex echinatior]	16108	6209.4	0	3539	12385	25698	6745	6884	5402	1860	18290	10910	10507
pam-same-mixed-beh.fa_rep_c16441	1.00749	8.54567	14.6546	0.000129117	0.0126666	gi|332030510|gb|EGI70198.1| hypothetical protein G5I_00956 [Acromyrmex echinatior]	1040	405.216	1.76468e-114	229	5765	6811	5264	8139	4343	1516	17740	8548	9754
pam-same-mixed-beh.fa_rep_c2171	1.01454	5.2391	15.3902	8.74401e-05	0.00971884	gi|332023409|gb|EGI63652.1| Endoglucanase E-4 [Acromyrmex echinatior]	2212	856.67	0	436	550	1959	461	461	751	161	1728	930	951
pam-same-mixed-beh.fa_rep_c14921	1.04226	4.72322	15.199	9.67546e-05	0.010502	gi|332020864|gb|EGI61262.1| Phosphotriesterase-related protein [Acromyrmex echinatior]	1694	657.136	0	307	1701	2762	375	305	342	161	1085	753	644
pam-same-mixed-beh.fa_rep_c6631	1.04847	5.95114	13.0527	0.000302843	0.0236901	gi|322782945|gb|EFZ10663.1| hypothetical protein SINV_07417 [Solenopsis invicta]	1636	634.795	0	298	790	2103	517	921	1215	292	3235	1067	1828
pam-same-mixed-beh.fa_rep_c39962	1.04872	8.96071	11.8716	0.000569969	0.0367651	gi|332021354|gb|EGI61728.1| 40S ribosomal protein S3a [Acromyrmex echinatior]	1310	509.22	3.66012e-170	246	142	882	6379	6586	8935	2142	25596	14979	8898
pam-same-mixed-beh.fa_rep_c11424	1.05732	5.63491	21.0599	4.45158e-06	0.000962502	gi|322788431|gb|EFZ14102.1| hypothetical protein SINV_15795 [Solenopsis invicta]	357	142.124	3.78994e-34	93	7444	7887	638	718	829	211	1931	1171	1539
pam-same-mixed-beh.fa_rep_c2080	1.06621	6.3246	23.8275	1.05364e-06	0.000301341	gi|322786161|gb|EFZ12766.1| hypothetical protein SINV_01329 [Solenopsis invicta]	1289	501.13	8.72719e-170	253	510	1439	1068	1745	825	343	4131	1966	1870
pam-same-mixed-beh.fa_rep_c6516	1.07229	4.75342	17.8995	2.32885e-05	0.00363155	gi|322792449|gb|EFZ16433.1| hypothetical protein SINV_15601 [Solenopsis invicta]	383	152.14	1.33879e-38	95	2451	2873	346	448	335	136	1079	577	877
pam-same-mixed-beh.fa_c375	1.07527	5.60591	28.8895	7.66256e-08	3.4806e-05	gi|572305676|ref|XP_006618758.1| PREDICTED: sex-regulated protein janus-A-like [Apis dorsata]	512	201.83	1.98225e-61	95	132	551	645	890	619	210	2335	1289	1145
pam-same-mixed-beh.fa_rep_c2803	1.08166	7.90623	21.9902	2.74047e-06	0.000661309	gi|322802735|gb|EFZ22952.1| hypothetical protein SINV_10709 [Solenopsis invicta]	1121	436.417	1.37463e-143	210	1484	2143	3474	3826	2614	1248	10611	6067	6483
pam-same-mixed-beh.fa_rep_c13773	1.08562	7.16395	29.8089	4.76789e-08	2.20277e-05	gi|322801623|gb|EFZ22264.1| hypothetical protein SINV_10781 [Solenopsis invicta]	1396	542.347	0	274	202	1179	1766	2494	1908	667	6565	3624	3763
pam-same-mixed-beh.fa_c3707	1.08803	3.66328	11.2958	0.000776819	0.0451507	gi|665787025|ref|XP_008555415.1| PREDICTED: nesprin-1 isoform X2 [Microplitis demolitor]	182	74.7146	1.22938e-10	34	1178	1288	146	242	195	42	523	384	291
pam-same-mixed-beh.fa_rep_c2292	1.08966	4.00406	13.7385	0.000210107	0.0180099	gi|332027661|gb|EGI67729.1| Voltage-dependent calcium channel subunit alpha-2/delta-3 [Acromyrmex echinatior]	3163	1222.99	0	606	115	2268	190	251	263	63	731	372	445
pam-same-mixed-beh.fa_rep_c12514	1.12105	4.93543	20.2625	6.75126e-06	0.00129869	gi|607357790|gb|EZA52230.1| putative phospholipid hydroperoxide glutathione peroxidase [Cerapachys biroi]	872	340.502	1.36836e-109	161	771	1313	320	567	389	148	1639	595	854
pam-same-mixed-beh.fa_rep_c1389	1.1305	4.59588	19.0181	1.29486e-05	0.00225056	gi|332031520|gb|EGI70992.1| Carbohydrate sulfotransferase 11 [Acromyrmex echinatior]	1656	642.499	0	309	1315	2316	284	403	244	141	1160	607	618
pam-same-mixed-beh.fa_rep_c15987	1.13483	4.39893	19.1562	1.20443e-05	0.00210767	gi|332021954|gb|EGI62284.1| Elongation factor Ts, mitochondrial [Acromyrmex echinatior]	1501	582.793	0	276	257	1165	297	320	282	86	1090	573	455
pam-same-mixed-beh.fa_rep_c18455	1.14069	4.42097	13.8126	0.000201975	0.0175523	gi|332026263|gb|EGI66402.1| RING finger protein 17 [Acromyrmex echinatior]	4942	1908.26	0	982	1024	5430	272	347	169	136	971	454	664
pam-same-mixed-beh.fa_rep_c6359	1.1415	3.82515	11.1106	0.000858355	0.0486858	gi|332020023|gb|EGI60474.1| Poly(A)-specific ribonuclease PARN-like domain-containing protein 1 [Acromyrmex echinatior]	1649	639.802	0	312	63	1349	182	340	159	36	579	419	355
pam-same-mixed-beh.fa_rep_c5673	1.15445	5.4207	14.7524	0.000122592	0.0123171	gi|322799001|gb|EFZ20461.1| hypothetical protein SINV_08851 [Solenopsis invicta]	1048	408.297	2.11631e-134	204	165	1007	332	578	876	178	2487	1046	918
pam-same-mixed-beh.fa_rep_c6734	1.18651	6.67962	30.2807	3.73835e-08	1.82048e-05	gi|332021734|gb|EGI62089.1| Circadian clock-controlled protein [Acromyrmex echinatior]	1108	431.409	2.29222e-146	200	558	1256	1306	1448	1178	541	4879	2250	3118
pam-same-mixed-beh.fa_rep_c7674	1.1928	6.76085	23.5337	1.22747e-06	0.000340253	gi|322787682|gb|EFZ13694.1| hypothetical protein SINV_03923 [Solenopsis invicta]	648	254.218	7.8607e-69	120	2313	2744	1903	1519	1014	471	5863	2259	3048
pam-same-mixed-beh.fa_rep_c1385	1.25311	6.03535	30.1557	3.98707e-08	1.92426e-05	gi|307213189|gb|EFN88686.1| Probable maleylacetoacetate isomerase 2 [Harpegnathos saltator]	986	384.415	2.50773e-118	178	4824	5465	654	814	1021	310	3280	1588	1845
pam-same-mixed-beh.fa_rep_c14181	1.25866	10.7049	14.7661	0.000121702	0.0122504	gi|572259163|ref|XP_006607935.1| PREDICTED: retinoic acid receptor RXR-like isoform X2 [Apis dorsata]	1454	564.688	4.20535e-178	293	7256	8401	20909	26640	19222	7164	74902	50211	42780
pam-same-mixed-beh.fa_rep_c1175	1.26438	3.53196	15.5814	7.90274e-05	0.00903117	gi|572314305|ref|XP_006622829.1| PREDICTED: SET and MYND domain-containing protein 4-like isoform X1 [Apis dorsata]	1852	717.998	0	395	1873	4071	141	157	128	58	579	359	239
pam-same-mixed-beh.fa_rep_c12978	1.26667	4.81533	14.6822	0.000127245	0.0126074	gi|332023408|gb|EGI63651.1| Alpha-tocopherol transfer protein-like protein [Acromyrmex echinatior]	1453	564.303	0	275	1818	2735	240	273	589	109	1418	832	640
pam-same-mixed-beh.fa_rep_c28146	1.26801	3.62329	13.2225	0.000276606	0.0223159	gi|332030608|gb|EGI70296.1| Nucleoporin Nup37 [Acromyrmex echinatior]	1644	637.876	0	302	297	1262	86	220	191	48	571	360	304
Sample_440_T10_smifors_Pam_PF_(paired)_contig_3981	1.27655	5.08803	21.5324	3.47902e-06	0.000786842	gi|332022542|gb|EGI62845.1| Alkaline phosphatase, tissue-nonspecific isozyme [Acromyrmex echinatior]	1944	753.436	0	356	620	1846	475	539	224	184	1623	1008	829
pam-same-mixed-beh.fa_rep_c15568	1.29334	3.21721	11.1909	0.000821974	0.0471666	gi|332023998|gb|EGI64216.1| Gamma-tubulin complex component 2 [Acromyrmex echinatior]	4185	1616.67	0	785	645	3176	92	163	78	51	281	257	331
pam-same-mixed-beh.fa_rep_c7869	1.30114	7.13773	40.0257	2.50646e-10	2.11694e-07	gi|332018053|gb|EGI58677.1| Gamma-interferon-inducible lysosomal thiol reductase [Acromyrmex echinatior]	1012	394.43	3.87983e-128	189	1473	2192	1667	1847	1904	600	6588	3919	3871
pam-same-mixed-beh.fa_c18729	1.36301	6.89715	30.8731	2.75468e-08	1.39174e-05	gi|322782929|gb|EFZ10647.1| hypothetical protein SINV_05375 [Solenopsis invicta]	2295	888.641	0	453	481	1974	1106	2370	1036	539	6127	3736	2708
pam-same-mixed-beh.fa_rep_c3279	1.37055	4.43335	20.7209	5.31341e-06	0.00110892	gi|383851461|ref|XP_003701251.1| PREDICTED: putative protein kinase C delta type homolog [Megachile rotundata]	2455	950.273	0	495	569	2221	245	412	257	56	880	518	764
pam-same-mixed-beh.fa_rep_c5478	1.38047	7.41382	31.4559	2.04025e-08	1.08121e-05	gi|332029077|gb|EGI69091.1| Protein phosphatase 1 regulatory subunit 3C [Acromyrmex echinatior]	1434	556.984	0	279	693	1664	2019	3249	1597	596	10235	3681	4746
pam-same-mixed-beh.fa_rep_c14280	1.38195	3.09519	11.0632	0.00088056	0.049581	gi|332018918|gb|EGI59464.1| Egl nine-like protein 1 [Acromyrmex echinatior]	1996	773.467	0	395	3126	4553	96	165	94	22	211	282	298
pam-same-mixed-beh.fa_rep_c4149	1.39085	5.87535	20.5757	5.732e-06	0.0011692	gi|307168318|gb|EFN61524.1| Protein takeout [Camponotus floridanus]	963	375.555	9.1671e-122	164	1065	1778	359	907	517	389	3239	1537	1527
pam-same-mixed-beh.fa_rep_c9407	1.39208	6.76105	37.6791	8.33922e-10	6.26067e-07	gi|607358862|gb|EZA53248.1| hypothetical protein X777_06327 [Cerapachys biroi]	457	180.644	5.1252e-49	92	502	1011	1109	1579	1397	429	4275	2764	3854
pam-same-mixed-beh.fa_rep_c26151	1.40846	3.37148	15.8062	7.01719e-05	0.00837262	gi|322782485|gb|EFZ10434.1| hypothetical protein SINV_04270 [Solenopsis invicta]	764	298.901	2.4108e-96	138	293	775	156	161	75	37	435	333	276
pam-same-mixed-beh.fa_c16179	1.42959	3.11326	12.8073	0.000345269	0.0257778	gi|322784960|gb|EFZ11731.1| hypothetical protein SINV_09647 [Solenopsis invicta]	1064	414.461	1.29567e-177	194	785	1450	51	164	90	40	328	306	226
pam-same-mixed-beh.fa_rep_c4006	1.43485	4.04158	21.8083	3.01291e-06	0.000705021	gi|307172185|gb|EFN63710.1| Retinol dehydrogenase 11 [Camponotus floridanus]	1019	397.127	1.1504e-130	211	641	1618	145	306	166	63	782	562	374
pam-same-mixed-beh.fa_rep_c6264	1.48893	6.2251	25.1328	5.35155e-07	0.00017016	gi|332016315|gb|EGI57228.1| Gonadotropin-releasing hormone II receptor [Acromyrmex echinatior]	1642	637.106	0	320	2339	3385	1260	1165	390	253	3625	2287	2049
Sample_440_T10_smifors_Pam_PF_(paired)_contig_10659	1.49471	5.37315	14.6595	0.000128782	0.0126666	gi|667272079|ref|XP_008571212.1| PREDICTED: sodium- and chloride-dependent GABA transporter 3 [Galeopterus variegatus]	129	54.299	1.454e-06	25	3	206	353	888	134	220	2335	1094	1120
pam-same-mixed-beh.fa_rep_c13226	1.49714	4.2852	21.8516	2.94569e-06	0.000692289	gi|641650712|ref|XP_008189845.1| PREDICTED: putative nuclease HARBI1 [Acyrthosiphon pisum]	844	329.717	1.86355e-102	162	662	1618	207	302	152	88	1123	698	326
pam-same-mixed-beh.fa_rep_c1833	1.53083	2.29202	11.1488	0.000840874	0.0479458	gi|332024047|gb|EGI64265.1| Transcriptional regulator ATRX-like protein [Acromyrmex echinatior]	637	249.98	1.61379e-65	139	11	721	60	99	30	11	220	123	159
pam-same-mixed-beh.fa_rep_c3253	1.53595	2.90434	11.3627	0.000749336	0.0443158	gi|323520037|gb|ADX94408.1| OBP12 precursor [Solenopsis invicta]	121	51.2174	1.79931e-07	21	864	986	56	99	39	53	293	219	250
pam-same-mixed-beh.fa_rep_c8964	1.55235	8.44896	33.6753	6.51212e-09	3.82615e-06	gi|332024890|gb|EGI65078.1| Aldose reductase [Acromyrmex echinatior]	1347	523.472	4.7523e-174	261	379	1329	4821	3554	3742	1246	19839	10330	8796
pam-same-mixed-beh.fa_rep_c6704	1.60097	6.33103	24.7782	6.43208e-07	0.00019662	gi|322783668|gb|EFZ11006.1| hypothetical protein SINV_07342 [Solenopsis invicta]	2320	898.271	0	457	1199	2776	1574	729	505	248	4040	2194	2554
pam-same-mixed-beh.fa_rep_c9616	1.62488	3.86754	23.6841	1.13514e-06	0.000317923	gi|607364432|gb|EZA58644.1| Geranylgeranyl pyrophosphate synthase [Cerapachys biroi]	469	185.267	1.37427e-50	95	76	591	111	215	180	45	842	288	500
pam-same-mixed-beh.fa_rep_c3997	1.62597	6.67175	58.1168	2.47004e-14	4.60399e-11	gi|332022542|gb|EGI62845.1| Alkaline phosphatase, tissue-nonspecific isozyme [Acromyrmex echinatior]	2209	855.514	0	403	5783	7168	1189	1392	831	378	6245	2796	2647
pam-same-mixed-beh.fa_rep_c1599	1.6373	3.4372	22.0465	2.66131e-06	0.000654105	gi|332020520|gb|EGI60935.1| Spermatogenesis-associated protein 17 [Acromyrmex echinatior]	773	302.368	8.56984e-93	155	1407	1994	73	168	113	41	514	269	378
pam-same-mixed-beh.fa_rep_c6024	1.65941	3.65654	24.0939	9.17512e-07	0.000269539	gi|332027355|gb|EGI67439.1| hypothetical protein G5I_04084 [Acromyrmex echinatior]	1042	405.986	4.56099e-128	198	159	905	103	202	119	42	593	288	475
pam-same-mixed-beh.fa_c36870	1.66829	2.92399	14.4448	0.000144331	0.0137596	gi|322801231|gb|EFZ21918.1| hypothetical protein SINV_00261 [Solenopsis invicta]	296	118.627	8.4984e-25	58	2677	2871	78	40	90	36	451	156	245
pam-same-mixed-beh.fa_rep_c11175	1.68773	5.27276	30.9817	2.60476e-08	1.35383e-05	gi|607353385|gb|EZA48150.1| Elongation of very long chain fatty acids protein [Cerapachys biroi]	871	340.117	5.2175e-110	190	336	1133	335	612	220	177	2354	1373	737
pam-same-mixed-beh.fa_rep_c8151	1.71379	6.07271	51.4028	7.52324e-13	1.07016e-09	gi|332018700|gb|EGI59272.1| Putative cytochrome P450 6a20 [Acromyrmex echinatior]	1923	745.347	0	357	890	2416	535	989	684	226	2768	1837	2601
pam-same-mixed-beh.fa_c1929	1.72961	3.60568	19.9861	7.80052e-06	0.0014743	gi|332022247|gb|EGI62562.1| hypothetical protein G5I_09128 [Acromyrmex echinatior]	1386	538.495	2.36291e-172	334	1871	3334	98	262	86	25	618	334	392
pam-same-mixed-beh.fa_rep_c5571	1.74701	2.41877	14.4078	0.000147188	0.0139581	gi|332027702|gb|EGI67770.1| Putative cytochrome P450 304a1 [Acromyrmex echinatior]	198	80.8777	4.00477e-14	48	547	723	28	70	54	23	228	108	229
pam-same-mixed-beh.fa_c17728	1.77331	3.60357	31.7899	1.71788e-08	9.19389e-06	gi|307181758|gb|EFN69212.1| OV-16 antigen [Camponotus floridanus]	925	360.918	2.5457e-123	189	114	713	98	160	109	44	590	382	369
pam-same-mixed-beh.fa_rep_c3830	1.77725	2.95402	16.3754	5.19554e-05	0.00662358	gi|322794010|gb|EFZ17248.1| hypothetical protein SINV_11878 [Solenopsis invicta]	1360	528.48	0	247	117	1178	98	42	69	32	513	146	247
pam-same-mixed-beh.fa_rep_c4353	1.78289	3.30013	16.0663	6.11615e-05	0.00753081	gi|332022019|gb|EGI62345.1| hypothetical protein G5I_09341 [Acromyrmex echinatior]	798	311.997	1.28117e-98	153	1031	1531	45	157	99	34	817	152	258
pam-same-mixed-beh.fa_rep_c6938	1.83055	2.45768	21.6125	3.3367e-06	0.00076102	gi|332029006|gb|EGI69020.1| hypothetical protein G5I_02188 [Acromyrmex echinatior]	1361	528.865	1.14728e-177	283	1373	2359	51	68	44	17	243	171	179
pam-same-mixed-beh.fa_rep_c14231	1.84068	4.45695	43.69	3.84741e-11	4.0778e-08	gi|607364857|gb|EZA59059.1| Transient receptor potential cation channel protein painless [Cerapachys biroi]	1231	478.789	7.49259e-143	311	3151	5046	250	221	169	75	1411	692	511
pam-same-mixed-beh.fa_rep_c11362	1.86355	6.85157	57.7153	3.02943e-14	5.45843e-11	gi|322800418|gb|EFZ21422.1| hypothetical protein SINV_08416 [Solenopsis invicta]	744	291.197	2.79661e-86	138	1830	2282	960	1617	1181	278	6509	4451	2549
Sample_435_R7_smadr_Pam_PF_(paired)_contig_9945	1.9194	6.07052	52.2119	4.98238e-13	7.27885e-10	gi|307180019|gb|EFN68095.1| hypothetical protein EAG_10679 [Camponotus floridanus]	776	303.523	9.81596e-89	225	395	1639	911	705	377	191	3719	1857	2283
Sample_440_T10_smifors_Pam_PF_(paired)_contig_32504	1.92503	1.25014	11.4773	0.000704497	0.0424536	gi|332017535|gb|EGI58246.1| Ubiquitin carboxyl-terminal hydrolase 8 [Acromyrmex echinatior]	496	195.667	5.79152e-54	122	29	685	33	24	7	7	104	83	66
pam-same-mixed-beh.fa_rep_c8170	1.92638	6.8017	72.4532	1.71043e-17	4.62278e-14	gi|332025937|gb|EGI66093.1| Serine/threonine/tyrosine-interacting protein [Acromyrmex echinatior]	1005	391.734	7.46124e-128	189	202	873	1058	1294	1026	294	5403	2905	4414
pam-same-mixed-beh.fa_rep_c15964	1.93052	1.28722	11.4301	0.000722625	0.0431715	gi|307184172|gb|EFN70695.1| Zinc finger MYM-type protein 1 [Camponotus floridanus]	1810	701.819	0	339	548	1621	13	49	12	5	111	90	60
pam-same-mixed-beh.fa_rep_c8615	1.96779	3.75482	36.6833	1.38965e-09	9.88373e-07	gi|332027463|gb|EGI67546.1| Alpha-tocopherol transfer protein [Acromyrmex echinatior]	986	384.415	6.23609e-125	177	1095	1973	156	130	89	40	683	384	478
pam-same-mixed-beh.fa_rep_c2831	2.03171	8.4581	23.1974	1.46196e-06	0.000399114	gi|332030929|gb|EGI70555.1| Acyl-CoA Delta(11) desaturase [Acromyrmex echinatior]	1752	679.478	0	316	1949	3007	3828	5530	1130	883	31978	8781	6723
pam-same-mixed-beh.fa_rep_c18500	2.15218	1.45783	13.5061	0.000237791	0.0196871	gi|307165858|gb|EFN60218.1| Insulin-degrading enzyme [Camponotus floridanus]	1507	585.104	0	292	127	1788	27	7	16	13	146	79	89
pam-same-mixed-beh.fa_rep_c16859	2.17696	6.06526	72.8667	1.38706e-17	3.94612e-14	gi|307185997|gb|EFN71779.1| Sorbitol dehydrogenase [Camponotus floridanus]	666	261.151	2.88094e-77	121	2	394	585	783	507	125	4284	2644	1461
pam-same-mixed-beh.fa_rep_c16484	2.21666	6.64917	69.7731	6.6534e-17	1.63474e-13	gi|307195477|gb|EFN77363.1| UPF0511 protein CG17726 [Harpegnathos saltator]	450	177.948	2.80773e-95	83	3051	3377	844	1005	899	176	7083	3733	2119
pam-same-mixed-beh.fa_rep_c39484	2.232	3.2945	29.8835	4.58796e-08	2.1539e-05	gi|332027702|gb|EGI67770.1| Putative cytochrome P450 304a1 [Acromyrmex echinatior]	580	228.024	3.67861e-63	102	153	542	81	69	69	31	351	242	500
pam-same-mixed-beh.fa_rep_c36644	2.25136	4.18123	48.2758	3.70294e-12	4.54906e-09	gi|332024389|gb|EGI64587.1| Uncharacterized protein C18orf51 [Acromyrmex echinatior]	2031	786.949	0	370	751	1974	87	229	144	42	838	620	671
pam-same-mixed-beh.fa_rep_c38376	2.34324	1.65584	18.2614	1.92568e-05	0.00312584	gi|607363276|gb|EZA57513.1| Protein lethal(2)essential for life [Cerapachys biroi]	306	122.479	3.46554e-29	88	107	799	20	34	22	5	73	119	140
pam-same-mixed-beh.fa_rep_c39031	2.34622	3.96297	44.371	2.71678e-11	2.997e-08	gi|332026302|gb|EGI66436.1| hypothetical protein G5I_05027 [Acromyrmex echinatior]	2267	877.856	0	579	34	2268	65	127	129	51	651	601	566
pam-same-mixed-beh.fa_rep_c37074	2.53773	0.707705	11.8918	0.000563831	0.0364998	gi|322794387|gb|EFZ17490.1| hypothetical protein SINV_02946 [Solenopsis invicta]	625	245.358	6.93376e-74	113	1	417	3	22	8	3	55	97	26
pam-same-mixed-beh.fa_rep_c37737	2.69333	1.03534	18.7057	1.52525e-05	0.00260082	gi|332027463|gb|EGI67546.1| Alpha-tocopherol transfer protein [Acromyrmex echinatior]	839	327.791	1.31126e-108	156	16	744	10	21	6	4	59	99	68
pam-same-mixed-beh.fa_c697	2.69808	4.66651	48.4719	3.35058e-12	4.21191e-09	gi|607358769|gb|EZA53155.1| Fatty acid-binding protein-like protein, partial [Cerapachys biroi]	251	101.293	6.08976e-23	51	16	276	69	329	123	45	2160	658	750
pam-same-mixed-beh.fa_rep_c11387	2.71234	4.99813	14.4862	0.000141191	0.01358	gi|2290213|gb|AAB65093.1| Lian-Aa1 retrotransposon protein [Aedes aegypti]	1645	638.262	0	398	2374	5835	356	93	216	31	109	1827	1434
pam-same-mixed-beh.fa_rep_c16316	2.75001	4.66483	59.9939	9.5151e-15	1.90492e-11	gi|307180019|gb|EFN68095.1| hypothetical protein EAG_10679 [Camponotus floridanus]	141	58.9214	7.39063e-06	26	2005	2100	205	185	112	35	1989	1101	429
pam-same-mixed-beh.fa_rep_c18325	2.77045	9.12861	35.2402	2.91442e-09	1.9692e-06	gi|322795106|gb|EFZ17948.1| hypothetical protein SINV_11027 [Solenopsis invicta]	1609	624.394	0	286	242	1483	912	7121	2680	1140	24337	23545	21697
Sample_440_T10_smifors_Pam_PF_(paired)_contig_33653	3.078	0.0100697	14.3171	0.000154456	0.0144534	gi|322798730|gb|EFZ20328.1| hypothetical protein SINV_14532 [Solenopsis invicta]	157	65.0846	6.44976e-11	42	2	235	3	7	5	0	62	40	17
pam-same-mixed-beh.fa_rep_c16804	3.11876	6.6195	187.871	9.26757e-43	5.00949e-38	gi|307177369|gb|EFN66542.1| Protein FAM45B [Camponotus floridanus]	1004	391.349	2.4044e-139	190	1721	2341	474	576	468	133	6852	2769	4068
pam-same-mixed-beh.fa_rep_c15796	3.12244	5.09766	97.3546	5.79589e-23	3.48101e-19	gi|332018640|gb|EGI59214.1| hypothetical protein G5I_12641 [Acromyrmex echinatior]	665	260.766	3.40635e-77	132	1193	1840	99	285	101	68	1981	1113	1474
pam-same-mixed-beh.fa_rep_c37070	3.52794	4.0902	39.1079	4.01018e-10	3.23532e-07	gi|332031601|gb|EGI71073.1| 15-hydroxyprostaglandin dehydrogenase [Acromyrmex echinatior]	762	298.13	7.20272e-95	172	100	819	10	173	44	15	1025	597	716
Sample_440_T10_smifors_Pam_PF_(paired)_contig_20060	3.57054	-0.316793	11.9458	0.000547707	0.0358639	gi|665819402|ref|XP_008558576.1| PREDICTED: uncharacterized protein LOC103579057, partial [Microplitis demolitor]	328	130.954	9.86104e-34	72	5	433	1	6	1	0	80	14	9
Sample_437_T1_smifors_Pam_PF_(paired)_contig_30834	4.03984	-0.683038	11.9081	0.000558914	0.0363224	gi|383847927|ref|XP_003699604.1| PREDICTED: major facilitator superfamily domain-containing protein 6-like [Megachile rotundata]	232	93.9745	1.55698e-19	48	5	238	2	2	0	0	55	5	16
pam-same-mixed-beh.fa_rep_c16806	4.1841	-0.981027	11.3103	0.000770771	0.0450901	gi|307177307|gb|EFN66480.1| hypothetical protein EAG_10974 [Camponotus floridanus]	735	287.73	7.00528e-89	131	474	941	0	3	0	0	29	17	10
pam-same-mixed-beh.fa_c67	4.2979	0.60029	12.335	0.000444555	0.0307407	gi|669226720|emb|CDW52019.1| hypothetical protein TTRE_0000027801 [Trichuris trichiura]	238	96.2857	2.27964e-18	73	337	1140	4	4	0	1	236	1	7
pam-same-mixed-beh.fa_rep_c5070	4.53013	7.11255	27.3318	1.71369e-07	6.52338e-05	gi|332028314|gb|EGI68361.1| Chymotrypsin-1 [Acromyrmex echinatior]	500	197.208	4.37573e-57	110	111	878	12	543	405	62	2524	1682	13125
pam-same-mixed-beh.fa_c31603	4.9332	0.963486	23.9659	9.80571e-07	0.000282273	gi|312233091|ref|YP_004021074.1| cytochrome b [Solenopsis geminata] >gi|310619405|gb|ADP01781.1| cytochrome b [Solenopsis geminata]	906	353.599	6.47535e-115	245	147	1136	4	6	0	0	24	182	27
Sample_437_T1_smifors_Pam_PF_(paired)_contig_17785	5.2375	0.522693	11.0552	0.000884403	0.0496723	gi|307167826|gb|EFN61255.1| hypothetical protein EAG_08358 [Camponotus floridanus]	543	213.772	1.7412e-59	111	1924	2577	0	3	0	1	237	1	0
Sample_437_T1_smifors_Pam_PF_(paired)_contig_9414	5.52805	3.66446	13.0614	0.000301439	0.0236488	gi|156544536|ref|XP_001607713.1| PREDICTED: 60S ribosomal protein L38 [Nasonia vitripennis] >gi|645011134|ref|XP_008213688.1| PREDICTED: 60S ribosomal protein L38 [Nasonia vitripennis]	135	56.6102	2.26212e-08	28	195	278	0	21	0	11	2063	0	333
Sample_437_T1_smifors_Pam_PF_(paired)_contig_3355	5.58646	4.58247	79.2203	5.5557e-19	2.14506e-15	gi|307189836|gb|EFN74103.1| Alpha-tocopherol transfer protein [Camponotus floridanus]	335	133.65	1.65631e-56	59	619	957	27	16	1	19	1196	902	1312
Sample_437_T1_smifors_Pam_PF_(paired)_contig_44865	5.98748	-1.78397	11.9004	0.00056122	0.036418	gi|332016619|gb|EGI57491.1| hypothetical protein G5I_14469 [Acromyrmex echinatior]	131	55.0694	4.65207e-08	35	20	196	0	0	0	0	13	9	5
Sample_437_T1_smifors_Pam_PF_(paired)_contig_1084	6.09247	-1.69294	11.6124	0.000655128	0.0404712	gi|322788414|gb|EFZ14085.1| hypothetical protein SINV_10344 [Solenopsis invicta]	482	190.274	2.55e-55	88	3	281	0	0	0	0	16	12	2
Sample_437_T1_smifors_Pam_PF_(paired)_contig_38382	6.38844	-1.52616	13.4569	0.000244113	0.0201148	gi|332030273|gb|EGI70047.1| WD repeat-containing protein on Y chromosome [Acromyrmex echinatior]	306	122.479	6.28599e-32	58	55	261	0	0	0	0	16	3	16
Sample_437_T1_smifors_Pam_PF_(paired)_contig_53669	6.41655	-1.46233	14.4596	0.000143197	0.013724	gi|607353123|gb|EZA47957.1| hypothetical protein X777_15041 [Cerapachys biroi]	183	75.0998	3.83098e-20	35	88	261	0	0	0	0	21	13	4
pam-same-mixed-beh.fa_c36672	6.52274	4.80355	28.1327	1.13275e-07	4.67546e-05	gi|270016119|gb|EFA12567.1| hypothetical protein TcasGA2_TC004196 [Tribolium castaneum]	1468	570.081	8.50463e-166	353	5030	8251	9	17	17	5	18	39	3331
Sample_437_T1_smifors_Pam_PF_(paired)_contig_24882	6.69655	-1.20424	16.8389	4.06896e-05	0.00554014	gi|645027234|ref|XP_008211763.1| PREDICTED: uncharacterized protein LOC103317009 [Nasonia vitripennis]	162	67.0106	9.17535e-11	36	3	239	0	0	0	0	35	5	10
Sample_437_T1_smifors_Pam_PF_(paired)_contig_55214	6.80643	-1.07047	13.2497	0.000272629	0.0221272	gi|322795753|gb|EFZ18432.1| hypothetical protein SINV_09362 [Solenopsis invicta]	278	111.694	3.18051e-26	57	12	215	0	0	0	0	47	0	11
pam-same-mixed-beh.fa_rep_c38470	6.90518	-1.17425	15.8024	7.03149e-05	0.00837262	gi|322797384|gb|EFZ19496.1| hypothetical protein SINV_13769 [Solenopsis invicta]	549	216.083	9.26667e-69	103	1	348	0	0	0	0	18	2	28
Sample_437_T1_smifors_Pam_PF_(paired)_contig_40910	7.04752	-1.08682	20.0967	7.36217e-06	0.00139829	gi|322789728|gb|EFZ14894.1| hypothetical protein SINV_05798 [Solenopsis invicta]	170	70.0922	2.58184e-11	32	331	480	0	0	0	0	14	19	18
Sample_433_R1_smadr_Pam_PF_(paired)_contig_7451	7.11554	-1.04102	16.6067	4.59879e-05	0.00609272	gi|332020258|gb|EGI60693.1| hypothetical protein G5I_11083 [Acromyrmex echinatior]	445	176.022	5.6939e-50	93	3	332	0	0	0	0	15	2	36
Sample_435_R7_smadr_Pam_PF_(paired)_contig_11584	7.17758	-1.0048	20.4942	5.98129e-06	0.00119025	gi|332022475|gb|EGI62782.1| Putative dihydroxyacetone kinase [Acromyrmex echinatior]	478	188.734	1.09401e-55	92	1	381	0	0	0	0	11	23	20
Sample_437_T1_smifors_Pam_PF_(paired)_contig_54048	7.59482	-0.573332	25.7484	3.88953e-07	0.000134025	gi|307207551|gb|EFN85230.1| Transposable element P transposase [Harpegnathos saltator]	149	62.003	7.19532e-11	26	3	143	0	0	0	0	41	8	34
Sample_437_T1_smifors_Pam_PF_(paired)_contig_52250	7.71579	-0.485313	26.8183	2.23514e-07	8.21895e-05	gi|641658207|ref|XP_008180637.1| PREDICTED: uncharacterized protein LOC103308656 [Acyrthosiphon pisum]	125	52.7582	6.22451e-06	29	2	217	0	0	0	0	37	43	8
Sample_440_T10_smifors_Pam_PF_(paired)_contig_26501	8.08362	-0.277184	25.5845	4.23419e-07	0.000142089	gi|607364124|gb|EZA58345.1| hypothetical protein X777_01302 [Cerapachys biroi]	153	63.5438	1.0302e-10	44	59	208	0	0	0	0	6	19	69
Sample_440_T10_smifors_Pam_PF_(paired)_contig_31706	8.15453	-0.237836	14.1037	0.000172999	0.0156376	gi|607364555|gb|EZA58767.1| Eukaryotic translation initiation factor 3 subunit C [Cerapachys biroi] >gi|607364557|gb|EZA58769.1| Eukaryotic translation initiation factor 3 subunit C [Cerapachys biroi]	155	64.3142	1.25808e-10	32	117	227	0	0	0	0	0	0	95
pam-same-mixed-beh.fa_rep_c30928	9.98006	1.51184	41.2026	1.37238e-10	1.30145e-07	gi|383866398|ref|XP_003708657.1| PREDICTED: chymotrypsin inhibitor-like [Megachile rotundata]	170	70.0922	5.8713e-13	39	182	430	0	0	0	0	2	213	130
Sample_437_T1_smifors_Pam_PF_(paired)_contig_901	9.98763	8.00493	20.6853	5.41286e-06	0.00112533	gi|312233088|ref|YP_004021071.1| NADH dehydrogenase subunit 4 [Solenopsis geminata] >gi|310619402|gb|ADP01778.1| NADH dehydrogenase subunit 4 [Solenopsis geminata]	726	284.263	4.04078e-89	137	48	734	19	15	14	0	4	32701	0
Sample_437_T1_smifors_Pam_PF_(paired)_contig_18638	11.0254	2.53001	39.5673	3.16948e-10	2.5958e-07	gi|322788157|gb|EFZ13939.1| hypothetical protein SINV_04668 [Solenopsis invicta]	384	152.525	4.00155e-42	74	3	368	0	0	0	0	0	225	478
Sample_437_T1_smifors_Pam_PF_(paired)_contig_12682	14.9675	6.43956	26.7508	2.31457e-07	8.45349e-05	gi|312233134|ref|YP_004021114.1| NADH dehydrogenase subunit 1 [Solenopsis invicta] >gi|310619420|gb|ADP01795.1| NADH dehydrogenase subunit 1 [Solenopsis invicta]	196	80.1073	5.3679e-16	45	2	211	0	0	0	0	0	11045	0

## Sheet: Tdul_BR
Contig	logFC	logCPM	LR	PValue	FDR	Blasthit/Alignment Title	Score	Bits	eValue	Identity+	Start	Stop	BR_417	BR_418	BR_419	BR_420	DR_421	DR_422	DR_423	DR_424
Sample_417_H1_smadr_Tdul_PF_(paired)_contig_5698	-4.83873	4.42799	164.134	1.41437e-37	8.20252e-33	gi|322791664|gb|EFZ15969.1| hypothetical protein SINV_13311 [Solenopsis invicta]	854	333.569	2.65245e-106	176	1	870	662	1583	1957	1665	21	28	30	59
tdul-same-mixed-beh.fa_rep_c9661	-3.86572	2.75848	113.543	1.64056e-26	4.12792e-22	gi|307181580|gb|EFN69124.1| Fatty acid synthase [Camponotus floridanus]	934	364.385	4.79226e-117	179	2	862	215	394	597	545	19	19	27	21
tdul-same-mixed-beh.fa_rep_c16116	-2.78538	6.24579	113.021	2.13535e-26	4.12792e-22	gi|307191090|gb|EFN74822.1| Fatty acid synthase [Camponotus floridanus]	1881	729.169	0	361	1	1755	2562	4210	6801	5094	429	332	504	603
tdul-same-mixed-beh.fa_rep_c8221	-2.75549	7.98517	110.872	6.31217e-26	9.1517e-22	gi|307180374|gb|EFN68400.1| Fatty acid synthase [Camponotus floridanus]	2790	1079.32	0	533	2	2944	8527	15624	21101	16609	1389	1408	1538	2034
tdul-same-mixed-beh.fa_rep_c39955	-3.08513	4.58055	104.929	1.26591e-24	1.46831e-20	gi|307171829|gb|EFN63488.1| D(2) dopamine receptor A [Camponotus floridanus]	2464	953.74	0	518	774	2696	917	1171	2133	1703	96	101	121	169
Sample_420_H10_smadr_Tdul_PF_(paired)_contig_352	-4.59861	4.67807	103.706	2.34665e-24	2.2682e-20	gi|307181580|gb|EFN69124.1| Fatty acid synthase [Camponotus floridanus]	1070	416.772	1.88592e-136	200	6	902	879	1371	2599	2101	38	16	48	86
tdul-same-mixed-beh.fa_rep_c25909	-6.70704	5.09569	100.486	1.19226e-23	8.68927e-20	gi|307184874|gb|EFN71152.1| Trypsin-7 [Camponotus floridanus]	686	268.855	8.35858e-85	132	153	923	589	834	5033	3878	8	5	43	11
tdul-same-mixed-beh.fa_rep_c43266	-1.90273	7.89019	100.476	1.19864e-23	8.68927e-20	gi|322784591|gb|EFZ11482.1| hypothetical protein SINV_14578 [Solenopsis invicta]	1283	498.819	8.6424e-172	245	3	929	7485	12974	19193	13050	2252	2653	3282	2078
tdul-same-mixed-beh.fa_rep_c25847	-2.7812	6.99375	99.9865	1.53436e-23	9.88709e-20	gi|322784592|gb|EFZ11483.1| hypothetical protein SINV_16202 [Solenopsis invicta]	833	325.479	6.09698e-160	149	536	1150	4692	7684	10148	8254	711	548	788	1071
tdul-same-mixed-beh.fa_rep_c43128	-2.33339	6.78926	99.2828	2.18896e-23	1.26946e-19	gi|322784591|gb|EFZ11482.1| hypothetical protein SINV_14578 [Solenopsis invicta]	1036	403.675	2.86057e-154	218	284	1114	4043	5654	9052	6847	730	712	1197	1001
tdul-same-mixed-beh.fa_rep_c6504	-3.3627	6.95378	91.805	9.56505e-22	4.62263e-18	gi|307180374|gb|EFN68400.1| Fatty acid synthase [Camponotus floridanus]	832	325.094	5.44727e-98	150	438	1196	4851	8081	10381	7926	447	261	548	817
tdul-same-mixed-beh.fa_rep_c40058	-2.02616	4.6684	89.8162	2.61348e-21	1.08261e-17	gi|307208309|gb|EFN85734.1| Fatty acid synthase [Harpegnathos saltator]	658	258.07	4.32835e-107	116	308	886	844	1397	1874	1526	269	209	321	216
tdul-same-mixed-beh.fa_rep_c8456	-1.77764	8.37252	86.9546	1.1104e-20	4.2931e-17	gi|307180374|gb|EFN68400.1| Fatty acid synthase [Camponotus floridanus]	2364	915.22	0	470	1	2823	10717	17720	26266	17266	3788	4005	4314	3169
tdul-same-mixed-beh.fa_rep_c39723	-4.31788	4.3154	80.4356	3.00334e-19	1.02456e-15	gi|322784592|gb|EFZ11483.1| hypothetical protein SINV_16202 [Solenopsis invicta]	720	281.952	1.635e-88	134	14	598	742	1132	1903	1511	40	16	28	88
tdul-same-mixed-beh.fa_rep_c27348	-7.60208	5.4609	79.2734	5.40836e-19	1.74251e-15	gi|307184874|gb|EFN71152.1| Trypsin-7 [Camponotus floridanus]	635	249.21	5.98233e-77	129	149	901	459	1400	8102	4100	11	3	35	0
tdul-same-mixed-beh.fa_c25678	-3.82654	6.67306	75.0085	4.68695e-18	1.4306e-14	gi|332025394|gb|EGI65561.1| Scavenger receptor class B member 1 [Acromyrmex echinatior]	2021	783.097	0	359	3490	5034	4478	13032	6219	1949	302	253	362	399
tdul-same-mixed-beh.fa_rep_c43648	-2.03145	6.87134	70.4583	4.70105e-17	1.29825e-13	gi|307166817|gb|EFN60761.1| Putative nuclease HARBI1 [Camponotus floridanus]	735	287.73	1.99778e-86	134	228	716	3899	7224	7094	7431	1553	945	921	1147
tdul-same-mixed-beh.fa_rep_c26532	-2.09359	5.18497	69.5583	7.41891e-17	1.95569e-13	gi|322791063|gb|EFZ15663.1| hypothetical protein SINV_10680 [Solenopsis invicta]	944	368.237	3.86627e-113	192	788	1609	1438	2101	1717	2476	337	446	279	329
tdul-same-mixed-beh.fa_rep_c14143	-3.19876	8.71508	68.5227	1.25426e-16	3.16259e-13	gi|332018729|gb|EGI59300.1| Circadian clock-controlled protein [Acromyrmex echinatior]	506	199.519	1.34727e-57	94	395	898	14942	32129	31660	26220	2076	2354	728	2764
tdul-same-mixed-beh.fa_rep_c14071	-3.06419	8.51449	67.3608	2.26106e-16	5.46365e-13	gi|322791664|gb|EFZ15969.1| hypothetical protein SINV_13311 [Solenopsis invicta]	1633	633.639	0	307	240	1565	13718	22413	30077	24327	1344	1024	1934	3029
Sample_419_H7_smadr_Tdul_PF_(paired)_contig_1457	-3.22336	5.04429	67.1988	2.45467e-16	5.69426e-13	gi|307189049|gb|EFN73543.1| Fatty acid synthase [Camponotus floridanus]	689	270.011	1.5075e-87	128	2	595	1257	1847	2727	2381	112	61	179	247
tdul-same-mixed-beh.fa_rep_c41448	-1.37374	6.74258	66.7921	3.01712e-16	6.72979e-13	gi|307208309|gb|EFN85734.1| Fatty acid synthase [Harpegnathos saltator]	919	358.607	2.67249e-110	162	1	804	3445	4959	8129	5045	1360	1640	1847	1255
tdul-same-mixed-beh.fa_rep_c8294	-5.22358	6.60958	65.7433	5.13643e-16	1.06386e-12	gi|322803118|gb|EFZ23206.1| hypothetical protein SINV_15833 [Solenopsis invicta]	221	89.7373	1.40543e-15	109	245	1180	7697	2631	7043	6070	191	86	271	11
tdul-same-mixed-beh.fa_rep_c30292	-2.22874	5.61583	64.5423	9.44835e-16	1.88947e-12	gi|322784587|gb|EFZ11478.1| hypothetical protein SINV_12764 [Solenopsis invicta]	472	186.422	9.75145e-56	89	34	393	1611	2679	3958	3047	596	309	283	490
Sample_419_H7_smadr_Tdul_PF_(paired)_contig_7857	-5.2203	3.66507	64.4025	1.01428e-15	1.96075e-12	gi|307180374|gb|EFN68400.1| Fatty acid synthase [Camponotus floridanus]	359	142.895	3.17352e-40	67	2	304	571	512	1272	1026	15	5	2	36
tdul-same-mixed-beh.fa_rep_c5523	-1.78845	6.88225	63.1178	1.9471e-15	3.64258e-12	gi|332020237|gb|EGI60673.1| Mediator of RNA polymerase II transcription subunit 1 [Acromyrmex echinatior]	5452	2104.72	0	1670	6680	12445	3950	7181	6482	7120	1669	1348	1027	1258
tdul-same-mixed-beh.fa_rep_c4607	-2.52357	3.43656	61.8324	3.73976e-15	6.37893e-12	gi|307208910|gb|EFN86121.1| hypothetical protein EAI_13589 [Harpegnathos saltator]	1812	702.59	0	336	331	1581	343	913	829	477	71	124	59	70
Sample_419_H7_smadr_Tdul_PF_(paired)_contig_3312	-1.287	5.86129	60.941	5.88111e-15	9.74483e-12	gi|322784586|gb|EFZ11477.1| hypothetical protein SINV_10115 [Solenopsis invicta]	827	323.168	2.87581e-106	151	2	529	1681	2646	3919	3225	826	993	960	685
tdul-same-mixed-beh.fa_rep_c7824	-1.59163	6.30596	60.868	6.10324e-15	9.83198e-12	gi|332021636|gb|EGI61995.1| Retinoid-inducible serine carboxypeptidase [Acromyrmex echinatior]	1614	626.32	0	304	1321	2553	2096	4600	5615	4443	896	1394	791	915
Sample_419_H7_smadr_Tdul_PF_(paired)_contig_1291	-3.0666	6.24603	59.9356	9.80124e-15	1.49582e-11	gi|322784592|gb|EFZ11483.1| hypothetical protein SINV_16202 [Solenopsis invicta]	543	213.772	1.59252e-65	101	2	415	2719	4315	7090	4959	287	193	307	697
tdul-same-mixed-beh.fa_rep_c7189	-1.37135	6.99496	57.4702	3.43131e-14	4.90419e-11	gi|307195602|gb|EFN77452.1| Hexokinase-2 [Harpegnathos saltator]	2245	869.381	0	418	418	1833	4560	5541	9477	5768	1612	2280	1858	1522
Sample_417_H1_smadr_Tdul_PF_(paired)_contig_6734	-2.69046	2.71685	56.306	6.20258e-14	8.36541e-11	gi|307180374|gb|EFN68400.1| Fatty acid synthase [Camponotus floridanus]	457	180.644	9.54924e-49	83	2	424	158	497	495	439	37	41	45	49
tdul-same-mixed-beh.fa_rep_c16165	-1.75496	6.90373	56.3306	6.12541e-14	8.36541e-11	gi|322795106|gb|EFZ17948.1| hypothetical protein SINV_11027 [Solenopsis invicta]	1843	714.531	0	340	379	1635	4405	6152	8938	5907	1277	1998	891	1345
tdul-same-mixed-beh.fa_rep_c10034	-1.54993	7.60139	55.1458	1.11912e-13	1.41092e-10	gi|332025050|gb|EGI65237.1| Elongation of very long chain fatty acids protein [Acromyrmex echinatior]	774	302.753	1.76778e-91	164	1853	2593	5257	11506	13697	10334	1892	2561	3072	2448
tdul-same-mixed-beh.fa_rep_c12223	-1.29364	7.27389	55.1787	1.10055e-13	1.41092e-10	gi|322791664|gb|EFZ15969.1| hypothetical protein SINV_13311 [Solenopsis invicta]	1651	640.573	0	317	3354	4766	5265	7206	10423	7258	2321	2274	2601	1931
tdul-same-mixed-beh.fa_rep_c8764	-1.34674	7.18272	54.8845	1.27826e-13	1.57727e-10	gi|307202446|gb|EFN81866.1| Fatty acid synthase [Harpegnathos saltator]	2499	967.222	0	487	188	2995	3500	7833	10838	7654	2279	2674	2206	1374
tdul-same-mixed-beh.fa_rep_c8661	-2.50245	5.18309	52.5812	4.1283e-13	4.88605e-10	gi|322784581|gb|EFZ11472.1| hypothetical protein SINV_03149 [Solenopsis invicta]	733	286.96	1.65141e-85	143	6	689	1305	2317	2466	2336	268	112	278	378
tdul-same-mixed-beh.fa_rep_c30057	-2.2973	4.95111	52.1536	5.13254e-13	5.95313e-10	gi|322784581|gb|EFZ11472.1| hypothetical protein SINV_03149 [Solenopsis invicta]	641	251.521	1.23793e-77	117	320	859	1117	1429	2548	2023	110	322	494	175
tdul-same-mixed-beh.fa_rep_c43071	-1.13824	5.65685	48.4607	3.36982e-12	3.83195e-09	gi|307181580|gb|EFN69124.1| Fatty acid synthase [Camponotus floridanus]	1354	526.168	2.42771e-171	263	151	1314	1651	2228	3397	2266	874	835	866	642
tdul-same-mixed-beh.fa_rep_c13103	-2.76732	5.72447	45.974	1.19832e-11	1.26355e-08	gi|307201840|gb|EFN81498.1| Fatty acid synthase [Harpegnathos saltator]	1492	579.326	0	266	52	1557	1437	3581	4492	3629	218	167	254	597
tdul-same-mixed-beh.fa_rep_c14396	-1.70058	3.52618	44.2565	2.8804e-11	2.98296e-08	gi|322784592|gb|EFZ11483.1| hypothetical protein SINV_16202 [Solenopsis invicta]	492	194.126	1.73082e-67	86	1700	2056	360	611	938	556	134	157	184	86
Sample_419_H7_smadr_Tdul_PF_(paired)_contig_1074	-1.19735	5.36493	42.3372	7.68161e-11	7.68081e-08	gi|307180374|gb|EFN68400.1| Fatty acid synthase [Camponotus floridanus]	1624	630.172	0	307	2	1600	1010	2302	3064	1821	789	715	668	417
Sample_417_H1_smadr_Tdul_PF_(paired)_contig_3827	-1.3782	5.12761	42.2089	8.20268e-11	7.92843e-08	gi|322784592|gb|EFZ11483.1| hypothetical protein SINV_16202 [Solenopsis invicta]	317	126.716	1.95644e-32	59	3	248	981	2181	2401	1508	556	442	452	485
tdul-same-mixed-beh.fa_rep_c2020	-1.33205	5.20601	41.8992	9.61038e-11	9.13679e-08	gi|307181580|gb|EFN69124.1| Fatty acid synthase [Camponotus floridanus]	1017	396.356	2.30782e-121	192	3686	4567	1103	1789	2674	1814	623	587	395	498
Sample_419_H7_smadr_Tdul_PF_(paired)_contig_4403	-1.15081	6.50904	40.9899	1.53021e-10	1.40862e-07	gi|322784591|gb|EFZ11482.1| hypothetical protein SINV_14578 [Solenopsis invicta]	191	78.1814	1.10706e-29	37	177	296	2120	4349	7745	4083	1562	1490	1774	1018
tdul-same-mixed-beh.fa_rep_c39523	-2.07098	4.968	40.3539	2.11886e-10	1.89048e-07	gi|322800391|gb|EFZ21395.1| hypothetical protein SINV_06884 [Solenopsis invicta]	1388	539.265	0	254	272	1243	1622	751	3050	1407	216	436	316	263
tdul-same-mixed-beh.fa_rep_c7241	-5.84933	2.62331	40.3081	2.16906e-10	1.90594e-07	gi|322803118|gb|EFZ23206.1| hypothetical protein SINV_15833 [Solenopsis invicta]	199	81.2629	3.14407e-13	102	250	1128	782	77	397	54	1	8	10	3
tdul-same-mixed-beh.fa_rep_c27894	-2.32637	4.1619	38.2304	6.28649e-10	5.13491e-07	gi|322795346|gb|EFZ18151.1| hypothetical protein SINV_15489 [Solenopsis invicta]	257	103.605	8.14885e-21	82	422	1033	615	1258	810	1278	168	76	298	80
Sample_417_H1_smadr_Tdul_PF_(paired)_contig_2842	-2.83724	4.23658	37.9123	7.39954e-10	5.96013e-07	gi|307202446|gb|EFN81866.1| Fatty acid synthase [Harpegnathos saltator]	1243	483.411	5.7708e-151	233	8	1147	661	1317	1378	1184	121	38	63	198
tdul-same-mixed-beh.fa_rep_c19676	-1.20497	7.08033	37.3609	9.81703e-10	7.69363e-07	gi|307168953|gb|EFN61839.1| Delta-1-pyrroline-5-carboxylate synthetase [Camponotus floridanus]	3616	1397.49	0	674	831	3086	3726	5771	10865	6557	1925	3051	1803	1647
tdul-same-mixed-beh.fa_rep_c1334	-1.87544	4.02944	37.0229	1.16748e-09	8.90881e-07	gi|380016369|ref|XP_003692158.1| PREDICTED: fragile X mental retardation protein 1 homolog [Apis florea]	272	109.383	4.71569e-22	49	195	344	516	1056	1146	827	141	193	112	229
tdul-same-mixed-beh.fa_c5282	-1.94228	4.12083	36.5339	1.50034e-09	1.1014e-06	gi|74796184|sp|Q6X0I2.1|VGR_SOLIN RecName: Full=Vitellogenin receptor; Short=SiVgR; Flags: Precursor >gi|42521628|gb|AAP92450.1| vitellogenin receptor [Solenopsis invicta]	4921	1900.18	0	995	1655	6646	551	930	1136	1162	193	100	341	111
tdul-same-mixed-beh.fa_rep_c4414	-1.28043	5.67872	35.1788	3.00784e-09	2.12727e-06	gi|307208418|gb|EFN85797.1| Luciferin 4-monooxygenase [Harpegnathos saltator]	1855	719.153	0	361	152	1792	1549	2547	3193	2696	556	1181	633	678
tdul-same-mixed-beh.fa_rep_c8064	-1.76201	6.38619	34.724	3.79924e-09	2.56201e-06	gi|322799038|gb|EFZ20494.1| hypothetical protein SINV_08051 [Solenopsis invicta]	1639	635.95	0	299	121	1389	3373	4270	5460	4241	617	740	885	1386
tdul-same-mixed-beh.fa_rep_c18387	-1.85046	3.33294	34.6834	3.8792e-09	2.58586e-06	gi|332016445|gb|EGI57358.1| Serine protease nudel [Acromyrmex echinatior]	7396	2853.54	0	1481	334	6477	498	431	605	498	96	103	166	83
tdul-same-mixed-beh.fa_c24597	-8.59966	6.21878	34.5432	4.16906e-09	2.71663e-06	gi|322803118|gb|EFZ23206.1| hypothetical protein SINV_15833 [Solenopsis invicta]	192	78.5666	2.22643e-12	60	1104	1373	1351	52	25375	195	2	23	18	0
tdul-same-mixed-beh.fa_rep_c6509	-1.76744	7.76924	33.9335	5.70275e-09	3.67473e-06	gi|322789753|gb|EFZ14919.1| hypothetical protein SINV_11039 [Solenopsis invicta]	2422	937.562	0	447	2230	3849	9274	4857	22441	10633	2707	3004	2167	2177
Sample_417_H1_smadr_Tdul_PF_(paired)_contig_12380	-1.12613	5.99529	32.7919	1.0257e-08	6.26154e-06	gi|322801851|gb|EFZ22423.1| hypothetical protein SINV_08197 [Solenopsis invicta]	472	186.422	8.02189e-55	81	3	323	2187	2589	4094	3036	1037	1156	837	988
Sample_419_H7_smadr_Tdul_PF_(paired)_contig_54689	-7.6857	-0.924896	32.6524	1.10203e-08	6.58875e-06	gi|332026206|gb|EGI66348.1| Putative fatty acyl-CoA reductase [Acromyrmex echinatior]	206	83.9593	2.48291e-17	37	33	206	21	25	62	14	0	0	0	0
tdul-same-mixed-beh.fa_rep_c28148	-1.96325	5.30177	32.3058	1.31717e-08	7.71596e-06	gi|332021414|gb|EGI61782.1| Sorbitol dehydrogenase [Acromyrmex echinatior]	202	82.4185	4.16935e-14	39	1261	1389	1376	2056	2629	2502	265	940	417	138
tdul-same-mixed-beh.fa_rep_c1175	-1.05386	7.69161	31.9184	1.60783e-08	9.32446e-06	gi|332025120|gb|EGI65300.1| Protein smoothened [Acromyrmex echinatior]	1544	599.356	0	288	563	1513	6618	8163	13630	9978	3540	4321	3240	2691
Sample_419_H7_smadr_Tdul_PF_(paired)_contig_1301	-1.11142	6.5028	30.557	3.24204e-08	1.74092e-05	gi|322784592|gb|EFZ11483.1| hypothetical protein SINV_16202 [Solenopsis invicta]	2184	845.884	0	398	344	2026	1974	4436	6822	4658	1415	2230	1561	844
tdul-same-mixed-beh.fa_rep_c36709	-1.74181	3.11666	30.3087	3.68475e-08	1.94267e-05	gi|322780516|gb|EFZ09972.1| hypothetical protein SINV_14320 [Solenopsis invicta]	762	298.13	7.61921e-98	145	3	593	268	370	723	503	92	162	122	45
tdul-same-mixed-beh.fa_rep_c40164	-0.990352	6.12889	30.3142	3.67431e-08	1.94267e-05	gi|332030483|gb|EGI70171.1| Golgin subfamily A member 5 [Acromyrmex echinatior]	2579	998.038	0	526	4981	6741	1617	3801	4239	3446	1201	1220	1212	1094
tdul-same-mixed-beh.fa_rep_c12229	-1.04814	7.51854	30.2275	3.84213e-08	2.00644e-05	gi|322786951|gb|EFZ13175.1| hypothetical protein SINV_00210 [Solenopsis invicta]	716	280.411	2.41656e-83	138	199	888	4971	9284	10996	9056	3251	3096	4304	1857
tdul-same-mixed-beh.fa_rep_c8621	-1.03108	7.72436	30.2111	3.87491e-08	2.00644e-05	gi|322801295|gb|EFZ21982.1| hypothetical protein SINV_10166 [Solenopsis invicta]	3159	1221.45	0	600	1507	3543	6620	10156	12876	9276	3687	3407	3657	3254
Sample_419_H7_smadr_Tdul_PF_(paired)_contig_25837	-6.39141	-0.483253	29.9639	4.40168e-08	2.21975e-05	gi|332022577|gb|EGI62879.1| Glutamate receptor delta-1 subunit [Acromyrmex echinatior]	1326	515.383	1.27516e-176	246	36	1136	8	68	90	14	0	0	1	0
tdul-same-mixed-beh.fa_rep_c19725	-0.97332	5.33293	29.6708	5.12013e-08	2.51641e-05	gi|322784581|gb|EFZ11472.1| hypothetical protein SINV_03149 [Solenopsis invicta]	590	231.876	6.32627e-67	108	1106	1633	1249	1834	2203	1952	766	690	883	473
tdul-same-mixed-beh.fa_rep_c42888	-3.7699	3.03225	29.6073	5.29045e-08	2.56908e-05	gi|332022046|gb|EGI62372.1| hypothetical protein G5I_09369 [Acromyrmex echinatior]	290	116.316	2.62066e-24	78	105	611	963	191	222	205	33	15	53	16
tdul-same-mixed-beh.fa_rep_c8899	-2.46948	3.89441	29.0956	6.88926e-08	3.30195e-05	gi|332018934|gb|EGI59480.1| Arylphorin subunit alpha [Acromyrmex echinatior]	3235	1250.73	0	593	385	2430	736	255	647	1527	103	95	136	118
tdul-same-mixed-beh.fa_rep_c43241	-3.7557	5.44679	29.0659	6.99561e-08	3.32544e-05	gi|322784591|gb|EFZ11482.1| hypothetical protein SINV_14578 [Solenopsis invicta]	399	158.303	6.77403e-61	83	230	541	1727	2406	4300	2931	21	42	72	369
tdul-same-mixed-beh.fa_rep_c41118	-1.60706	3.80508	28.3044	1.03658e-07	4.73351e-05	gi|332018170|gb|EGI58776.1| Alpha-glucosidase [Acromyrmex echinatior]	1470	570.852	0	266	116	1078	472	596	1277	620	194	109	182	191
tdul-same-mixed-beh.fa_rep_c2042	-1.28348	5.29546	28.2692	1.05561e-07	4.78274e-05	gi|332026473|gb|EGI66600.1| Krueppel-like proteinous protein 1 [Acromyrmex echinatior]	2364	915.22	0	479	4340	6013	1040	2339	2601	1827	701	621	357	588
tdul-same-mixed-beh.fa_rep_c2945	-1.23204	4.24383	28.1847	1.10273e-07	4.91937e-05	gi|332023935|gb|EGI64153.1| Branched-chain-amino-acid aminotransferase, cytosolic [Acromyrmex echinatior]	950	370.548	9.98521e-117	175	598	1152	570	726	1615	856	298	314	271	257
tdul-same-mixed-beh.fa_rep_c12424	-0.994642	6.80695	27.9538	1.24248e-07	5.29825e-05	gi|332022284|gb|EGI62597.1| Ecdysteroid-regulated 16 kDa protein [Acromyrmex echinatior]	737	288.5	6.69088e-95	142	102	644	3187	3882	7977	5850	1784	1971	2150	1688
tdul-same-mixed-beh.fa_rep_c8723	-1.64568	2.76693	27.868	1.29882e-07	5.49807e-05	gi|332019621|gb|EGI60099.1| Alpha-amylase 1 [Acromyrmex echinatior]	2112	818.15	0	386	413	1885	199	320	640	306	84	90	115	50
tdul-same-mixed-beh.fa_rep_c2461	-0.897141	5.56796	27.5369	1.54125e-07	6.38453e-05	gi|332024549|gb|EGI64747.1| Solute carrier family 41 member 2 [Acromyrmex echinatior]	2643	1022.69	0	524	1555	3210	1115	2078	3131	2408	845	1020	835	687
tdul-same-mixed-beh.fa_rep_c9237	-1.10703	6.13632	27.4794	1.58774e-07	6.53046e-05	gi|332026877|gb|EGI66978.1| Putative cytochrome P450 6a14 [Acromyrmex echinatior]	2029	786.178	0	378	20	1522	1799	3154	5047	3611	800	1212	1212	1221
tdul-same-mixed-beh.fa_rep_c6446	-1.08602	5.43613	27.4645	1.60004e-07	6.53471e-05	gi|322794749|gb|EFZ17696.1| hypothetical protein SINV_01501 [Solenopsis invicta]	2349	909.442	0	445	382	1800	1300	1536	3341	2095	808	860	551	594
tdul-same-mixed-beh.fa_rep_c15314	-0.95412	6.01067	27.3875	1.66506e-07	6.70581e-05	gi|332026918|gb|EGI67019.1| Microsomal triglyceride transfer protein large subunit [Acromyrmex echinatior]	3945	1524.22	0	790	1436	4252	1612	2910	5179	2560	1336	1370	1145	712
tdul-same-mixed-beh.fa_rep_c14361	-0.953479	6.3548	27.2444	1.79295e-07	7.12193e-05	gi|332028851|gb|EGI68877.1| Phosphoribosylformylglycinamidine synthase [Acromyrmex echinatior]	6186	2387.45	0	1161	210	4196	1972	4169	5607	3590	1472	1638	1195	1312
tdul-same-mixed-beh.fa_c29452	-5.9548	2.04707	27.0924	1.93956e-07	7.6002e-05	gi|322782972|gb|EFZ10690.1| hypothetical protein SINV_12703 [Solenopsis invicta]	970	378.252	4.59793e-127	175	457	1131	360	19	696	4	7	3	2	1
tdul-same-mixed-beh.fa_c42921	-6.63108	4.44545	26.9004	2.14216e-07	8.33773e-05	gi|332018818|gb|EGI59377.1| hypothetical protein G5I_12475 [Acromyrmex echinatior]	713	279.256	3.46699e-81	182	37	852	10	526	7492	28	8	13	5	15
tdul-same-mixed-beh.fa_rep_c25434	-1.1202	7.19472	26.8093	2.24558e-07	8.68199e-05	gi|332017648|gb|EGI58340.1| Purine nucleoside phosphorylase [Acromyrmex echinatior]	1603	622.083	0	297	1463	2458	4435	4616	13323	6428	2617	2719	2267	1846
tdul-same-mixed-beh.fa_rep_c26505	-8.09304	-0.745021	26.6889	2.38995e-07	9.09356e-05	gi|255950176|ref|XP_002565855.1| Pc22g19520 [Penicillium chrysogenum Wisconsin 54-1255] >gi|211592872|emb|CAP99240.1| Pc22g19520 [Penicillium chrysogenum Wisconsin 54-1255]	659	258.455	5.32763e-83	153	191	718	68	20	33	3	0	0	0	0
tdul-same-mixed-beh.fa_rep_c24046	-1.02368	4.78329	26.0337	3.35505e-07	0.000123147	gi|322791656|gb|EFZ15961.1| hypothetical protein SINV_01913 [Solenopsis invicta]	523	206.068	5.23841e-64	96	170	556	592	1347	1947	1399	457	611	479	329
tdul-same-mixed-beh.fa_rep_c9118	-2.01569	2.19663	25.772	3.84223e-07	0.000139538	gi|322795119|gb|EFZ17959.1| hypothetical protein SINV_03944 [Solenopsis invicta]	648	254.218	3.57121e-78	120	125	520	152	161	547	192	59	56	39	29
tdul-same-mixed-beh.fa_rep_c13157	-1.20386	4.62599	25.732	3.92268e-07	0.000141299	gi|332029283|gb|EGI69266.1| Uncharacterized family 31 glucosidase [Acromyrmex echinatior]	3816	1474.53	0	770	2014	4383	613	1144	1383	1615	409	405	327	357
tdul-same-mixed-beh.fa_c29911	-4.65032	2.71018	25.5146	4.3905e-07	0.000156242	gi|332020850|gb|EGI61248.1| TM2 domain-containing protein [Acromyrmex echinatior]	2494	965.296	0	596	229	3255	46	1056	15	574	5	20	14	11
tdul-same-mixed-beh.fa_c12361	-7.48749	4.69448	25.3154	4.8681e-07	0.000172147	gi|322785504|gb|EFZ12173.1| hypothetical protein SINV_12147 [Solenopsis invicta]	304	121.709	1.61192e-30	65	375	713	5	6910	17	338	7	18	5	1
tdul-same-mixed-beh.fa_rep_c903	-1.58254	6.83607	25.1463	5.3142e-07	0.000185658	gi|322795123|gb|EFZ17963.1| hypothetical protein SINV_05292 [Solenopsis invicta]	1920	744.191	0	338	2	1468	4311	8752	6025	3804	988	2878	1602	692
Sample_417_H1_smadr_Tdul_PF_(paired)_contig_1087	-1.1681	5.65677	25.0791	5.50248e-07	0.000187817	gi|322784591|gb|EFZ11482.1| hypothetical protein SINV_14578 [Solenopsis invicta]	411	162.925	5.72357e-45	85	27	362	1433	2435	3820	2180	583	627	1374	618
tdul-same-mixed-beh.fa_rep_c6912	-1.13562	5.87386	25.0962	5.45392e-07	0.000187817	gi|332022065|gb|EGI62390.1| Splicing factor 4 [Acromyrmex echinatior]	1616	627.091	0	337	3152	4189	1871	2528	3510	3070	858	1523	646	744
tdul-same-mixed-beh.fa_rep_c43567	-1.11618	4.16153	25.1095	5.41647e-07	0.000187817	gi|322790976|gb|EFZ15622.1| hypothetical protein SINV_09243 [Solenopsis invicta]	1554	603.208	0	283	210	1250	465	780	1442	810	248	359	316	232
tdul-same-mixed-beh.fa_rep_c12487	-1.10674	4.48505	25.0463	5.59702e-07	0.000189821	gi|332018423|gb|EGI59017.1| Sodium-coupled monocarboxylate transporter 1 [Acromyrmex echinatior]	2857	1105.12	0	552	391	2250	645	825	1606	1194	357	514	365	239
tdul-same-mixed-beh.fa_rep_c36934	-2.33565	1.12993	24.7076	6.67199e-07	0.000220924	gi|74796184|sp|Q6X0I2.1|VGR_SOLIN RecName: Full=Vitellogenin receptor; Short=SiVgR; Flags: Precursor >gi|42521628|gb|AAP92450.1| vitellogenin receptor [Solenopsis invicta]	198	80.8777	3.41844e-15	77	2	310	75	86	222	113	17	11	24	17
tdul-same-mixed-beh.fa_rep_c6274	-1.12897	5.13219	24.6887	6.73782e-07	0.000220924	gi|322796760|gb|EFZ19193.1| hypothetical protein SINV_16140 [Solenopsis invicta]	745	291.582	6.1473e-88	135	1534	2085	876	1690	2402	1824	571	456	929	341
tdul-same-mixed-beh.fa_rep_c3023	-1.56558	4.44229	24.4715	7.54159e-07	0.000245712	gi|332023901|gb|EGI64121.1| hypothetical protein G5I_07470 [Acromyrmex echinatior]	881	343.969	6.30595e-106	169	3	785	544	993	2467	846	375	163	411	179
Sample_419_H7_smadr_Tdul_PF_(paired)_contig_9878	-1.76548	2.9472	24.4565	7.60084e-07	0.000246259	gi|322801984|gb|EFZ22521.1| hypothetical protein SINV_00797 [Solenopsis invicta]	564	221.861	3.68567e-66	103	116	484	253	439	660	311	83	47	105	104
tdul-same-mixed-beh.fa_rep_c8460	-2.14165	5.19736	24.1967	8.69805e-07	0.000278693	gi|75006920|sp|Q68KK0.1|PA1_SOLIN RecName: Full=Venom phospholipase A1; AltName: Full=Allergen Sol i I; AltName: Full=Venom allergen 1; AltName: Full=Venom allergen I; AltName: Allergen=Sol i 1; Flags: Precursor >gi|51093373|gb|AAT95008.1| allergen Sol i 1 precursor [Solenopsis invicta]	691	270.781	1.29619e-82	145	282	1352	1814	1566	2095	2246	658	104	213	343
tdul-same-mixed-beh.fa_rep_c2564	-0.801374	6.97177	24.1523	8.9009e-07	0.000283626	gi|350414953|ref|XP_003490485.1| PREDICTED: hypothetical protein LOC100740589 [Bombus impatiens]	5909	2280.75	0	1337	6136	10878	3548	6131	7326	5007	2231	2834	2480	1851
Sample_419_H7_smadr_Tdul_PF_(paired)_contig_5814	-1.68663	3.86956	24.0481	9.39606e-07	0.000297768	gi|328783869|ref|XP_393220.4| PREDICTED: basement membrane-specific heparan sulfate proteoglycan core protein-like [Apis mellifera]	7363	2840.83	0	1351	2419	7854	331	883	1223	775	136	175	104	244
tdul-same-mixed-beh.fa_rep_c12630	-2.20365	3.79086	23.8364	1.04879e-06	0.000327007	gi|74796184|sp|Q6X0I2.1|VGR_SOLIN RecName: Full=Vitellogenin receptor; Short=SiVgR; Flags: Precursor >gi|42521628|gb|AAP92450.1| vitellogenin receptor [Solenopsis invicta]	3484	1346.64	0	699	1	3516	547	965	873	661	121	40	306	55
tdul-same-mixed-beh.fa_c14923	-0.937808	5.26154	23.7336	1.10637e-06	0.000343116	gi|332019028|gb|EGI59562.1| Aquaporin AQPAe.a [Acromyrmex echinatior]	1103	429.483	2.5482e-144	211	489	1286	1087	1502	2605	1837	639	1008	648	446
tdul-same-mixed-beh.fa_c629	-1.32339	3.56714	23.63	1.16756e-06	0.000360166	gi|307200563|gb|EFN80715.1| RING finger protein 31 [Harpegnathos saltator]	3850	1487.63	0	972	518	4627	363	680	921	408	133	212	185	154
Sample_419_H7_smadr_Tdul_PF_(paired)_contig_568	-1.42128	5.64994	23.4218	1.30095e-06	0.000395012	gi|332023516|gb|EGI63752.1| Glucose dehydrogenase [Acromyrmex echinatior]	2678	1036.17	0	514	288	2144	1559	3423	3436	1754	509	824	425	890
tdul-same-mixed-beh.fa_rep_c3136	-1.10901	4.7684	23.0133	1.60884e-06	0.000457368	gi|322778999|gb|EFZ09403.1| hypothetical protein SINV_02780 [Solenopsis invicta]	1741	675.241	0	373	336	2309	660	1319	2110	1247	474	404	363	464
tdul-same-mixed-beh.fa_c15987	-1.74305	3.36064	22.9216	1.68741e-06	0.000472753	gi|307184873|gb|EFN71151.1| Mite allergen Der p 3 [Camponotus floridanus]	835	326.25	1.41276e-99	157	1882	2622	226	830	746	447	66	147	100	147
tdul-same-mixed-beh.fa_rep_c4198	-1.11434	6.54133	22.785	1.81173e-06	0.000497961	gi|307210419|gb|EFN86979.1| hypothetical protein EAI_01310 [Harpegnathos saltator]	1166	453.751	1.15707e-148	225	999	2279	2379	3425	6517	5649	1410	2205	1051	1319
tdul-same-mixed-beh.fa_c26173	-1.89712	2.55771	22.7165	1.87751e-06	0.000513606	gi|332017739|gb|EGI58413.1| Hexaprenyldihydroxybenzoate methyltransferase, mitochondrial [Acromyrmex echinatior]	487	192.2	7.07128e-57	101	281	778	219	458	225	298	65	84	38	60
tdul-same-mixed-beh.fa_rep_c14005	-0.975347	6.67768	22.6354	1.95846e-06	0.000533234	gi|322785457|gb|EFZ12128.1| hypothetical protein SINV_09686 [Solenopsis invicta]	2495	965.681	0	484	136	1668	2510	6047	5812	4568	1509	2424	1467	1604
tdul-same-mixed-beh.fa_rep_c7524	-1.25673	5.84681	22.3072	2.32334e-06	0.000620921	gi|332027922|gb|EGI67977.1| Circadian clock-controlled protein [Acromyrmex echinatior]	947	369.392	1.34277e-114	175	2726	3400	1755	4236	2947	2099	1115	1061	524	732
Sample_420_H10_smadr_Tdul_PF_(paired)_contig_11517	-0.861094	5.36304	22.1874	2.47295e-06	0.000651893	gi|332024765|gb|EGI64954.1| Exonuclease GOR [Acromyrmex echinatior]	1719	666.766	0	415	2528	4336	1149	1749	3098	1524	761	802	995	483
tdul-same-mixed-beh.fa_rep_c24651	-0.875452	6.07572	21.79	3.04183e-06	0.000780567	gi|322801851|gb|EFZ22423.1| hypothetical protein SINV_08197 [Solenopsis invicta]	363	144.436	7.09824e-39	62	95	346	1800	2916	4207	3236	1104	1383	1058	1217
tdul-same-mixed-beh.fa_rep_c1762	-1.29551	4.21858	21.7737	3.06776e-06	0.000783752	gi|322785442|gb|EFZ12113.1| hypothetical protein SINV_03790 [Solenopsis invicta]	2220	859.751	0	424	1737	3176	666	620	1390	947	285	300	191	289
Sample_420_H10_smadr_Tdul_PF_(paired)_contig_22514	-7.82394	-0.718082	21.7133	3.16588e-06	0.000805273	gi|322793361|gb|EFZ16959.1| hypothetical protein SINV_05774 [Solenopsis invicta]	248	100.138	9.86535e-21	55	382	756	10	0	117	28	0	0	0	0
tdul-same-mixed-beh.fa_rep_c15736	-2.33732	6.45705	21.638	3.29269e-06	0.000829529	gi|307189427|gb|EFN73837.1| Pancreatic lipase-related protein 2 [Camponotus floridanus]	2482	960.674	0	445	1109	2713	4260	2526	8655	4627	103	937	717	1051
tdul-same-mixed-beh.fa_rep_c1488	-1.51364	5.34175	21.6313	3.30416e-06	0.000829529	gi|332025264|gb|EGI65438.1| Cytochrome P450 6k1 [Acromyrmex echinatior]	1726	669.463	0	340	199	1620	1093	897	3339	3189	492	629	859	258
tdul-same-mixed-beh.fa_rep_c7031	-1.29114	8.13991	21.5978	3.36238e-06	0.000840509	gi|307177458|gb|EFN66585.1| Epididymal secretory protein E1 [Camponotus floridanus]	489	192.971	7.78646e-54	90	68	523	7235	13298	21650	14971	5131	2901	3074	4804
tdul-same-mixed-beh.fa_rep_c9083	-0.986538	7.63457	21.4391	3.65252e-06	0.000909116	gi|332029618|gb|EGI69507.1| Cytochrome P450 6j1 [Acromyrmex echinatior]	2143	830.091	0	393	125	1630	6956	6531	14205	8573	4200	3730	3121	2589
tdul-same-mixed-beh.fa_rep_c1182	-1.1363	3.79936	21.3809	3.76502e-06	0.000933113	gi|307172407|gb|EFN63869.1| Single-minded-like protein 1 [Camponotus floridanus]	2777	1074.31	0	615	2648	4717	341	773	911	660	253	224	297	130
Sample_419_H7_smadr_Tdul_PF_(paired)_contig_18196	-1.29247	4.8811	21.3398	3.84653e-06	0.000945237	gi|322780517|gb|EFZ09973.1| hypothetical protein SINV_15952 [Solenopsis invicta]	475	187.578	8.23095e-57	94	2	379	962	1496	1537	1626	300	638	712	188
tdul-same-mixed-beh.fa_c43362	-1.00214	5.57848	21.3128	3.90113e-06	0.000950598	gi|332027813|gb|EGI67878.1| ATP-binding cassette sub-family G member 1 [Acromyrmex echinatior]	2639	1021.15	0	487	916	2745	1464	2537	2908	1848	685	1027	616	846
tdul-same-mixed-beh.fa_rep_c7943	-1.12739	4.96783	21.153	4.24033e-06	0.00102464	gi|332024875|gb|EGI65063.1| ABC transporter G family member 20 [Acromyrmex echinatior]	2429	940.258	0	500	2	2032	799	1671	1834	1656	364	408	610	560
tdul-same-mixed-beh.fa_rep_c15829	-1.27784	4.69372	20.9145	4.80233e-06	0.00113676	gi|332025632|gb|EGI65794.1| Glycine cleavage system H protein, mitochondrial [Acromyrmex echinatior]	728	285.034	7.05668e-87	143	1204	1719	824	1193	2231	943	226	422	374	462
tdul-same-mixed-beh.fa_rep_c39873	-2.91793	6.57548	20.8266	5.02796e-06	0.00117989	gi|332023149|gb|EGI63405.1| Fatty acyl-CoA reductase 1 [Acromyrmex echinatior]	1620	628.632	0	313	1122	2468	4220	8711	6575	3213	532	126	106	1161
tdul-same-mixed-beh.fa_rep_c3502	-0.730451	6.16783	20.8199	5.04556e-06	0.00117989	gi|332023612|gb|EGI63844.1| Carbonic anhydrase 2 [Acromyrmex echinatior]	1052	409.838	9.16142e-134	201	607	1386	2036	2774	4282	3273	1404	1504	1493	1122
tdul-same-mixed-beh.fa_c11918	-4.60078	-0.146921	20.7606	5.20415e-06	0.00120243	gi|358399524|gb|EHK48867.1| hypothetical protein TRIATDRAFT_262275 [Trichoderma atroviride IMI 206040]	409	162.155	1.61711e-43	87	1054	1431	3	51	121	57	1	5	0	0
tdul-same-mixed-beh.fa_rep_c22482	-1.56548	2.35407	20.662	5.47914e-06	0.00125596	gi|332023326|gb|EGI63580.1| hypothetical protein G5I_08099 [Acromyrmex echinatior]	451	178.333	2.86889e-46	157	158	1315	163	266	337	268	68	49	101	44
tdul-same-mixed-beh.fa_rep_c12687	-1.80052	2.25063	20.5597	5.7801e-06	0.00131973	gi|322785385|gb|EFZ12058.1| hypothetical protein SINV_03313 [Solenopsis invicta]	276	110.923	5.34308e-24	55	557	910	93	368	360	225	61	87	40	29
tdul-same-mixed-beh.fa_rep_c40196	-0.880449	6.19638	20.5483	5.81461e-06	0.0013224	gi|332019502|gb|EGI59981.1| hypothetical protein G5I_11768 [Acromyrmex echinatior]	837	327.02	1.92537e-174	150	952	1539	1929	3190	4900	3335	1156	1698	1056	1282
tdul-same-mixed-beh.fa_rep_c1835	-3.30084	4.46753	20.5229	5.8921e-06	0.0013296	gi|322801909|gb|EFZ22462.1| hypothetical protein SINV_02662 [Solenopsis invicta]	1752	679.478	0	329	119	1255	97	1436	5347	138	95	131	119	73
tdul-same-mixed-beh.fa_rep_c3583	-1.60172	3.8438	20.4916	5.98948e-06	0.00134633	gi|332030926|gb|EGI70552.1| Stearoyl-CoA desaturase 5 [Acromyrmex echinatior]	1154	449.129	3.23294e-149	215	1087	2037	209	1099	1056	783	145	131	321	133
Sample_417_H1_smadr_Tdul_PF_(paired)_contig_602	-1.93699	5.335	20.2832	6.67834e-06	0.00147826	gi|332021426|gb|EGI61794.1| Cytochrome P450 9e2 [Acromyrmex echinatior]	1930	748.043	0	347	907	2331	2954	728	3022	1160	262	642	485	341
tdul-same-mixed-beh.fa_rep_c14084	-0.847704	6.20504	20.2072	6.94911e-06	0.00153235	gi|332019028|gb|EGI59562.1| Aquaporin AQPAe.a [Acromyrmex echinatior]	1112	432.95	3.10181e-140	215	990	1814	2307	2595	4854	3309	1199	1984	1436	889
tdul-same-mixed-beh.fa_rep_c22650	-5.49489	-1.2153	20.1518	7.15321e-06	0.00155995	gi|332021001|gb|EGI61394.1| Niemann-Pick C1 protein [Acromyrmex echinatior]	2792	1080.09	0	529	2	1963	8	43	32	11	0	0	0	1
tdul-same-mixed-beh.fa_rep_c12248	-0.958746	6.02917	20.1408	7.19451e-06	0.00155995	gi|307213621|gb|EFN89007.1| Progestin and adipoQ receptor family member 3 [Harpegnathos saltator]	1758	681.789	0	335	310	1509	2014	3265	4007	2564	762	1778	1415	721
tdul-same-mixed-beh.fa_rep_c7517	-4.18192	1.83897	20.0611	7.50088e-06	0.00161113	gi|332022046|gb|EGI62372.1| hypothetical protein G5I_09369 [Acromyrmex echinatior]	260	104.76	7.00019e-21	112	463	1461	516	31	41	59	12	10	14	4
tdul-same-mixed-beh.fa_rep_c2552	-1.39224	6.09565	20.0637	7.49056e-06	0.00161113	gi|332018640|gb|EGI59214.1| hypothetical protein G5I_12641 [Acromyrmex echinatior]	672	263.462	2.45038e-78	117	1700	2347	1449	3150	5314	4383	485	717	1369	1145
tdul-same-mixed-beh.fa_rep_c18984	-2.79862	1.55108	20.0536	7.53033e-06	0.00161149	gi|322785137|gb|EFZ11861.1| hypothetical protein SINV_09329 [Solenopsis invicta]	323	129.028	1.18791e-32	63	990	1310	209	137	204	76	39	23	13	2
tdul-same-mixed-beh.fa_rep_c43723	-0.963919	6.70938	19.9755	7.84418e-06	0.00166028	gi|332029843|gb|EGI69712.1| Poly(A) RNA polymerase gld-2-like protein A [Acromyrmex echinatior]	3062	1184.09	0	603	8422	10389	2559	5845	5513	5248	1937	1508	2813	1137
tdul-same-mixed-beh.fa_rep_c11527	-2.66266	1.66595	19.8447	8.39942e-06	0.00176491	gi|332026457|gb|EGI66585.1| Putative ubiquitin-conjugating enzyme E2 W [Acromyrmex echinatior]	625	245.358	1.75936e-70	112	1032	1529	214	257	158	35	18	38	20	13
tdul-same-mixed-beh.fa_rep_c9500	-0.988649	6.97939	19.8346	8.44404e-06	0.00176788	gi|332020305|gb|EGI60736.1| Maternal protein exuperantia [Acromyrmex echinatior]	1817	704.516	0	379	335	1606	3150	7387	7979	5114	2187	1744	3527	1366
tdul-same-mixed-beh.fa_rep_c16370	-0.885106	5.9577	19.8046	8.57747e-06	0.00178936	gi|332029692|gb|EGI69571.1| G-protein coupled receptor Mth2 [Acromyrmex echinatior]	895	349.362	2.4267e-104	202	1884	3242	1934	1899	4077	3179	1193	1072	1230	939
tdul-same-mixed-beh.fa_rep_c4151	-1.04319	5.68043	19.7588	8.78583e-06	0.00181973	gi|345489949|ref|XP_001600903.2| PREDICTED: hypothetical protein LOC100116395 [Nasonia vitripennis]	1437	558.14	1.21637e-170	316	3	2270	2199	1728	2473	2474	1042	1036	810	576
tdul-same-mixed-beh.fa_rep_c17970	-1.253	3.84584	19.6829	9.14165e-06	0.00186205	gi|332024235|gb|EGI64439.1| Sugar transporter ERD6-like 6 [Acromyrmex echinatior]	1885	730.709	0	371	260	1567	249	955	1140	620	173	280	263	159
tdul-same-mixed-beh.fa_rep_c15387	-1.15932	5.88545	19.657	9.26622e-06	0.00187897	gi|332029622|gb|EGI69511.1| Cytochrome P450 9e2 [Acromyrmex echinatior]	1946	754.207	0	355	128	1633	2328	1839	4149	2699	1300	1097	587	730
Sample_417_H1_smadr_Tdul_PF_(paired)_contig_26351	-8.07074	3.09424	19.6395	9.35156e-06	0.00188311	gi|332018819|gb|EGI59378.1| hypothetical protein G5I_12476 [Acromyrmex echinatior]	569	223.787	4.16952e-69	130	136	708	1	2361	7	3	1	0	4	1
tdul-same-mixed-beh.fa_rep_c7463	-0.751542	7.43732	19.6407	9.34551e-06	0.00188311	gi|322778838|gb|EFZ09254.1| hypothetical protein SINV_09252 [Solenopsis invicta]	291	116.701	3.21127e-26	93	3310	3684	4519	8272	9663	7645	3398	3894	3375	2584
tdul-same-mixed-beh.fa_rep_c15943	-0.856609	8.27582	19.5642	9.72725e-06	0.00194525	gi|332023901|gb|EGI64121.1| hypothetical protein G5I_07470 [Acromyrmex echinatior]	860	335.88	6.63249e-114	154	510	1121	7996	12238	20164	15646	6365	6800	5679	3957
tdul-same-mixed-beh.fa_rep_c9129	-0.80929	6.44599	19.4768	1.0183e-05	0.00202243	gi|322792410|gb|EFZ16394.1| hypothetical protein SINV_12161 [Solenopsis invicta]	1156	449.899	1.15065e-149	212	212	898	2259	4431	4873	3814	1507	2089	1368	1457
tdul-same-mixed-beh.fa_rep_c6187	-5.24858	4.91839	19.4074	1.05599e-05	0.00208302	gi|322783103|gb|EFZ10762.1| hypothetical protein SINV_11731 [Solenopsis invicta]	860	335.88	3.97591e-98	205	409	1317	47	8108	156	46	65	41	21	29
tdul-same-mixed-beh.fa_rep_c1132	-0.727871	7.00476	19.2486	1.14753e-05	0.00222574	gi|307181801|gb|EFN69244.1| RNA-binding protein 35A [Camponotus floridanus]	2793	1080.47	0	615	784	3009	3369	6258	6897	5556	2552	3134	2562	1759
tdul-same-mixed-beh.fa_rep_c1208	-0.992756	7.26887	19.2211	1.16419e-05	0.00225054	gi|332021658|gb|EGI62017.1| Sulfotransferase family cytosolic 1B member 1 [Acromyrmex echinatior]	1373	533.487	0	254	413	1408	4660	7766	9601	6294	1996	2888	2267	3022
tdul-same-mixed-beh.fa_rep_c9737	-0.79807	5.68308	19.1227	1.22579e-05	0.00235392	gi|332026902|gb|EGI67003.1| Cytochrome P450 6A1 [Acromyrmex echinatior]	1103	429.483	6.3561e-144	216	208	1068	1622	1836	2988	2411	972	1121	885	829
Sample_420_H10_smadr_Tdul_PF_(paired)_contig_9722	-2.43461	1.52648	18.8112	1.4432e-05	0.0026826	gi|307196743|gb|EFN78202.1| Acyl-CoA synthetase short-chain family member 3, mitochondrial [Harpegnathos saltator]	199	81.2629	1.85374e-14	37	521	667	144	178	184	114	10	30	7	36
tdul-same-mixed-beh.fa_rep_c2123	-1.20522	4.07014	18.7792	1.46758e-05	0.00271429	gi|307170821|gb|EFN62937.1| UDP-glucuronosyltransferase 2C1 [Camponotus floridanus]	2087	808.52	0	410	777	2306	613	831	1056	657	308	185	413	150
tdul-same-mixed-beh.fa_rep_c17415	-0.837689	6.89749	18.7766	1.46961e-05	0.00271429	gi|332019429|gb|EGI59913.1| Putative multidrug resistance-associated protein lethal(2)03659 [Acromyrmex echinatior]	5832	2251.09	0	1083	433	4272	2759	6291	6276	5942	1796	3129	2295	1642
tdul-same-mixed-beh.fa_rep_c8257	-1.01132	7.61139	18.7444	1.49459e-05	0.00274295	gi|322792377|gb|EFZ16361.1| hypothetical protein SINV_09649 [Solenopsis invicta]	1963	760.755	0	357	1747	3375	5588	10377	9312	10131	4559	3070	2589	2837
Sample_421_J1_smifors_Tdul_PF_(paired)_contig_22007	-1.55688	2.95019	18.711	1.52101e-05	0.00277387	gi|332027919|gb|EGI67974.1| Protein takeout [Acromyrmex echinatior]	1271	494.197	5.06002e-170	232	581	1381	217	457	359	512	153	86	66	84
tdul-same-mixed-beh.fa_c17447	-1.25366	3.43302	18.6595	1.56264e-05	0.00283198	gi|307200563|gb|EFN80715.1| RING finger protein 31 [Harpegnathos saltator]	3874	1496.87	0	975	1891	5982	469	496	626	395	143	225	194	102
Sample_417_H1_smadr_Tdul_PF_(paired)_contig_4733	-1.71711	2.616	18.6262	1.59021e-05	0.00287298	gi|322794736|gb|EFZ17683.1| hypothetical protein SINV_00015 [Solenopsis invicta]	1539	597.43	0	280	383	1615	207	464	465	157	111	92	52	38
tdul-same-mixed-beh.fa_c23191	-1.64881	4.69389	18.442	1.75158e-05	0.00312557	gi|332017739|gb|EGI58413.1| Hexaprenyldihydroxybenzoate methyltransferase, mitochondrial [Acromyrmex echinatior]	838	327.405	2.00046e-108	161	51	737	644	2447	1122	1160	230	516	149	348
tdul-same-mixed-beh.fa_rep_c40826	-0.748082	7.05018	18.4435	1.75013e-05	0.00312557	gi|332019524|gb|EGI60003.1| Putative 4-coumarate--CoA ligase 3 [Acromyrmex echinatior]	2398	928.317	0	459	337	2130	4190	5262	7966	5265	2843	2895	2935	1623
tdul-same-mixed-beh.fa_c479	-5.1748	5.5264	18.3915	1.7986e-05	0.00318984	gi|322783103|gb|EFZ10762.1| hypothetical protein SINV_11731 [Solenopsis invicta]	880	343.584	1.02439e-99	267	359	1819	39	12476	159	76	77	85	46	46
tdul-same-mixed-beh.fa_rep_c2624	-0.89123	5.24022	18.2924	1.89458e-05	0.00328965	gi|383858481|ref|XP_003704730.1| PREDICTED: uncharacterized protein LOC100875413, partial [Megachile rotundata]	1770	686.411	0	468	816	2843	1047	1259	2814	1809	619	808	603	637
Sample_420_H10_smadr_Tdul_PF_(paired)_contig_975	-1.24141	3.09294	18.2653	1.9218e-05	0.0033072	gi|350409834|ref|XP_003488859.1| PREDICTED: hypothetical protein LOC100743377 [Bombus impatiens]	3676	1420.6	0	953	140	5473	189	416	611	480	100	181	141	97
tdul-same-mixed-beh.fa_rep_c4543	-1.01486	6.42538	18.2209	1.96712e-05	0.00336522	gi|332021521|gb|EGI61886.1| hypothetical protein G5I_09787 [Acromyrmex echinatior]	793	310.071	3.09399e-96	153	343	1077	2085	4858	5560	3743	1798	1574	869	1421
tdul-same-mixed-beh.fa_rep_c25685	-0.779178	7.79097	18.1142	2.08046e-05	0.0035128	gi|332026965|gb|EGI67061.1| Endothelin-converting enzyme 1 [Acromyrmex echinatior]	1443	560.451	0	271	3	1331	5716	10080	13047	10110	4394	4084	4335	3684
tdul-same-mixed-beh.fa_rep_c18142	-1.66905	3.99909	18.012	2.19522e-05	0.00365832	gi|332029622|gb|EGI69511.1| Cytochrome P450 9e2 [Acromyrmex echinatior]	1399	543.502	3.22523e-178	249	3	998	387	496	1773	943	315	283	163	54
tdul-same-mixed-beh.fa_c18413	-6.57203	2.73433	17.9794	2.23313e-05	0.00370023	gi|332018042|gb|EGI58667.1| Cytoplasmic phosphatidylinositol transfer protein 1 [Acromyrmex echinatior]	698	273.478	1.46621e-76	139	669	1295	2	45	2374	1	5	5	4	0
Sample_419_H7_smadr_Tdul_PF_(paired)_contig_31389	-8.28201	-0.364051	17.9101	2.31586e-05	0.00381551	gi|332016434|gb|EGI57347.1| hypothetical protein G5I_14818 [Acromyrmex echinatior]	514	202.601	1.70928e-60	108	126	644	0	158	33	0	0	0	0	0
tdul-same-mixed-beh.fa_rep_c14445	-1.78518	1.43228	17.8654	2.3709e-05	0.00389513	gi|332023202|gb|EGI63458.1| Apoptosis inhibitor IAP [Acromyrmex echinatior]	764	298.901	1.93147e-94	175	465	1328	67	120	187	192	38	38	31	15
tdul-same-mixed-beh.fa_rep_c41745	-1.92305	7.52204	17.854	2.38514e-05	0.00389807	gi|18034377|gb|AAL57489.1|AF432912_1 troponin C [Solenopsis invicta]	721	282.337	3.49834e-89	143	961	1419	6184	13211	10378	9738	1081	2316	511	3215
tdul-same-mixed-beh.fa_rep_c1593	-0.756013	5.60331	17.8532	2.38614e-05	0.00389807	gi|332021595|gb|EGI61960.1| Tyrosine kinase receptor Cad96Ca [Acromyrmex echinatior]	4053	1565.82	0	923	134	3541	1321	2140	2739	2211	908	1372	909	589
tdul-same-mixed-beh.fa_c30414	-2.59239	3.65484	17.8462	2.39491e-05	0.00390141	gi|322778751|gb|EFZ09167.1| hypothetical protein SINV_02806 [Solenopsis invicta]	243	98.2117	4.46643e-21	55	79	321	150	259	908	1768	142	126	105	13
tdul-same-mixed-beh.fa_rep_c3451	-0.858533	6.77496	17.6588	2.64287e-05	0.00425752	gi|332025987|gb|EGI66140.1| Antithrombin-III [Acromyrmex echinatior]	1912	741.11	0	359	191	1447	3238	6440	5579	3941	2266	2202	1656	1744
tdul-same-mixed-beh.fa_rep_c23577	-0.841065	4.48307	17.595	2.73301e-05	0.00439053	gi|307199970|gb|EFN80320.1| hypothetical protein EAI_07039 [Harpegnathos saltator]	209	85.1149	1.70796e-18	44	189	410	693	943	1395	902	361	493	458	328
Sample_419_H7_smadr_Tdul_PF_(paired)_contig_6252	-1.41355	2.98397	17.5439	2.80747e-05	0.00447298	gi|307195057|gb|EFN77115.1| Epidermal retinal dehydrogenase 2 [Harpegnathos saltator]	978	381.333	5.75026e-127	185	190	1050	198	484	610	335	139	71	172	62
tdul-same-mixed-beh.fa_rep_c19823	-1.4201	5.69904	17.4927	2.88417e-05	0.00458258	gi|332022494|gb|EGI62799.1| 72 kDa type IV collagenase [Acromyrmex echinatior]	453	179.104	1.31156e-47	81	912	1382	1504	3368	4822	1269	276	987	1077	590
tdul-same-mixed-beh.fa_rep_c8788	-1.86847	2.55627	17.4832	2.89861e-05	0.00459294	gi|322791954|gb|EFZ16086.1| hypothetical protein SINV_08622 [Solenopsis invicta]	641	251.521	4.10814e-70	133	1060	1716	150	458	234	390	34	49	134	43
tdul-same-mixed-beh.fa_rep_c11330	-2.31131	2.02264	17.3499	3.10922e-05	0.00491324	gi|332021522|gb|EGI61887.1| hypothetical protein G5I_09788 [Acromyrmex echinatior]	317	126.716	3.05093e-32	64	366	737	335	141	101	177	38	24	38	35
tdul-same-mixed-beh.fa_rep_c8347	-1.70036	3.58924	17.3256	3.14914e-05	0.00496281	gi|322791954|gb|EFZ16086.1| hypothetical protein SINV_08622 [Solenopsis invicta]	504	198.749	2.69374e-52	106	698	1204	375	951	424	676	91	131	315	66
tdul-same-mixed-beh.fa_rep_c18534	-0.922301	4.30128	17.1687	3.42027e-05	0.00526141	gi|332019603|gb|EGI60081.1| Sphingomyelin phosphodiesterase [Acromyrmex echinatior]	3576	1382.08	0	669	352	2481	525	707	1252	1098	344	352	406	284
tdul-same-mixed-beh.fa_rep_c39967	-0.756106	6.67694	16.9833	3.77107e-05	0.00574014	gi|332026358|gb|EGI66487.1| Solute carrier organic anion transporter family member 1A5 [Acromyrmex echinatior]	3714	1435.24	0	798	220	3240	2779	4756	5630	4523	1737	2588	1669	1736
tdul-same-mixed-beh.fa_rep_c2919	-1.8025	1.45273	16.8552	4.03434e-05	0.00607708	gi|307180330|gb|EFN68363.1| hypothetical protein EAG_13274 [Camponotus floridanus]	2223	860.907	0	432	20	1831	105	167	149	129	41	19	26	31
tdul-same-mixed-beh.fa_rep_c23531	-1.0166	5.75509	16.8414	4.06377e-05	0.00609655	gi|332030738|gb|EGI70414.1| Putative fatty acyl-CoA reductase [Acromyrmex echinatior]	2599	1005.74	0	500	2459	4069	1225	4307	2866	1732	768	1042	1105	746
Sample_420_H10_smadr_Tdul_PF_(paired)_contig_14212	-9.08844	0.320062	16.8303	4.08756e-05	0.00610964	gi|225012909|ref|YP_002650706.1| cytochrome c oxidase subunit I [Dermatophagoides pteronyssinus] >gi|194354347|gb|ACF54659.1| cytochrome c oxidase subunit I [Dermatophagoides pteronyssinus]	1857	719.924	0	389	4	1506	0	0	1	302	0	0	0	0
tdul-same-mixed-beh.fa_rep_c14117	-1.48772	5.67749	16.8045	4.1436e-05	0.00617748	gi|322784581|gb|EFZ11472.1| hypothetical protein SINV_03149 [Solenopsis invicta]	1104	429.869	1.21203e-143	218	35	1135	1276	2786	3954	2761	584	334	464	1100
tdul-same-mixed-beh.fa_rep_c14397	-0.871486	4.6031	16.7986	4.15633e-05	0.00618057	gi|332017529|gb|EGI58240.1| Neuronal acetylcholine receptor subunit alpha-3 [Acromyrmex echinatior]	1535	595.89	0	307	414	1760	700	1185	1308	1089	352	430	544	408
tdul-same-mixed-beh.fa_rep_c18673	-6.37815	3.61655	16.7491	4.26631e-05	0.00632789	gi|332016434|gb|EGI57347.1| hypothetical protein G5I_14818 [Acromyrmex echinatior]	514	202.601	1.18124e-57	108	60	578	0	2979	55	362	24	0	3	2
tdul-same-mixed-beh.fa_rep_c14017	-0.740326	6.07041	16.67	4.44778e-05	0.00656348	gi|332016486|gb|EGI57379.1| Isopentenyl-diphosphate Delta-isomerase 1 [Acromyrmex echinatior]	1087	423.32	9.85722e-133	194	1354	2079	1684	3536	3856	2641	1382	1140	1372	1172
Sample_417_H1_smadr_Tdul_PF_(paired)_contig_24129	-4.85177	-0.376901	16.6057	4.60116e-05	0.00673838	gi|322779026|gb|EFZ09425.1| hypothetical protein SINV_02885 [Solenopsis invicta]	603	236.884	1.76483e-72	121	129	563	0	40	132	29	0	2	2	0
tdul-same-mixed-beh.fa_rep_c23126	-0.748401	6.36286	16.593	4.63222e-05	0.00674977	gi|322784592|gb|EFZ11483.1| hypothetical protein SINV_16202 [Solenopsis invicta]	777	303.908	0	139	163	720	2347	3107	5633	3346	1462	1769	2268	949
tdul-same-mixed-beh.fa_rep_c27992	-0.794078	7.1041	16.4823	4.91063e-05	0.00707381	gi|322791664|gb|EFZ15969.1| hypothetical protein SINV_13311 [Solenopsis invicta]	1412	548.51	0	273	3	1196	2773	6719	9448	6233	2700	3336	3138	1435
tdul-same-mixed-beh.fa_rep_c3919	-1.26125	4.97099	16.3834	5.17354e-05	0.0073358	gi|332024587|gb|EGI64785.1| Tryptophan 2,3-dioxygenase [Acromyrmex echinatior]	1679	651.358	0	356	285	1553	1127	756	2298	1862	689	354	353	437
tdul-same-mixed-beh.fa_rep_c1047	-0.848015	4.8811	16.3852	5.16886e-05	0.0073358	gi|307193742|gb|EFN76424.1| Serine hydrolase-like protein 2 [Harpegnathos saltator]	723	283.108	1.73966e-83	148	1697	2572	783	1469	2159	967	587	560	488	484
Sample_417_H1_smadr_Tdul_PF_(paired)_contig_5815	-6.76663	-1.78928	16.2791	5.4664e-05	0.00762063	gi|322787823|gb|EFZ13747.1| hypothetical protein SINV_06291 [Solenopsis invicta]	173	71.2478	1.1994e-13	47	2	283	22	9	22	2	0	0	0	0
tdul-same-mixed-beh.fa_rep_c8478	-0.77963	6.25571	16.2637	5.51086e-05	0.0076642	gi|307203960|gb|EFN82867.1| Epidermal retinal dehydrogenase 2 [Harpegnathos saltator]	1295	503.442	1.77522e-167	272	403	1437	1885	4238	5017	2539	1542	1952	1225	1072
tdul-same-mixed-beh.fa_rep_c4011	-0.734256	5.01325	16.1918	5.72427e-05	0.00794195	gi|380014016|ref|XP_003691040.1| PREDICTED: zinc finger protein 395-like [Apis florea]	1979	766.918	0	462	1823	3568	806	1353	1913	1545	698	735	579	471
tdul-same-mixed-beh.fa_rep_c6898	-1.30881	3.85445	15.8277	6.93795e-05	0.00924964	gi|332017648|gb|EGI58340.1| Purine nucleoside phosphorylase [Acromyrmex echinatior]	1390	540.036	2.95996e-179	256	1447	2289	343	447	1849	506	214	210	244	174
Sample_417_H1_smadr_Tdul_PF_(paired)_contig_54960	-8.48749	-0.205789	15.8144	6.98689e-05	0.00929353	gi|380030558|ref|XP_003698912.1| PREDICTED: uncharacterized protein LOC100865248 [Apis florea]	300	120.168	9.0826e-32	64	2	244	2	207	0	0	0	0	0	0
tdul-same-mixed-beh.fa_rep_c14418	-0.963722	5.15784	15.8017	7.0341e-05	0.00933491	gi|332019502|gb|EGI59981.1| hypothetical protein G5I_11768 [Acromyrmex echinatior]	904	352.829	1.78268e-161	170	367	1110	1313	1219	2234	1573	617	842	418	565
tdul-same-mixed-beh.fa_rep_c15952	-0.749314	7.16426	15.7899	7.07786e-05	0.00935019	gi|307182028|gb|EFN69425.1| Tetratricopeptide repeat protein 39B [Camponotus floridanus]	2731	1056.59	0	501	2935	4743	4440	5039	8999	6214	2495	2976	2776	2552
tdul-same-mixed-beh.fa_rep_c39883	-0.799757	7.31538	15.7773	7.12509e-05	0.00939119	gi|353229622|emb|CCD75793.1| KRAB-A domain-containing protein [Schistosoma mansoni]	2064	799.66	0	446	1437	4751	3752	7222	9681	7798	4113	3284	2527	2034
tdul-same-mixed-beh.fa_rep_c39852	-0.634201	6.49664	15.7584	7.19683e-05	0.00946425	gi|332026902|gb|EGI67003.1| Cytochrome P450 6A1 [Acromyrmex echinatior]	1665	645.966	0	319	429	1649	2315	3541	6101	3557	1739	2111	1923	1469
tdul-same-mixed-beh.fa_rep_c1942	-2.39663	12.0678	15.7101	7.38284e-05	0.00962158	gi|122003631|sp|Q2VQM5.1|VIT3_SOLIN RecName: Full=Vitellogenin-3; Flags: Precursor >gi|62947928|gb|AAY22961.1| vitellogenin-3 [Solenopsis invicta]	3811	1472.6	0	830	117	5546	82326	130371	349928	477825	53591	49619	45064	2991
tdul-same-mixed-beh.fa_rep_c12545	-1.14952	3.0196	15.422	8.59817e-05	0.0109592	gi|332025847|gb|EGI66003.1| hypothetical protein G5I_05394 [Acromyrmex echinatior]	727	284.648	3.75446e-91	165	194	1003	196	520	548	306	148	124	154	88
tdul-same-mixed-beh.fa_rep_c25439	-0.711459	6.16512	15.4013	8.69284e-05	0.0110497	gi|307184467|gb|EFN70870.1| Fatty acyl-CoA reductase 1 [Camponotus floridanus]	1959	759.214	0	380	66	1571	2078	2919	4536	2811	1255	1347	2066	977
tdul-same-mixed-beh.fa_rep_c27308	-1.434	2.98782	15.3279	9.03698e-05	0.0113933	gi|322791664|gb|EFZ15969.1| hypothetical protein SINV_13311 [Solenopsis invicta]	862	336.65	1.26897e-119	167	279	1052	263	299	594	432	159	55	163	62
tdul-same-mixed-beh.fa_rep_c1912	-1.33367	2.29641	15.3202	9.07406e-05	0.0114152	gi|322800996|gb|EFZ21777.1| hypothetical protein SINV_01746 [Solenopsis invicta]	2992	1157.13	0	579	1991	3802	128	196	388	271	90	64	75	51
tdul-same-mixed-beh.fa_rep_c25747	-1.07423	5.58481	15.2768	9.28504e-05	0.0116051	gi|307182564|gb|EFN69757.1| Short/branched chain specific acyl-CoA dehydrogenase, mitochondrial [Camponotus floridanus]	1858	720.309	0	357	292	1503	1591	1021	4782	1961	907	876	869	541
Sample_420_H10_smadr_Tdul_PF_(paired)_contig_1573	-0.83135	7.24191	15.1792	9.7775e-05	0.0120903	gi|322784581|gb|EFZ11472.1| hypothetical protein SINV_03149 [Solenopsis invicta]	774	302.753	1.04608e-95	155	3	776	3492	6633	11710	6210	2206	3483	4199	1627
tdul-same-mixed-beh.fa_rep_c9135	-0.600885	6.59954	15.0906	0.000102472	0.0125906	gi|190702583|gb|ACE75466.1| hypothetical protein GIP_L7_0050 [Glyptapanteles indiensis]	307	122.865	2.04485e-40	65	1802	2293	2543	4016	5459	4145	2052	2206	2073	1559
tdul-same-mixed-beh.fa_c29491	-0.782457	6.45022	15.0708	0.000103551	0.0126963	gi|307210586|gb|EFN87054.1| Aminopeptidase N [Harpegnathos saltator]	2324	899.812	0	436	204	2327	2808	2836	5949	3652	2147	1793	1790	970
tdul-same-mixed-beh.fa_rep_c23580	-0.983476	3.77657	15.0655	0.000103842	0.012704	gi|332023935|gb|EGI64153.1| Branched-chain-amino-acid aminotransferase, cytosolic [Acromyrmex echinatior]	1431	555.829	0	264	1	885	429	456	1094	570	244	252	240	196
tdul-same-mixed-beh.fa_rep_c1285	-1.43227	4.11277	15.0099	0.000106951	0.012976	gi|332023044|gb|EGI63309.1| hypothetical protein G5I_08338 [Acromyrmex echinatior]	1763	683.715	0	347	7	1323	363	1590	806	746	116	393	214	226
Sample_417_H1_smadr_Tdul_PF_(paired)_contig_55458	-6.78938	-1.62863	14.9395	0.000111016	0.0134131	gi|322782769|gb|EFZ10581.1| hypothetical protein SINV_13998 [Solenopsis invicta]	432	171.014	7.13955e-51	86	15	278	12	12	44	0	0	0	0	0
tdul-same-mixed-beh.fa_rep_c7384	-0.837133	5.72962	14.9133	0.000112568	0.0135441	gi|332030849|gb|EGI70485.1| Synaptic vesicle glycoprotein 2B [Acromyrmex echinatior]	1849	716.842	0	386	824	2368	1081	3508	2919	2108	809	1373	1025	732
Sample_421_J1_smifors_Tdul_PF_(paired)_contig_16399	-7.40276	-1.05609	14.8446	0.000116741	0.013902	gi|270017072|gb|EFA13518.1| hypothetical protein TcasGA2_TC001491 [Tribolium castaneum]	773	302.368	2.92742e-89	140	275	1051	0	53	62	0	0	0	0	0
Sample_417_H1_smadr_Tdul_PF_(paired)_contig_2584	-0.956533	4.66456	14.8026	0.000119373	0.0140996	gi|345489949|ref|XP_001600903.2| PREDICTED: hypothetical protein LOC100116395 [Nasonia vitripennis]	641	251.521	1.91522e-71	121	270	881	1001	1036	1233	1085	461	507	338	421
tdul-same-mixed-beh.fa_rep_c19731	-0.847563	4.60242	14.7698	0.000121463	0.0142594	gi|307188547|gb|EFN73283.1| Growth hormone secretagogue receptor type 1 [Camponotus floridanus]	1226	476.863	6.7972e-161	243	614	1630	854	998	1450	899	543	412	430	369
Sample_420_H10_smadr_Tdul_PF_(paired)_contig_24254	-8.9185	0.163356	14.7453	0.000123052	0.0143877	gi|225012920|ref|YP_002650717.1| NADH dehydrogenase subunit 2 [Dermatophagoides pteronyssinus] >gi|194354358|gb|ACF54670.1| NADH dehydrogenase subunit 2 [Dermatophagoides pteronyssinus] >gi|281366648|gb|ADA63539.1| NADH dehydrogenase subunit 2 [Dermatophagoides pteronyssinus]	177	72.7886	1.3796e-11	74	78	878	0	0	0	269	0	0	0	0
tdul-same-mixed-beh.fa_rep_c6641	-2.72792	3.79448	14.7218	0.0001246	0.0144866	gi|307214170|gb|EFN89295.1| Nucleic-acid-binding protein from transposon X-element [Harpegnathos saltator]	508	200.29	2.58214e-55	93	1590	2009	1563	107	790	133	101	71	113	83
tdul-same-mixed-beh.fa_rep_c17503	-1.24603	2.30519	14.7272	0.000124238	0.0144866	gi|322800052|gb|EFZ21158.1| hypothetical protein SINV_04484 [Solenopsis invicta]	1399	543.502	5.33697e-175	261	458	1306	146	271	328	205	88	70	86	52
tdul-same-mixed-beh.fa_c103	-0.661188	5.63367	14.6781	0.000127521	0.0147026	gi|332025247|gb|EGI65421.1| Insulin-like growth factor 2 mRNA-binding protein 1 [Acromyrmex echinatior]	2414	934.48	0	471	16492	17949	1392	1931	3182	1957	836	1283	1228	664
tdul-same-mixed-beh.fa_rep_c14130	-0.753462	7.85367	14.6161	0.000131786	0.0151043	gi|312233093|ref|YP_004021076.1| NADH dehydrogenase subunit 2 [Solenopsis geminata] >gi|310619407|gb|ADP01783.1| NADH dehydrogenase subunit 2 [Solenopsis geminata]	285	114.39	1.65959e-25	107	69	716	5182	12460	15108	8693	4276	4179	5367	3721
tdul-same-mixed-beh.fa_rep_c2342	-1.11287	4.59416	14.5435	0.000136958	0.0156046	gi|307176964|gb|EFN66270.1| Leukotriene A-4 hydrolase [Camponotus floridanus]	899	350.903	7.03374e-101	233	210	2036	747	1222	1407	1126	386	355	746	149
tdul-same-mixed-beh.fa_rep_c4276	-1.39264	4.24497	14.5041	0.000139851	0.015903	gi|345481206|ref|XP_003424314.1| PREDICTED: mannosyl-oligosaccharide alpha-1,2-mannosidase isoform A isoform 1 [Nasonia vitripennis] >gi|345481208|ref|XP_003424315.1| PREDICTED: mannosyl-oligosaccharide alpha-1,2-mannosidase isoform A isoform 2 [Nasonia vitripennis]	2367	916.376	0	472	3694	5448	1154	895	855	430	287	389	249	166
tdul-same-mixed-beh.fa_rep_c8862	-0.746251	7.33724	14.4986	0.000140261	0.0159184	gi|307183432|gb|EFN70254.1| Endocuticle structural glycoprotein SgAbd-1 [Camponotus floridanus]	780	305.064	1.60243e-98	160	84	782	3872	7738	10690	6458	2508	2871	4331	2629
tdul-same-mixed-beh.fa_rep_c1178	-1.19665	3.27795	14.4467	0.000144184	0.0162055	gi|332019521|gb|EGI60000.1| Putative nuclear hormone receptor HR38 [Acromyrmex echinatior]	2487	962.6	0	651	486	2609	240	321	671	654	173	187	111	123
Sample_419_H7_smadr_Tdul_PF_(paired)_contig_7822	-3.17954	-0.216877	14.4286	0.000145577	0.01633	gi|307197245|gb|EFN78552.1| Fatty acid synthase [Harpegnathos saltator]	283	113.62	1.83882e-46	53	1043	1309	9	86	93	16	6	1	3	4
tdul-same-mixed-beh.fa_rep_c4339	-0.793063	4.98346	14.3651	0.00015057	0.0166327	gi|322801018|gb|EFZ21799.1| hypothetical protein SINV_11401 [Solenopsis invicta]	1829	709.138	0	404	7642	9363	814	1638	1855	1273	821	668	593	330
tdul-same-mixed-beh.fa_rep_c8593	-0.712857	5.96022	14.361	0.000150896	0.016637	gi|332019322|gb|EGI59829.1| hypothetical protein G5I_12018 [Acromyrmex echinatior]	1337	519.62	6.44462e-172	252	1496	2710	1715	2316	4166	2623	1047	1510	1071	1135
tdul-same-mixed-beh.fa_rep_c19805	-2.12008	0.217135	14.3052	0.000155437	0.0170728	gi|332017014|gb|EGI57813.1| Uncharacterized protein yxbB [Acromyrmex echinatior]	899	350.903	1.15572e-122	161	110	706	48	51	59	73	14	12	7	8
tdul-same-mixed-beh.fa_rep_c7965	-0.68807	5.62904	14.2955	0.000156236	0.017128	gi|322795454|gb|EFZ18199.1| hypothetical protein SINV_05251 [Solenopsis invicta]	3812	1472.99	0	703	866	2998	1506	2258	2897	1697	1222	1073	892	701
Sample_417_H1_smadr_Tdul_PF_(paired)_contig_28405	-6.52647	-1.95019	14.2678	0.000158555	0.0173495	gi|322802930|gb|EFZ23071.1| hypothetical protein SINV_08309 [Solenopsis invicta]	184	75.485	3.86613e-14	56	79	273	18	5	23	2	0	0	0	0
tdul-same-mixed-beh.fa_s43122	-0.746675	6.70535	14.2542	0.000159702	0.0174093	gi|307185521|gb|EFN71499.1| hypothetical protein EAG_05899 [Camponotus floridanus]	347	138.272	8.26735e-37	63	6	254	2001	5574	7673	3864	2313	2097	1929	1602
tdul-same-mixed-beh.fa_rep_c7026	-1.66816	3.93461	14.223	0.000162377	0.0176591	gi|332022067|gb|EGI62392.1| Techylectin-5B [Acromyrmex echinatior]	3412	1318.91	0	673	307	2484	606	240	571	1542	175	172	212	175
tdul-same-mixed-beh.fa_rep_c7808	-1.33973	2.28628	14.2069	0.000163767	0.0176595	gi|322790976|gb|EFZ15622.1| hypothetical protein SINV_09243 [Solenopsis invicta]	1517	588.956	0	275	618	1634	128	275	332	230	67	119	67	34
tdul-same-mixed-beh.fa_rep_c2685	-0.988177	5.26584	14.2117	0.000163347	0.0176595	gi|332021866|gb|EGI62202.1| Sodium-coupled monocarboxylate transporter 1 [Acromyrmex echinatior]	2236	865.914	0	474	3472	5262	1031	2713	2476	968	674	938	775	341
Sample_419_H7_smadr_Tdul_PF_(paired)_contig_12745	-5.58633	1.17145	14.1947	0.000164836	0.0177082	gi|307208183|gb|EFN85657.1| hypothetical protein EAI_04437 [Harpegnathos saltator]	238	96.2857	2.96912e-20	68	19	513	0	13	737	1	3	1	3	1
Sample_420_H10_smadr_Tdul_PF_(paired)_contig_13527	-0.693595	6.3814	14.1828	0.000165883	0.0177822	gi|322795862|gb|EFZ18541.1| hypothetical protein SINV_80217 [Solenopsis invicta]	288	115.546	2.34365e-28	51	1	195	1847	2965	5403	4410	1786	1589	1856	1281
tdul-same-mixed-beh.fa_rep_c14499	-1.11663	4.5421	14.1684	0.000167157	0.0178667	gi|332024875|gb|EGI65063.1| ABC transporter G family member 20 [Acromyrmex echinatior]	2554	988.408	0	519	486	2606	543	1167	2135	836	196	623	493	238
tdul-same-mixed-beh.fa_rep_c28086	-0.719863	6.55776	14.1495	0.00016884	0.0179995	gi|322785830|gb|EFZ12449.1| hypothetical protein SINV_05836 [Solenopsis invicta]	816	318.931	8.67542e-103	161	640	1386	2417	4190	4808	4679	1520	2686	1672	1451
tdul-same-mixed-beh.fa_s38076	-0.644062	6.27046	14.1345	0.000170196	0.0181107	gi|38345215|emb|CAD40198.2| OSJNBb0043H09.7 [Oryza sativa Japonica Group]	1172	456.062	8.2352e-133	309	1162	4227	1774	3850	4060	3421	1338	1668	1843	1302
tdul-same-mixed-beh.fa_rep_c39398	-0.737305	5.55812	14.0027	0.000182544	0.0191783	gi|332022921|gb|EGI63189.1| hypothetical protein G5I_08426 [Acromyrmex echinatior]	1527	592.808	0	284	418	1623	1216	2139	2935	1946	713	1132	788	910
tdul-same-mixed-beh.fa_c3589	-0.679113	6.96307	13.989	0.000183881	0.0192839	gi|322778844|gb|EFZ09260.1| hypothetical protein SINV_09933 [Solenopsis invicta]	2668	1032.32	0	512	4147	6063	3536	6298	6889	4374	2175	3306	2425	1956
tdul-same-mixed-beh.fa_rep_c3803	-0.829991	3.8536	13.9827	0.000184505	0.0193144	gi|332016851|gb|EGI57660.1| Sideroflexin-1 [Acromyrmex echinatior]	1639	635.95	0	309	324	1283	413	609	968	580	272	292	298	202
Sample_420_H10_smadr_Tdul_PF_(paired)_contig_24872	-8.5961	-0.130668	13.9241	0.000190347	0.0198186	gi|225012921|ref|YP_002650718.1| cytochrome b [Dermatophagoides pteronyssinus] >gi|194354359|gb|ACF54671.1| cytochrome b [Dermatophagoides pteronyssinus] >gi|281366649|gb|ADA63540.1| cytochrome b [Dermatophagoides pteronyssinus]	830	324.324	5.8261e-105	214	2	1039	0	0	0	215	0	0	0	0
tdul-same-mixed-beh.fa_rep_c16128	-0.862905	7.55946	13.9104	0.000191735	0.0198918	gi|307184774|gb|EFN71088.1| ATP-binding cassette sub-family G member 1 [Camponotus floridanus]	3224	1246.49	0	631	523	2637	4014	7907	12928	10031	2232	5027	3532	2949
tdul-same-mixed-beh.fa_c25523	-1.03797	7.35016	13.8761	0.000195269	0.0201862	gi|332028179|gb|EGI68230.1| Mucin-1 [Acromyrmex echinatior]	234	94.7449	2.44892e-20	53	1	294	4397	7559	13922	5822	2811	5176	2312	1175
tdul-same-mixed-beh.fa_rep_c11092	-0.694584	8.20501	13.8676	0.000196147	0.0202408	gi|332023149|gb|EGI63405.1| Fatty acyl-CoA reductase 1 [Acromyrmex echinatior]	1245	484.182	5.6927e-153	235	2690	3652	7150	13253	17833	12979	6784	6333	5645	4351
tdul-same-mixed-beh.fa_c64	-0.648441	5.76677	13.8294	0.00020018	0.0205837	gi|332030380|gb|EGI70087.1| Ceramide kinase [Acromyrmex echinatior]	1806	700.279	0	359	2657	3817	1471	2274	3549	2013	1196	1305	938	883
Sample_417_H1_smadr_Tdul_PF_(paired)_contig_3769	-7.3284	-1.22377	13.7854	0.000204925	0.0209972	gi|332022476|gb|EGI62783.1| Uncharacterized protein C16orf14-like protein [Acromyrmex echinatior]	297	119.013	3.47586e-43	53	513	692	0	41	0	50	0	0	0	0
tdul-same-mixed-beh.fa_rep_c6656	-1.64012	1.94552	13.6676	0.00021819	0.0220833	gi|328783869|ref|XP_393220.4| PREDICTED: basement membrane-specific heparan sulfate proteoglycan core protein-like [Apis mellifera]	7363	2840.83	0	1351	1751	7186	202	116	156	239	67	46	44	32
tdul-same-mixed-beh.fa_rep_c21457	-5.7875	2.26921	13.6256	0.000223123	0.0224554	gi|332018818|gb|EGI59377.1| hypothetical protein G5I_12475 [Acromyrmex echinatior]	602	236.498	2.95091e-66	172	662	1438	5	276	1348	0	0	16	2	0
tdul-same-mixed-beh.fa_rep_c9045	-0.824194	5.75732	13.5378	0.000233805	0.0231387	gi|322803275|gb|EFZ23254.1| hypothetical protein SINV_15253 [Solenopsis invicta]	1035	403.29	3.4273e-132	200	202	1032	1401	2775	3244	2218	887	1366	662	997
tdul-same-mixed-beh.fa_rep_c19834	-0.717927	6.3106	13.5284	0.000234981	0.023176	gi|322795354|gb|EFZ18159.1| hypothetical protein SINV_80022 [Solenopsis invicta]	1833	710.679	0	354	1875	3143	1818	3768	6014	2688	1689	1537	1398	1411
tdul-same-mixed-beh.fa_rep_c6610	-1.2034	2.61816	13.5125	0.000236976	0.0233331	gi|332023947|gb|EGI64165.1| Coiled-coil and C2 domain-containing protein 1-like protein [Acromyrmex echinatior]	2631	1018.07	0	576	1574	3796	158	314	512	232	106	71	128	70
tdul-same-mixed-beh.fa_rep_c7432	-0.743097	8.07977	13.5086	0.000237468	0.0233419	gi|332031597|gb|EGI71069.1| 15-hydroxyprostaglandin dehydrogenase [Acromyrmex echinatior]	1450	563.148	3.42173e-180	306	5058	6161	7185	13274	15081	11294	4896	4835	7705	3582
tdul-same-mixed-beh.fa_rep_c22522	-1.09169	4.0779	13.4634	0.000243262	0.0236623	gi|322800466|gb|EFZ21470.1| hypothetical protein SINV_11819 [Solenopsis invicta]	1028	400.593	0	199	1677	2489	531	637	1315	729	260	446	150	238
tdul-same-mixed-beh.fa_rep_c16906	-0.682736	5.39436	13.4111	0.000250144	0.0242185	gi|332019896|gb|EGI60357.1| Cell division cycle 2-like protein kinase [Acromyrmex echinatior]	2964	1146.34	0	671	52	2301	1269	1653	2095	1956	737	1142	825	626
tdul-same-mixed-beh.fa_rep_c17070	-0.913439	8.42833	13.3987	0.000251796	0.0242972	gi|6136163|sp|P35779.2|VA3_SOLRI RecName: Full=Venom allergen 3; AltName: Full=Allergen Sol r III; AltName: Full=Cysteine-rich venom protein; Short=CRVP; AltName: Full=Venom allergen III; AltName: Allergen=Sol r 3	664	260.381	1.76257e-78	121	383	1012	6902	15239	25747	17518	4143	5867	8838	5500
Sample_420_H10_smadr_Tdul_PF_(paired)_contig_2347	-0.938205	4.69059	13.3853	0.00025361	0.0244317	gi|332020305|gb|EGI60736.1| Maternal protein exuperantia [Acromyrmex echinatior]	1817	704.516	0	379	1008	2279	668	793	1433	1762	458	407	598	349
tdul-same-mixed-beh.fa_rep_c23467	-1.00838	4.94129	13.3582	0.0002573	0.0246235	gi|322794736|gb|EFZ17683.1| hypothetical protein SINV_00015 [Solenopsis invicta]	1599	620.542	0	301	1445	2716	982	1503	1571	1457	403	951	322	423
tdul-same-mixed-beh.fa_rep_c12645	-0.818414	5.37441	13.3151	0.000263271	0.0251	gi|332022022|gb|EGI62348.1| Protein yellow [Acromyrmex echinatior]	668	261.922	1.17554e-76	128	510	974	1129	1862	2708	1701	806	669	1294	398
tdul-same-mixed-beh.fa_rep_c17710	-0.710914	8.00935	13.1992	0.000280069	0.0263247	gi|332024586|gb|EGI64784.1| ATP-binding cassette sub-family A member 13 [Acromyrmex echinatior]	18226	7025.26	0	3374	1870	14028	6832	11193	14747	11513	4259	7082	4784	3993
Sample_421_J1_smifors_Tdul_PF_(paired)_contig_1219	-0.788868	5.05268	13.1909	0.000281314	0.0263989	gi|332016574|gb|EGI57455.1| G-protein coupled receptor 161 [Acromyrmex echinatior]	1708	662.529	0	391	587	1885	994	1451	1917	1383	916	600	512	451
tdul-same-mixed-beh.fa_rep_c1194	-0.650996	5.23042	13.1728	0.000284045	0.0265325	gi|332018512|gb|EGI59102.1| Acyl-coenzyme A:6-aminopenicillanic-acid-acyltransferase 40 kDa form [Acromyrmex echinatior]	1835	711.449	0	335	320	1468	947	1576	2141	1700	727	1016	681	577
tdul-same-mixed-beh.fa_rep_c16262	-0.958336	5.01083	13.1605	0.000285919	0.0266157	gi|322801984|gb|EFZ22521.1| hypothetical protein SINV_00797 [Solenopsis invicta]	2430	940.643	0	441	209	1840	941	1906	1674	1274	540	593	356	652
tdul-same-mixed-beh.fa_s11719	-4.00738	-1.51382	13.1397	0.000289107	0.026741	gi|307205957|gb|EFN84083.1| Protein LAP2 [Harpegnathos saltator]	440	174.096	1.65554e-47	117	2	406	18	9	25	16	1	2	0	0
tdul-same-mixed-beh.fa_rep_c6723	-0.839051	3.96258	13.1303	0.000290555	0.0268118	gi|307191730|gb|EFN75172.1| Paramyosin, short form [Harpegnathos saltator]	711	278.485	2.80608e-81	135	662	1174	433	824	990	531	274	351	273	238
tdul-same-mixed-beh.fa_rep_c3325	-0.713208	5.67691	13.0992	0.000295426	0.0271952	gi|332016332|gb|EGI57245.1| Trehalase [Acromyrmex echinatior]	2831	1095.11	0	548	408	2246	1249	2082	3146	2431	845	1544	849	763
tdul-same-mixed-beh.fa_rep_c9936	-1.36451	3.54324	12.9799	0.00031485	0.02849	gi|332029420|gb|EGI69366.1| hypothetical protein G5I_01903 [Acromyrmex echinatior]	5413	2089.69	0	1078	8	4351	271	793	619	636	143	96	358	87
Sample_417_H1_smadr_Tdul_PF_(paired)_contig_44140	-7.01008	-0.000443529	12.9268	0.000323911	0.0289089	gi|502178471|ref|XP_004516262.1| PREDICTED: uncharacterized protein LOC101490042, partial [Cicer arietinum]	232	93.9745	2.6716e-19	68	297	728	2	242	0	0	0	1	0	0
tdul-same-mixed-beh.fa_c29974	-1.55977	6.68349	12.9292	0.000323498	0.0289089	gi|332028313|gb|EGI68360.1| Chymotrypsin-1 [Acromyrmex echinatior]	383	152.14	1.6051e-42	78	20	463	5870	1822	7498	4471	1281	716	945	1944
Sample_420_H10_smadr_Tdul_PF_(paired)_contig_5307	-0.731221	5.48282	12.8779	0.000332477	0.0294518	gi|322799511|gb|EFZ20819.1| hypothetical protein SINV_08410 [Solenopsis invicta]	1672	648.662	0	310	371	1582	1195	1399	3135	2126	1104	889	778	657
tdul-same-mixed-beh.fa_rep_c7699	-0.836794	4.77876	12.8583	0.000335989	0.0297032	gi|307172185|gb|EFN63710.1| Retinol dehydrogenase 11 [Camponotus floridanus]	1021	397.897	2.02965e-130	209	559	1536	734	1571	1300	1184	644	585	370	401
Sample_417_H1_smadr_Tdul_PF_(paired)_contig_213	-0.58772	6.46206	12.8285	0.000341377	0.0300878	gi|332020025|gb|EGI60476.1| Calcium-transporting ATPase sarcoplasmic/endoplasmic reticulum type [Acromyrmex echinatior]	218	88.5817	2.64608e-14	37	1	114	2070	3284	5888	3802	1906	1865	1981	1445
tdul-same-mixed-beh.fa_rep_c15951	-0.939467	4.25613	12.7499	0.000356026	0.0310954	gi|332024993|gb|EGI65180.1| ATP-binding cassette sub-family G member 4 [Acromyrmex echinatior]	771	301.597	1.74626e-152	157	752	1414	654	482	1451	877	344	405	396	215
Sample_419_H7_smadr_Tdul_PF_(paired)_contig_17471	-2.6379	1.17071	12.693	0.000367032	0.0318171	gi|345488259|ref|XP_001602395.2| PREDICTED: cytochrome P450 4C1 [Nasonia vitripennis]	178	73.1738	3.50215e-13	31	9	254	21	191	197	137	21	33	0	7
Sample_421_J1_smifors_Tdul_PF_(paired)_contig_2494	-0.746973	4.86301	12.6658	0.000372414	0.0320918	gi|322797655|gb|EFZ19664.1| hypothetical protein SINV_03548 [Solenopsis invicta]	1275	495.738	1.22359e-169	261	125	1210	840	1449	1373	1255	716	496	576	424
tdul-same-mixed-beh.fa_rep_c19497	-1.75223	1.41891	12.6179	0.000382074	0.0325122	gi|332016842|gb|EGI57651.1| hypothetical protein G5I_14176 [Acromyrmex echinatior]	837	327.02	1.86192e-104	221	346	1107	134	109	203	86	19	33	20	43
tdul-same-mixed-beh.fa_rep_c4888	-0.761206	4.70909	12.6153	0.000382609	0.0325122	gi|332020706|gb|EGI61111.1| Sodium-independent sulfate anion transporter [Acromyrmex echinatior]	2342	906.746	0	483	1375	3291	683	1334	1226	1231	475	511	478	480
tdul-same-mixed-beh.fa_rep_c14229	-3.94804	1.07843	12.6025	0.000385227	0.0326219	gi|350293016|gb|EGZ74193.1| hypothetical protein NEUTE2DRAFT_76240, partial [Neurospora tetrasperma FGSC 2509] >gi|350293096|gb|EGZ74220.1| hypothetical protein NEUTE2DRAFT_76217, partial [Neurospora tetrasperma FGSC 2509] >gi|449539428|gb|EMD30583.1| hypothetical protein CERSUDRAFT_61035, partial [Ceriporiopsis subvermispora B]	308	123.25	3.93329e-31	60	946	1134	2	21	622	18	2	16	3	3
tdul-same-mixed-beh.fa_rep_c8368	-0.837538	8.72663	12.582	0.000389488	0.0328792	gi|322800466|gb|EFZ21470.1| hypothetical protein SINV_11819 [Solenopsis invicta]	1987	770	0	354	276	1712	11835	19258	27050	17560	7105	10935	5504	7207
tdul-same-mixed-beh.fa_rep_c39625	-2.91011	0.580954	12.5686	0.000392276	0.0330663	gi|449294788|gb|EMC90814.1| hypothetical protein BAUCODRAFT_80761 [Baudoinia compniacensis UAMH 10762]	552	217.238	3.00913e-65	139	354	1124	5	19	314	67	7	9	8	7
tdul-same-mixed-beh.fa_rep_c5443	-1.21018	3.14304	12.5646	0.00039312	0.0330894	gi|307200103|gb|EFN80435.1| hypothetical protein EAI_02887 [Harpegnathos saltator]	224	90.8929	5.00845e-19	48	242	637	197	465	846	302	121	243	131	66
tdul-same-mixed-beh.fa_rep_c28328	-2.55816	-0.489979	12.5259	0.000401349	0.033533	gi|332018896|gb|EGI59442.1| hypothetical protein G5I_12347 [Acromyrmex echinatior]	176	72.4034	3.56498e-12	35	193	321	21	35	44	46	3	10	5	1
tdul-same-mixed-beh.fa_rep_c40061	-0.839486	4.89808	12.5215	0.00040229	0.033533	gi|332030313|gb|EGI70056.1| Insulin-like growth factor-binding protein complex acid labile chain [Acromyrmex echinatior]	1108	431.409	6.91626e-143	247	36	1100	898	1037	2415	1068	405	828	639	364
tdul-same-mixed-beh.fa_rep_c7928	-0.603777	5.3862	12.5092	0.000404943	0.0336451	gi|322799501|gb|EFZ20809.1| hypothetical protein SINV_06637 [Solenopsis invicta]	2427	939.488	0	507	454	2364	1124	1805	2462	1598	995	900	804	680
tdul-same-mixed-beh.fa_rep_c23451	-0.642553	4.89097	12.3881	0.000432071	0.035392	gi|332023537|gb|EGI63773.1| Class A basic helix-loop-helix protein 15 [Acromyrmex echinatior]	854	333.569	6.73983e-105	198	1275	1880	844	1098	1846	1212	635	638	648	452
tdul-same-mixed-beh.fa_rep_c8947	-0.930925	3.75529	12.3734	0.000435488	0.035586	gi|332024375|gb|EGI64573.1| Hemolymph lipopolysaccharide-binding protein [Acromyrmex echinatior]	1201	467.233	3.38224e-156	225	379	1155	383	557	817	675	153	353	266	185
tdul-same-mixed-beh.fa_rep_c8462	-0.705385	5.04896	12.3671	0.000436954	0.035586	gi|332016967|gb|EGI57776.1| Pleckstrin-like proteiny domain-containing family A member 8 [Acromyrmex echinatior]	815	318.546	1.95408e-96	150	3456	3965	686	1637	2178	1374	534	816	623	580
tdul-same-mixed-beh.fa_rep_c14097	-0.677382	5.65168	12.3651	0.000437425	0.035586	gi|332024435|gb|EGI64633.1| Dipeptidyl peptidase 4 [Acromyrmex echinatior]	3198	1236.48	0	583	521	2704	1280	2543	2723	2010	781	1041	1039	1009
tdul-same-mixed-beh.fa_c11603	-1.2507	3.35737	12.3478	0.000441498	0.0358101	gi|322798341|gb|EFZ20081.1| hypothetical protein SINV_16210 [Solenopsis invicta]	913	356.295	7.13686e-107	235	2652	3911	227	898	361	469	135	168	153	149
Sample_417_H1_smadr_Tdul_PF_(paired)_contig_55537	-6.47687	-1.93306	12.2595	0.000462907	0.0370799	gi|322796775|gb|EFZ19202.1| hypothetical protein SINV_00496 [Solenopsis invicta]	171	70.4774	4.72469e-13	38	27	263	9	28	12	0	0	0	0	0
tdul-same-mixed-beh.fa_c30421	-3.86755	-1.30517	12.2614	0.000462421	0.0370799	gi|322795281|gb|EFZ18086.1| hypothetical protein SINV_04417 [Solenopsis invicta]	181	74.3294	2.88671e-13	32	3	113	15	11	30	26	0	0	4	0
tdul-same-mixed-beh.fa_rep_c16748	-0.721779	4.6157	12.2354	0.000468917	0.0372833	gi|332018902|gb|EGI59448.1| Alpha-aminoadipic semialdehyde synthase, mitochondrial [Acromyrmex echinatior]	4443	1716.05	0	874	212	2944	614	983	1880	896	540	570	480	321
tdul-same-mixed-beh.fa_rep_c6771	-0.702471	4.79114	12.1867	0.000481325	0.0380789	gi|322790646|gb|EFZ15430.1| hypothetical protein SINV_04140 [Solenopsis invicta]	1262	490.73	1.29985e-163	234	1148	1975	707	1097	1578	1361	517	547	535	515
Sample_420_H10_smadr_Tdul_PF_(paired)_contig_54171	-6.02385	-2.28616	12.1768	0.000483864	0.0381663	gi|322801079|gb|EFZ21832.1| hypothetical protein SINV_03497 [Solenopsis invicta]	333	132.88	1.19833e-33	63	3	260	6	14	3	11	0	0	0	0
Sample_420_H10_smadr_Tdul_PF_(paired)_contig_54645	-6.40903	-1.92199	12.066	0.000513493	0.0396004	gi|332022782|gb|EGI63055.1| hypothetical protein G5I_08501 [Acromyrmex echinatior]	284	114.005	1.70217e-27	53	65	262	0	31	6	13	0	0	0	0
Sample_417_H1_smadr_Tdul_PF_(paired)_contig_50520	-6.84377	-1.82724	12.0554	0.000516415	0.0397201	gi|332016592|gb|EGI57473.1| hypothetical protein G5I_14542 [Acromyrmex echinatior]	171	70.4774	5.83967e-13	40	44	253	24	2	0	24	0	0	0	0
tdul-same-mixed-beh.fa_rep_c25928	-3.23682	2.98814	12.0315	0.000523103	0.0400751	gi|332027978|gb|EGI68029.1| Ejaculatory bulb-specific protein 3 [Acromyrmex echinatior]	500	197.208	7.21068e-59	90	526	894	35	1819	88	56	30	27	91	13
tdul-same-mixed-beh.fa_rep_c31055	-6.44747	-1.88748	11.996	0.00053316	0.0406708	gi|332016865|gb|EGI57674.1| Protein eyes shut [Acromyrmex echinatior]	1762	683.33	0	327	3	1019	0	4	13	35	0	0	0	0
tdul-same-mixed-beh.fa_rep_c14464	-0.632558	7.20263	11.9941	0.000533685	0.0406708	gi|383848707|ref|XP_003699989.1| PREDICTED: uncharacterized protein LOC100882240 [Megachile rotundata]	1873	726.087	0	351	889	2241	3440	5942	9859	6245	2824	4125	3399	1791
Sample_420_H10_smadr_Tdul_PF_(paired)_contig_10264	-2.70804	-0.0842291	11.9514	0.000546056	0.0413961	gi|332020691|gb|EGI61096.1| Leukotriene A-4 hydrolase [Acromyrmex echinatior]	237	95.9005	6.27893e-20	54	60	416	9	75	72	56	11	3	9	0
Sample_421_J1_smifors_Tdul_PF_(paired)_contig_8668	-1.10681	3.78924	11.8932	0.000563377	0.0425423	gi|307191090|gb|EFN74822.1| Fatty acid synthase [Camponotus floridanus]	711	278.485	6.59685e-83	130	3	632	368	432	1162	731	127	250	393	146
tdul-same-mixed-beh.fa_rep_c30078	-0.934038	4.90452	11.8606	0.000573354	0.0431272	gi|307189890|gb|EFN74134.1| GTPase-activating Rap/Ran-GAP domain-like protein 3 [Camponotus floridanus]	3950	1526.15	0	771	1561	4167	701	2256	1255	1174	491	602	440	523
tdul-same-mixed-beh.fa_rep_c14573	-0.58838	5.3436	11.7976	0.000593079	0.0443235	gi|332018204|gb|EGI58809.1| Laminin subunit beta-1 [Acromyrmex echinatior]	8588	3312.7	0	1597	557	5785	987	1529	2446	1861	808	846	1032	642
tdul-same-mixed-beh.fa_c43	-0.771796	4.81845	11.7832	0.000597667	0.0443804	gi|322801390|gb|EFZ22051.1| hypothetical protein SINV_02641 [Solenopsis invicta]	2313	895.575	0	520	2958	4934	835	1217	1724	1118	433	662	428	555
tdul-same-mixed-beh.fa_rep_c19582	-1.76033	0.710551	11.7601	0.000605151	0.0448214	gi|322778806|gb|EFZ09222.1| hypothetical protein SINV_06587 [Solenopsis invicta]	780	305.064	2.56098e-95	208	83	1324	45	99	113	76	16	19	35	5
Sample_419_H7_smadr_Tdul_PF_(paired)_contig_47559	-3.8242	-1.30602	11.711	0.000621305	0.0458005	gi|307192281|gb|EFN75568.1| Retinal homeobox protein Rx3 [Harpegnathos saltator]	679	266.159	5.72901e-85	128	363	767	21	9	45	8	3	0	1	0
tdul-same-mixed-beh.fa_rep_c12195	-0.565755	6.67619	11.6948	0.000626753	0.0460486	gi|332030533|gb|EGI70221.1| Cysteine-rich secretory protein 1 [Acromyrmex echinatior]	1372	533.102	1.20747e-173	248	2409	3179	2328	4222	6727	4109	2422	2268	2110	1636
tdul-same-mixed-beh.fa_rep_c18113	-0.80352	8.79841	11.6704	0.00063503	0.0463244	gi|332018729|gb|EGI59300.1| Circadian clock-controlled protein [Acromyrmex echinatior]	633	248.44	2.79331e-74	114	821	1492	9916	22417	23147	23415	7325	8412	8163	8484
Sample_419_H7_smadr_Tdul_PF_(paired)_contig_6979	-1.73746	2.19235	11.6099	0.000656	0.0474957	gi|322789351|gb|EFZ14663.1| hypothetical protein SINV_09736 [Solenopsis invicta]	1618	627.861	0	345	184	2016	52	445	331	186	43	25	104	39
tdul-same-mixed-beh.fa_rep_c21990	-2.27474	1.00586	11.6069	0.000657092	0.0475154	gi|322799621|gb|EFZ20893.1| hypothetical protein SINV_05708 [Solenopsis invicta]	949	370.163	6.13482e-124	203	611	1270	26	183	29	190	12	20	12	20
Sample_420_H10_smadr_Tdul_PF_(paired)_contig_22537	-7.77007	-0.863387	11.592	0.000662361	0.0477829	gi|225012910|ref|YP_002650707.1| cytochrome c oxidase subunit II [Dermatophagoides pteronyssinus] >gi|194354348|gb|ACF54660.1| cytochrome c oxidase subunit II [Dermatophagoides pteronyssinus] >gi|281366638|gb|ADA63529.1| cytochrome c oxidase subunit II [Dermatophagoides pteronyssinus]	654	256.529	7.06192e-82	126	61	693	0	0	0	121	0	0	0	0
tdul-same-mixed-beh.fa_rep_c9643	-0.578019	5.24586	11.5544	0.000675877	0.0484509	gi|332017158|gb|EGI57957.1| Isovaleryl-CoA dehydrogenase, mitochondrial [Acromyrmex echinatior]	1824	707.212	0	328	828	1955	980	1365	2271	1701	780	886	887	580
tdul-same-mixed-beh.fa_rep_c15433	-1.10612	4.48584	11.5369	0.000682269	0.0487478	gi|322802000|gb|EFZ22537.1| hypothetical protein SINV_05975 [Solenopsis invicta]	1373	533.487	1.37696e-179	246	659	1561	578	1479	1127	1015	617	313	186	302
tdul-same-mixed-beh.fa_rep_c43525	-0.748109	5.59846	11.5066	0.000693513	0.0493492	gi|322784815|gb|EFZ11610.1| hypothetical protein SINV_03028 [Solenopsis invicta]	1853	718.383	0	328	517	1809	938	2379	3107	2287	800	1230	701	903

## Sheet: Tdul_DR
Contig	logFC	logCPM	LR	PValue	FDR	Blasthit/Alignment Title	Score	Bits	eValue	Identity+	Start	Stop	BR_417	BR_418	BR_419	BR_420	DR_421	DR_422	DR_423	DR_424
tdul-same-mixed-beh.fa_rep_c23560	6.19539	1.19577	80.9736	2.28753e-19	8.29143e-16	gi|332030925|gb|EGI70551.1| Acyl-CoA Delta(11) desaturase [Acromyrmex echinatior]	1212	471.47	1.17065e-154	223	557	1474	0	2	2	4	117	118	213	36
tdul-same-mixed-beh.fa_rep_c8706	1.50595	7.00508	74.7792	5.26423e-18	1.52647e-14	gi|322782988|gb|EFZ10706.1| hypothetical protein SINV_15708 [Solenopsis invicta]	905	353.214	2.03934e-115	163	135	800	1500	2147	3273	2349	5573	4626	5952	3447
Sample_419_H7_smadr_Tdul_PF_(paired)_contig_5335	7.68981	3.27896	62.0719	3.31144e-15	5.8195e-12	gi|322790202|gb|EFZ15201.1| hypothetical protein SINV_03318 [Solenopsis invicta]	3076	1189.48	0	618	983	3238	0	0	0	12	912	102	781	222
tdul-same-mixed-beh.fa_rep_c9655	1.98403	6.60743	59.9532	9.71394e-15	1.49582e-11	gi|345493358|ref|XP_003427051.1| PREDICTED: hypothetical protein LOC100115762 [Nasonia vitripennis]	193	78.9518	1.025e-11	53	581	1201	846	1334	2177	1196	2223	3878	6937	3111
tdul-same-mixed-beh.fa_rep_c14437	2.77546	6.49226	57.4498	3.46711e-14	4.90419e-11	gi|307168318|gb|EFN61524.1| Protein takeout [Camponotus floridanus]	942	367.466	6.41463e-116	163	1967	2680	410	423	2204	515	2411	4828	6367	2842
Sample_421_J1_smifors_Tdul_PF_(paired)_contig_1903	1.2532	5.81595	47.4654	5.59828e-12	6.07001e-09	gi|332022975|gb|EGI63241.1| hypothetical protein G5I_08420 [Acromyrmex echinatior]	612	240.35	2.2133e-73	121	186	575	775	959	1890	1045	1873	2268	2732	1387
tdul-same-mixed-beh.fa_c35197	1.50884	4.44272	41.7691	1.02714e-10	9.60772e-08	gi|307177369|gb|EFN66542.1| Protein FAM45B [Camponotus floridanus]	718	281.182	2.98254e-90	134	222	677	233	383	703	303	945	985	1010	446
tdul-same-mixed-beh.fa_rep_c23538	1.06426	6.50203	38.5145	5.43471e-10	4.50258e-07	gi|322792778|gb|EFZ16611.1| hypothetical protein SINV_01866 [Solenopsis invicta]	443	175.252	5.85991e-48	79	3	335	1224	2172	2545	2152	3726	2993	3864	2108
Sample_419_H7_smadr_Tdul_PF_(paired)_contig_5652	1.27154	4.29176	34.9164	3.44175e-09	2.40483e-06	gi|190702583|gb|ACE75466.1| hypothetical protein GIP_L7_0050 [Glyptapanteles indiensis]	209	85.1149	2.59578e-37	38	900	1133	272	449	545	313	819	742	747	531
tdul-same-mixed-beh.fa_rep_c19774	1.03619	6.08021	34.8412	3.5773e-09	2.44073e-06	gi|322792366|gb|EFZ16350.1| hypothetical protein SINV_08812 [Solenopsis invicta]	2357	912.524	0	451	2898	4430	1023	1305	2553	1356	2480	2446	2918	1588
tdul-same-mixed-beh.fa_rep_c2233	1.08165	6.87247	34.6284	3.9904e-09	2.62976e-06	gi|307208687|gb|EFN85977.1| Fatty acid-binding protein [Harpegnathos saltator]	396	157.147	1.30634e-40	80	1999	2409	1753	2560	3979	2185	3238	4483	5564	3150
tdul-same-mixed-beh.fa_rep_c23850	6.07247	5.89834	33.7858	6.15259e-09	3.87841e-06	gi|387763772|gb|AFJ94684.1| hymenoptaecin [Solenopsis invicta]	1073	417.927	5.87597e-138	215	3	734	40	43	138	35	65	511	11864	694
tdul-same-mixed-beh.fa_rep_c7667	0.963711	7.35722	31.18	2.35174e-08	1.29892e-05	gi|322797634|gb|EFZ19652.1| hypothetical protein SINV_02072 [Solenopsis invicta]	243	98.2117	1.32968e-25	58	4108	4416	2408	3971	5340	3720	6162	5308	6823	4035
Sample_421_J1_smifors_Tdul_PF_(paired)_contig_8615	2.46306	4.19278	30.9174	2.69242e-08	1.47306e-05	gi|66530023|ref|XP_393046.2| PREDICTED: mob as tumor suppressor [Apis mellifera] >gi|340722807|ref|XP_003399793.1| PREDICTED: LOW QUALITY PROTEIN: mps one binder kinase activator-like 1-like [Bombus terrestris] >gi|350424197|ref|XP_003493718.1| PREDICTED: mps one binder kinase activator-like 1-like [Bombus impatiens] >gi|380029405|ref|XP_003698364.1| PREDICTED: MOB kinase activator-like 1-like [A…	1182	459.914	5.52913e-147	217	3415	4065	84	104	436	221	1511	358	1013	348
tdul-same-mixed-beh.fa_rep_c1121	1.8977	3.31126	29.7641	4.87932e-08	2.41856e-05	gi|332027661|gb|EGI67729.1| Voltage-dependent calcium channel subunit alpha-2/delta-3 [Acromyrmex echinatior]	3164	1223.38	0	607	1820	3946	135	98	237	97	506	463	269	343
Sample_419_H7_smadr_Tdul_PF_(paired)_contig_1887	1.26514	5.75275	28.5223	9.26238e-08	4.2973e-05	gi|307178909|gb|EFN67437.1| Protein fem-1-like protein B [Camponotus floridanus]	3092	1195.65	0	605	672	2630	742	1005	2009	752	1730	2940	2475	975
tdul-same-mixed-beh.fa_c30406	5.56365	6.11189	28.4839	9.44801e-08	4.34863e-05	gi|387763772|gb|AFJ94684.1| hymenoptaecin [Solenopsis invicta]	176	72.4034	4.97997e-13	37	2	163	81	125	110	63	33	691	13374	964
tdul-same-mixed-beh.fa_rep_c13799	1.93384	3.15689	27.7309	1.39417e-07	5.81681e-05	gi|307202982|gb|EFN82198.1| Protein FAM45B [Harpegnathos saltator]	333	132.88	8.03115e-32	62	1341	1547	74	92	297	85	457	424	476	146
tdul-same-mixed-beh.fa_rep_c16029	1.04111	6.77137	27.3435	1.70334e-07	6.81267e-05	gi|322782988|gb|EFZ10706.1| hypothetical protein SINV_15708 [Solenopsis invicta]	726	284.263	1.03611e-87	133	236	934	1415	2730	3714	2237	3161	3359	5874	2810
tdul-same-mixed-beh.fa_rep_c41030	5.57077	5.60791	27.0951	1.9369e-07	7.6002e-05	gi|387763772|gb|AFJ94684.1| hymenoptaecin [Solenopsis invicta]	1262	490.73	2.71899e-165	256	1	927	61	67	96	44	22	436	9732	511
tdul-same-mixed-beh.fa_c18921	1.00049	7.06045	26.6815	2.39907e-07	9.09356e-05	gi|332026200|gb|EGI66342.1| hypothetical protein G5I_05150 [Acromyrmex echinatior]	432	171.014	4.17828e-45	85	240	755	2078	2993	3879	3189	3702	4572	6829	3349
tdul-same-mixed-beh.fa_rep_c9463	5.60971	6.73837	26.0756	3.28306e-07	0.000121273	gi|322803084|gb|EFZ23172.1| hypothetical protein SINV_06399 [Solenopsis invicta]	287	115.161	9.37102e-28	57	2	193	120	194	226	47	44	1094	21251	1086
tdul-same-mixed-beh.fa_rep_c6743	1.05016	7.60539	25.2767	4.96676e-07	0.000174571	gi|332020502|gb|EGI60917.1| hypothetical protein G5I_10836 [Acromyrmex echinatior]	5151	1988.77	0	1168	409	4890	2922	3902	7302	3726	6551	9373	8344	3579
tdul-same-mixed-beh.fa_rep_c5580	1.00319	5.86602	23.8464	1.04335e-06	0.000327007	gi|307201227|gb|EFN81121.1| hypothetical protein EAI_00160 [Harpegnathos saltator]	376	149.443	4.29255e-39	65	637	915	732	1386	2375	1115	2427	1923	2705	1106
tdul-same-mixed-beh.fa_rep_c26378	2.01687	2.51589	23.3133	1.37643e-06	0.000413598	gi|307212276|gb|EFN88084.1| Serine proteinase stubble [Harpegnathos saltator]	1184	460.685	9.04627e-158	224	248	1144	66	66	112	61	235	110	435	165
tdul-same-mixed-beh.fa_rep_c3435	1.07947	8.18257	23.2422	1.42827e-06	0.000424775	gi|322800418|gb|EFZ21422.1| hypothetical protein SINV_08416 [Solenopsis invicta]	1331	517.309	1.76156e-168	259	2623	3531	3424	8440	10766	4305	9718	11779	12949	6694
tdul-same-mixed-beh.fa_rep_c16846	2.43504	3.03363	23.015	1.60745e-06	0.000457368	gi|332025111|gb|EGI65291.1| Nose resistant to fluoxetine protein 6 [Acromyrmex echinatior]	1826	707.983	0	374	333	2318	68	54	167	69	193	141	915	210
tdul-same-mixed-beh.fa_rep_c42208	11.7494	2.84227	22.9612	1.65301e-06	0.000467632	gi|322781559|gb|EFZ10237.1| hypothetical protein SINV_10110 [Solenopsis invicta]	2822	1091.64	0	507	705	2495	0	0	0	0	0	0	1626	2
tdul-same-mixed-beh.fa_rep_c39982	0.869693	4.83075	22.8577	1.74445e-06	0.000483938	gi|332024389|gb|EGI64587.1| Uncharacterized protein C18orf51 [Acromyrmex echinatior]	2063	799.275	0	376	1044	2267	418	720	1070	626	1046	1027	1077	652
tdul-same-mixed-beh.fa_rep_c12247	1.19403	7.00617	22.4391	2.1691e-06	0.000585092	gi|332022975|gb|EGI63241.1| hypothetical protein G5I_08420 [Acromyrmex echinatior]	612	240.35	5.26099e-70	121	1474	1863	1323	2283	5082	2768	3445	3508	7360	3953
tdul-same-mixed-beh.fa_rep_c41041	3.85198	1.36374	20.7726	5.17178e-06	0.00119973	gi|332025111|gb|EGI65291.1| Nose resistant to fluoxetine protein 6 [Acromyrmex echinatior]	1068	416.001	7.74668e-134	204	429	1502	2	5	31	13	39	91	390	11
tdul-same-mixed-beh.fa_rep_c40294	1.84374	10.1834	20.0011	7.73973e-06	0.00164417	gi|332029256|gb|EGI69239.1| Transferrin [Acromyrmex echinatior]	3265	1262.28	0	637	312	2438	20070	11957	22160	9859	21918	43228	85097	38023
tdul-same-mixed-beh.fa_rep_c40714	5.04138	5.75835	19.2875	1.12438e-05	0.00219447	gi|322795672|gb|EFZ18351.1| hypothetical protein SINV_04524 [Solenopsis invicta]	187	76.6406	7.15601e-14	34	397	528	142	45	90	100	56	216	11556	142
tdul-same-mixed-beh.fa_rep_c40526	0.854004	4.96844	18.9354	1.3522e-05	0.00255437	gi|322779028|gb|EFZ09427.1| hypothetical protein SINV_03477 [Solenopsis invicta]	1515	588.186	0	292	2	943	428	1053	1015	626	1097	1177	1102	770
tdul-same-mixed-beh.fa_c15478	1.11692	7.67661	18.8162	1.43941e-05	0.0026826	gi|332029077|gb|EGI69091.1| Protein phosphatase 1 regulatory subunit 3C [Acromyrmex echinatior]	1434	556.984	6.42792e-179	279	678	1649	1802	7536	5153	3863	7473	9787	7572	4480
tdul-same-mixed-beh.fa_rep_c4829	0.874691	5.41818	18.7616	1.48121e-05	0.00272702	gi|332020991|gb|EGI61384.1| Glutamate receptor, ionotropic kainate 1 [Acromyrmex echinatior]	2673	1034.25	0	507	296	2284	491	1064	1667	1125	1013	1764	1868	1086
tdul-same-mixed-beh.fa_rep_c34625	2.34657	0.96658	18.4443	1.74945e-05	0.00312557	gi|383862251|ref|XP_003706597.1| PREDICTED: growth hormone secretagogue receptor type 1-like [Megachile rotundata]	1138	442.965	2.14327e-148	246	244	1149	15	7	53	17	109	104	94	34
tdul-same-mixed-beh.fa_c99	0.836847	5.61974	18.3846	1.80511e-05	0.00319164	gi|332027463|gb|EGI67546.1| Alpha-tocopherol transfer protein [Acromyrmex echinatior]	900	351.288	5.09655e-108	177	1604	2476	763	1527	1627	977	1392	2377	1474	1258
Sample_420_H10_smadr_Tdul_PF_(paired)_contig_54799	7.27643	-1.58515	18.3273	1.86021e-05	0.00325914	gi|322791365|gb|EFZ15841.1| hypothetical protein SINV_14228 [Solenopsis invicta]	291	116.701	8.09571e-30	51	59	259	0	0	0	0	13	0	20	26
Sample_421_J1_smifors_Tdul_PF_(paired)_contig_6676	0.761591	7.56971	18.3095	1.87772e-05	0.00327017	gi|332031104|gb|EGI70681.1| Phosphoglycolate phosphatase [Acromyrmex echinatior]	1214	472.241	3.56366e-155	237	2093	2935	2780	5478	7422	4283	5625	7765	7253	4231
Sample_419_H7_smadr_Tdul_PF_(paired)_contig_1289	1.60165	4.42985	18.2305	1.95722e-05	0.0033582	gi|322784592|gb|EFZ11483.1| hypothetical protein SINV_16202 [Solenopsis invicta]	680	266.544	2.62633e-98	139	4	585	162	297	823	327	584	1388	1339	242
tdul-same-mixed-beh.fa_rep_c8307	1.10653	8.46489	17.5493	2.79955e-05	0.00447264	gi|332023558|gb|EGI63794.1| Alpha-2-macroglobulin-like protein 1 [Acromyrmex echinatior]	8174	3153.23	0	1630	951	6623	4174	8611	12106	7084	8805	10332	22526	8670
Sample_419_H7_smadr_Tdul_PF_(paired)_contig_13844	7.86388	-0.88559	17.2599	3.25986e-05	0.00506843	gi|332016995|gb|EGI57794.1| Peptidyl-prolyl cis-trans isomerase NIMA-interacting 4 [Acromyrmex echinatior]	500	197.208	2.02301e-59	93	255	536	0	0	0	0	0	93	18	0
tdul-same-mixed-beh.fa_rep_c1367	0.977435	4.3696	16.8393	4.06829e-05	0.00609655	gi|307181191|gb|EFN68891.1| 2-aminoethanethiol dioxygenase [Camponotus floridanus]	936	365.155	3.1267e-111	186	1713	2393	240	533	899	364	723	981	683	465
Sample_421_J1_smifors_Tdul_PF_(paired)_contig_74	1.81039	4.87513	16.4804	4.91559e-05	0.00707381	gi|332026807|gb|EGI66916.1| 3-phosphoinositide-dependent protein kinase 1 [Acromyrmex echinatior]	2760	1067.76	0	529	609	2261	419	552	686	94	709	939	2383	767
Sample_421_J1_smifors_Tdul_PF_(paired)_contig_367	0.770312	7.74738	15.8279	6.93725e-05	0.00924964	gi|332019674|gb|EGI60148.1| Uridine 5'-monophosphate synthase [Acromyrmex echinatior]	1681	652.129	0	312	246	1346	2906	7261	7707	4610	6497	8566	8278	4826
tdul-same-mixed-beh.fa_rep_c12596	1.64883	1.839	15.3982	8.70727e-05	0.0110497	gi|307188100|gb|EFN72932.1| Integrin beta-PS [Camponotus floridanus]	286	114.775	1.22673e-22	65	398	775	33	42	111	61	222	106	164	69
tdul-same-mixed-beh.fa_rep_c6571	0.682171	5.15954	15.2991	9.17605e-05	0.0115185	gi|307192444|gb|EFN75660.1| Glutamate receptor, ionotropic kainate 2 [Harpegnathos saltator]	3412	1318.91	0	675	215	3034	655	956	1384	798	1159	1391	1183	814
tdul-same-mixed-beh.fa_rep_c12689	0.842222	8.69308	15.2243	9.54674e-05	0.0118934	gi|332027733|gb|EGI67801.1| hypothetical protein G5I_03675 [Acromyrmex echinatior]	233	94.3597	2.18837e-18	57	366	623	6401	9681	16336	9362	15157	12019	18929	9039
tdul-same-mixed-beh.fa_c15985	2.2608	2.51001	14.8301	0.000117644	0.0139808	gi|322793614|gb|EFZ17064.1| hypothetical protein SINV_00238 [Solenopsis invicta]	1006	392.119	1.83306e-121	183	3323	3973	46	78	84	59	684	135	104	58
tdul-same-mixed-beh.fa_rep_c43529	0.654133	6.41184	14.7057	0.000125663	0.0145173	gi|332030933|gb|EGI70559.1| Acyl-CoA Delta(11) desaturase [Acromyrmex echinatior]	1749	678.322	0	329	2897	4033	1318	2993	2854	2024	2650	2965	3158	1970
tdul-same-mixed-beh.fa_rep_c25693	0.931656	10.6664	14.4466	0.000144188	0.0162055	gi|332028538|gb|EGI68576.1| UPF0605 protein [Acromyrmex echinatior]	516	203.371	4.98914e-56	112	775	1344	23614	39377	58230	35809	53936	64151	69550	35186
Sample_420_H10_smadr_Tdul_PF_(paired)_contig_1383	0.726829	6.40503	14.3905	0.000148548	0.0165036	gi|322792829|gb|EFZ16662.1| hypothetical protein SINV_07409 [Solenopsis invicta]	191	78.1814	1.14357e-14	36	161	316	978	2674	3270	2260	2208	3714	2994	2030
tdul-same-mixed-beh.fa_rep_c16708	0.793172	4.93493	14.1669	0.000167287	0.0178667	gi|332016814|gb|EGI57626.1| Transmembrane protein 200A [Acromyrmex echinatior]	2683	1038.1	0	580	4319	6196	516	634	1179	782	1190	956	1341	569
Sample_419_H7_smadr_Tdul_PF_(paired)_contig_62334	7.22052	-1.45244	13.8246	0.000200687	0.0205994	gi|58585028|ref|YP_198601.1| hypothetical protein Wbm0771 [Wolbachia endosymbiont strain TRS of Brugia malayi] >gi|499576185|ref|WP_011256968.1| hypothetical protein [Wolbachia endosymbiont of Brugia malayi] >gi|58419344|gb|AAW71359.1| Predicted protein [Wolbachia endosymbiont strain TRS of Brugia malayi]	565	222.246	9.8317e-64	104	223	738	0	0	0	0	0	10	60	0
tdul-same-mixed-beh.fa_rep_c12466	0.928495	8.61976	13.6707	0.000217826	0.0220833	gi|332024297|gb|EGI64496.1| Vitellogenin-6 [Acromyrmex echinatior]	6536	2522.27	0	1183	218	4648	7067	5596	12354	11505	15831	14979	14521	8349
tdul-same-mixed-beh.fa_rep_c12474	0.736762	5.32214	13.6231	0.000223416	0.0224554	gi|345497232|ref|XP_003427941.1| PREDICTED: hypothetical protein LOC100679590 [Nasonia vitripennis]	846	330.487	1.2765e-152	155	521	1045	507	1439	1375	924	1193	1298	1410	1158
tdul-same-mixed-beh.fa_rep_c6077	0.999376	6.2976	13.585	0.000228002	0.0227195	gi|322798004|gb|EFZ19848.1| hypothetical protein SINV_05332 [Solenopsis invicta]	1393	541.191	0	254	3	1133	1583	1305	3078	1198	3443	2076	3933	1511
tdul-same-mixed-beh.fa_rep_c43630	1.53461	2.18333	13.5468	0.000232689	0.0231071	gi|332023269|gb|EGI63523.1| Tyrocidine synthetase 3 [Acromyrmex echinatior]	833	325.479	4.90916e-100	161	430	1029	44	71	194	38	177	232	219	83
tdul-same-mixed-beh.fa_rep_c3397	0.876542	4.71634	13.5338	0.000234311	0.0231493	gi|383864683|ref|XP_003707807.1| PREDICTED: dipeptidyl aminopeptidase-like protein 6-like isoform 1 [Megachile rotundata]	3874	1496.87	0	732	846	3413	410	485	1143	596	1116	1009	650	688
Sample_421_J1_smifors_Tdul_PF_(paired)_contig_479	0.727053	7.69953	13.4651	0.000243049	0.0236623	gi|322796589|gb|EFZ19063.1| hypothetical protein SINV_11209 [Solenopsis invicta]	1791	694.501	0	555	796	3753	3323	4123	8364	6159	5915	7916	8629	4545
tdul-same-mixed-beh.fa_rep_c4327	0.671688	5.86494	13.373	0.00025527	0.0245508	gi|332018640|gb|EGI59214.1| hypothetical protein G5I_12641 [Acromyrmex echinatior]	672	263.462	1.95793e-76	131	1447	2094	1216	1547	1957	1317	2033	1700	2012	1528
tdul-same-mixed-beh.fa_rep_c43546	0.680156	6.53704	13.2929	0.00026641	0.0252454	gi|332018700|gb|EGI59272.1| Putative cytochrome P450 6a20 [Acromyrmex echinatior]	1940	751.895	0	356	307	1833	1412	2394	3438	2740	3106	2980	4270	1666
tdul-same-mixed-beh.fa_rep_c38152	0.865332	4.05359	12.7297	0.000359886	0.0313853	gi|307174100|gb|EFN64774.1| F-box/WD repeat-containing protein 9 [Camponotus floridanus]	660	258.84	3.5839e-73	146	83	814	277	290	672	405	568	578	738	348
tdul-same-mixed-beh.fa_rep_c8767	0.837999	4.80562	12.6807	0.000369445	0.0319308	gi|332018464|gb|EGI59054.1| FLJ37770-like protein [Acromyrmex echinatior]	4231	1634.39	0	1043	6422	10669	431	746	928	671	1091	1084	1267	382
Sample_419_H7_smadr_Tdul_PF_(paired)_contig_54973	4.67345	-1.24259	12.6504	0.000375488	0.0322131	gi|322786658|gb|EFZ13042.1| hypothetical protein SINV_01770 [Solenopsis invicta]	215	87.4261	7.66748e-20	37	117	254	0	0	4	0	5	62	4	8
tdul-same-mixed-beh.fa_c92	0.832575	3.91422	12.6301	0.000379577	0.0324644	gi|332020102|gb|EGI60548.1| Neither inactivation nor afterpotential protein C [Acromyrmex echinatior]	7152	2759.56	0	1341	424	5184	224	367	534	386	607	596	543	274
Sample_421_J1_smifors_Tdul_PF_(paired)_contig_11578	0.696374	5.25728	12.6211	0.000381417	0.0325122	gi|405967143|gb|EKC32343.1| Putative transcription factor PML [Crassostrea gigas]	240	97.0561	7.73318e-40	60	560	991	770	733	1549	949	1202	1251	1485	923
tdul-same-mixed-beh.fa_rep_c42969	0.622851	5.70363	12.4965	0.000407711	0.0338266	gi|322788607|gb|EFZ14234.1| hypothetical protein SINV_09349 [Solenopsis invicta]	1888	731.865	0	391	312	1835	988	1433	2112	1148	1828	1745	2011	1004
tdul-same-mixed-beh.fa_rep_c29542	0.738831	4.9387	12.4471	0.000418642	0.0344868	gi|322792335|gb|EFZ16319.1| hypothetical protein SINV_06470 [Solenopsis invicta]	1418	550.821	0	297	1045	2271	569	772	1091	710	1196	959	1324	540
Sample_417_H1_smadr_Tdul_PF_(paired)_contig_5492	1.25098	2.87262	12.3648	0.000437508	0.035586	gi|322784977|gb|EFZ11748.1| hypothetical protein SINV_12070 [Solenopsis invicta]	822	321.242	1.14674e-149	231	88	891	137	109	232	102	316	399	254	121
tdul-same-mixed-beh.fa_rep_c11108	0.757766	7.47533	12.2665	0.000461155	0.0370418	gi|322802735|gb|EFZ22952.1| hypothetical protein SINV_10709 [Solenopsis invicta]	1117	434.876	1.1621e-143	210	1586	2245	2505	3690	6776	5686	6328	4524	7752	4333
tdul-same-mixed-beh.fa_rep_c4762	1.07543	7.34359	12.2694	0.000460454	0.0370418	gi|332018469|gb|EGI59059.1| Esterase FE4 [Acromyrmex echinatior]	2525	977.237	0	467	1309	2985	2904	2977	4855	3319	3138	3699	10343	5231
tdul-same-mixed-beh.fa_c29812	0.645096	5.00574	12.2082	0.000475793	0.0376955	gi|332020991|gb|EGI61384.1| Glutamate receptor, ionotropic kainate 1 [Acromyrmex echinatior]	369	146.747	6.18942e-38	69	1	258	496	848	1334	862	840	1145	1118	884
tdul-same-mixed-beh.fa_rep_c1203	0.778524	9.12727	12.1176	0.000499483	0.0390391	gi|332020158|gb|EGI60602.1| Muscle M-line assembly protein unc-89 [Acromyrmex echinatior]	13159	5073.45	0	2648	1801	10725	8911	12711	25080	12040	18853	24307	18962	11655
tdul-same-mixed-beh.fa_rep_c2362	0.660422	5.62614	12.1019	0.000503691	0.0392622	gi|307206688|gb|EFN84643.1| Transmembrane protein 53 [Harpegnathos saltator]	1558	604.749	0	297	1635	2615	610	1618	1981	1286	1645	1893	1328	1294
tdul-same-mixed-beh.fa_rep_c4932	1.07396	2.92944	12.0834	0.000508739	0.0394436	gi|332028779|gb|EGI68808.1| F-box/WD repeat-containing protein 9 [Acromyrmex echinatior]	931	363.229	9.84656e-111	208	2133	3179	129	123	224	184	250	404	254	168
tdul-same-mixed-beh.fa_rep_c40045	1.31862	2.04328	12.0432	0.00051982	0.0399291	gi|322790716|gb|EFZ15460.1| hypothetical protein SINV_01235 [Solenopsis invicta]	1350	524.628	0	249	1197	1964	44	48	111	123	165	166	173	101
tdul-same-mixed-beh.fa_rep_c27235	1.53444	2.0424	11.7846	0.000597219	0.0443804	gi|332027449|gb|EGI67532.1| Major facilitator superfamily domain-containing protein 6 [Acromyrmex echinatior]	449	177.563	1.5033e-78	79	424	846	58	50	137	48	247	216	132	52
tdul-same-mixed-beh.fa_rep_c16024	0.963923	4.10109	11.6753	0.000633352	0.0462602	gi|332016435|gb|EGI57348.1| Coatomer subunit beta [Acromyrmex echinatior]	4806	1855.88	0	937	5203	8067	163	627	457	395	636	705	757	297
tdul-same-mixed-beh.fa_rep_c19730	2.4864	0.00299467	11.6645	0.000637048	0.0464133	gi|332024020|gb|EGI64238.1| Transient receptor potential protein [Acromyrmex echinatior]	2217	858.596	0	450	1889	3622	4	8	8	20	77	11	53	28
tdul-same-mixed-beh.fa_rep_c15967	0.808512	4.46858	11.6405	0.000645323	0.0469571	gi|332022418|gb|EGI62726.1| Aminopeptidase N [Acromyrmex echinatior]	2019	782.326	0	436	138	2897	324	706	859	389	801	1008	609	498
tdul-same-mixed-beh.fa_c348	2.62064	2.51568	11.5362	0.000682539	0.0487478	gi|332028397|gb|EGI68441.1| hypothetical protein G5I_02874 [Acromyrmex echinatior]	1635	634.41	0	424	1513	3144	22	107	67	33	705	41	27	193
tdul-same-mixed-beh.fa_rep_c23094	2.28532	5.27746	11.4954	0.000697702	0.0494073	gi|322803116|gb|EFZ23204.1| hypothetical protein SINV_14990 [Solenopsis invicta]	523	206.068	3.42368e-60	110	101	655	220	676	581	387	140	1226	5534	320

## Sheet: Tpila_BR
Contig	logFC	logCPM	LR	PValue	FDR	Blasthit/Alignment Title	Score	Bits	eValue	Identity+	Start	Stop	BR_680	BR_681	BR_682	BR_683	DR_684	DR_685	DR_686
Sample_683_PF_w10_smadr_Tpila_(paired)_contig_984	-12.3164	6.2343	25.3675	4.73829e-07	6.60423e-05	gi|322785504|gb|EFZ12173.1| hypothetical protein SINV_12147 [Solenopsis invicta]	305	122.094	1.18856e-30	65	95	433	0	0	0	8199	1	0	0
Sample_683_PF_w10_smadr_Tpila_(paired)_contig_200	-8.44562	4.39228	10.4977	0.00119521	0.0392632	gi|322803118|gb|EFZ23206.1| hypothetical protein SINV_15833 [Solenopsis invicta]	195	79.7221	1.88734e-13	39	781	945	0	3	1	2274	0	5	0
Sample_683_PF_w10_smadr_Tpila_(paired)_contig_7071	-8.40837	4.13674	15.2752	9.29287e-05	0.00563849	gi|322801909|gb|EFZ22462.1| hypothetical protein SINV_02662 [Solenopsis invicta]	1758	681.789	0	329	930	2066	1	3	1	1902	0	2	2
Sample_683_PF_w10_smadr_Tpila_(paired)_contig_2005	-8.37608	6.27501	250.928	1.62939e-56	7.94863e-52	gi|322784586|gb|EFZ11477.1| hypothetical protein SINV_10115 [Solenopsis invicta]	403	159.844	2.98299e-72	75	339	593	985	3549	2276	1916	0	12	8
Sample_683_PF_w10_smadr_Tpila_(paired)_contig_42669	-7.95518	0.244049	18.4352	1.75781e-05	0.00145588	gi|332022141|gb|EGI62463.1| Putative E3 ubiquitin-protein ligase sinah [Acromyrmex echinatior]	336	134.035	5.60415e-36	62	22	273	0	83	4	35	0	0	0
tpila-same-mixed-beh.fa_s21309	-7.76317	0.0862538	10.4398	0.00123329	0.0401625	gi|322788578|gb|EFZ14206.1| hypothetical protein SINV_12464 [Solenopsis invicta]	172	70.8626	3.18134e-14	34	120	221	0	109	0	0	0	0	0
tpila-same-mixed-beh.fa_rep_c31014	-7.43467	-0.216501	16.947	3.84375e-05	0.0027575	gi|332022418|gb|EGI62726.1| Aminopeptidase N [Acromyrmex echinatior]	476	187.963	5.94369e-52	94	6	536	0	57	8	20	0	0	0
Sample_683_PF_w10_smadr_Tpila_(paired)_contig_12504	-7.33976	2.77359	10.7526	0.00104133	0.0358246	gi|332018042|gb|EGI58667.1| Cytoplasmic phosphatidylinositol transfer protein 1 [Acromyrmex echinatior]	691	270.781	1.64078e-76	146	133	858	1	1	0	733	0	0	3
Sample_683_PF_w10_smadr_Tpila_(paired)_contig_2188	-7.2367	-0.417204	14.0754	0.000175626	0.00927226	gi|332026183|gb|EGI66325.1| THUMP domain-containing protein 3 [Acromyrmex echinatior]	1470	570.852	0	278	271	1299	1	4	2	64	0	0	0
Sample_683_PF_w10_smadr_Tpila_(paired)_contig_49963	-7.04579	-0.544354	11.4713	0.000706801	0.0267286	gi|322788738|gb|EFZ14331.1| hypothetical protein SINV_80623 [Solenopsis invicta]	208	84.7297	4.15389e-18	38	164	298	0	33	32	0	0	0	0
Sample_683_PF_w10_smadr_Tpila_(paired)_contig_36780	-6.94599	-0.660574	10.0786	0.00150005	0.0461976	gi|332023031|gb|EGI63296.1| Heparanase [Acromyrmex echinatior]	179	73.559	3.37132e-13	40	4	222	0	5	0	53	0	0	0
Sample_680_PF_w1_smadr_Tpila_(paired)_contig_47282	-6.934	-0.638407	14.0921	0.000174074	0.0092199	gi|322789642|gb|EFZ14843.1| hypothetical protein SINV_09596 [Solenopsis invicta]	162	67.0106	2.55432e-12	31	8	121	13	40	7	0	0	0	0
Sample_683_PF_w10_smadr_Tpila_(paired)_contig_13954	-6.84655	1.69644	18.5411	1.66276e-05	0.00139372	gi|307184874|gb|EFN71152.1| Trypsin-7 [Camponotus floridanus]	669	262.307	3.02396e-83	129	1	759	2	14	6	322	0	1	1
Sample_680_PF_w1_smadr_Tpila_(paired)_contig_33613	-6.8298	-0.747813	14.4471	0.000144153	0.00802491	gi|307183286|gb|EFN70155.1| Maltase 1 [Camponotus floridanus]	454	179.489	1.14596e-49	92	2	439	37	4	12	1	0	0	0
tpila-same-mixed-beh.fa_rep_c31813	-6.62159	-0.908893	11.9706	0.000540461	0.0221557	gi|332030476|gb|EGI70164.1| Aminopeptidase N [Acromyrmex echinatior]	343	136.732	5.24452e-34	72	3	419	0	14	4	29	0	0	0
Sample_680_PF_w1_smadr_Tpila_(paired)_contig_30804	-6.46805	-1.01386	12.1429	0.000492743	0.0205449	gi|307194527|gb|EFN76819.1| Protein claret segregational [Harpegnathos saltator]	546	214.927	4.24743e-62	112	12	629	10	20	13	0	0	0	0
Sample_683_PF_w10_smadr_Tpila_(paired)_contig_18391	-6.46298	-1.01509	13.018	0.000308512	0.014252	gi|332019536|gb|EGI60015.1| Carboxypeptidase B [Acromyrmex echinatior]	583	229.18	1.23895e-69	102	6	332	1	21	17	4	0	0	0
Sample_683_PF_w10_smadr_Tpila_(paired)_contig_6537	-6.3862	2.14666	10.1941	0.00140887	0.0441704	gi|307184874|gb|EFN71152.1| Trypsin-7 [Camponotus floridanus]	671	263.077	2.46371e-82	130	147	899	7	0	0	464	1	0	3
tpila-same-mixed-beh.fa_rep_c23564	-6.30039	6.72847	86.4843	1.40854e-20	1.8571e-17	gi|332025926|gb|EGI66082.1| Fatty acid synthase [Acromyrmex echinatior]	2222	860.522	0	443	168	2612	1455	3253	4250	2846	5	31	73
tpila-same-mixed-beh.fa_rep_c34139	-6.25579	5.60338	88.1608	6.03428e-21	8.92032e-18	gi|383855382|ref|XP_003703192.1| PREDICTED: geranylgeranyl pyrophosphate synthase-like [Megachile rotundata]	596	234.187	5.79093e-73	115	609	1304	1102	2047	1036	1226	1	10	40
Sample_680_PF_w1_smadr_Tpila_(paired)_contig_36562	-6.13589	-1.26249	10.0129	0.00155451	0.0475149	gi|494771137|ref|WP_007506545.1| hypothetical protein, partial [Caldalkalibacillus thermarum] >gi|334178754|gb|EGL81434.1| hypothetical protein CathTA2_0037 [Caldalkalibacillus thermarum TA2.A1]	219	88.9669	3.66004e-20	44	72	257	11	17	6	0	0	0	0
tpila-same-mixed-beh.fa_c32582	-5.94109	-1.41642	11.4539	0.000713454	0.0268968	gi|332016543|gb|EGI57424.1| SEC14 domain and spectrin repeat-containing protein 1 [Acromyrmex echinatior]	356	141.739	9.76471e-37	65	2	211	13	5	3	8	0	0	0
tpila-same-mixed-beh.fa_rep_c17251	-5.87367	3.03224	138.398	5.96411e-32	3.63684e-28	gi|322797846|gb|EFZ19754.1| hypothetical protein SINV_16081 [Solenopsis invicta]	170	70.0922	8.33284e-12	35	401	583	213	310	222	154	6	3	3
Sample_682_PF_w7_smadr_Tpila_(paired)_contig_29620	-5.82227	-1.48872	10.5938	0.00113466	0.0378606	gi|307214513|gb|EFN89523.1| hypothetical protein EAI_13185 [Harpegnathos saltator]	197	80.4925	2.60692e-17	38	3	218	3	5	14	5	0	0	0
Sample_680_PF_w1_smadr_Tpila_(paired)_contig_49767	-5.81339	-1.4903	10.9108	0.000956032	0.0335768	gi|494812999|ref|WP_007548407.1| hypothetical protein, partial [Wolbachia endosymbiont of Drosophila ananassae] >gi|58535296|gb|EAL59373.1| conserved hypothetical protein, partial [Wolbachia endosymbiont of Drosophila ananassae]	308	123.25	2.88247e-33	75	2	241	3	12	6	6	0	0	0
Sample_683_PF_w10_smadr_Tpila_(paired)_contig_11752	-5.77868	-1.52298	10.7352	0.00105114	0.0360554	gi|307171194|gb|EFN63180.1| hypothetical protein EAG_03643 [Camponotus floridanus]	253	102.064	3.83165e-26	47	1	159	6	7	3	10	0	0	0
Sample_683_PF_w10_smadr_Tpila_(paired)_contig_5453	-5.7534	3.12727	11.133	0.000848037	0.0306443	gi|332016434|gb|EGI57347.1| hypothetical protein G5I_14818 [Acromyrmex echinatior]	525	206.838	5.1776e-59	109	61	579	3	4	5	921	0	7	6
Sample_683_PF_w10_smadr_Tpila_(paired)_contig_850	-5.6385	7.02631	45.9314	1.2247e-11	5.02054e-09	gi|332026584|gb|EGI66698.1| hypothetical protein G5I_04754 [Acromyrmex echinatior]	683	267.7	6.50672e-78	137	553	1137	1731	4592	4566	3564	54	3	156
tpila-same-mixed-beh.fa_rep_c8773	-5.57863	5.55458	133.854	5.8793e-31	2.60736e-27	gi|322784591|gb|EFZ11482.1| hypothetical protein SINV_14578 [Solenopsis invicta]	779	304.679	3.41656e-98	142	1	498	682	1264	2088	1156	17	15	50
tpila-same-mixed-beh.fa_c23758	-5.48739	4.14413	13.6116	0.000224787	0.0111441	gi|332018818|gb|EGI59377.1| hypothetical protein G5I_12475 [Acromyrmex echinatior]	707	276.944	4.99014e-80	182	146	961	16	7	11	1856	13	8	13
tpila-same-mixed-beh.fa_rep_c35449	-5.34073	0.289484	15.3322	9.01673e-05	0.00554419	gi|332024406|gb|EGI64604.1| Alcohol dehydrogenase [NADP+] A [Acromyrmex echinatior]	1026	399.823	8.84497e-134	191	385	1107	22	46	0	55	0	1	1
tpila-same-mixed-beh.fa_rep_c8136	-5.28408	5.02044	170.252	6.51897e-39	6.3603e-35	gi|307181580|gb|EFN69124.1| Fatty acid synthase [Camponotus floridanus]	1359	528.094	0	249	27	1145	493	995	1137	941	14	17	39
tpila-same-mixed-beh.fa_rep_c24861	-5.19797	6.47743	12.7479	0.000356409	0.0159219	gi|322803118|gb|EFZ23206.1| hypothetical protein SINV_15833 [Solenopsis invicta]	217	88.1965	3.19104e-15	106	256	1185	1072	7	39	8400	87	11	109
tpila-same-mixed-beh.fa_rep_c19324	-5.02353	5.40121	219.163	1.37706e-49	3.35886e-45	gi|322784586|gb|EFZ11477.1| hypothetical protein SINV_10115 [Solenopsis invicta]	404	160.229	1.19271e-39	75	2	379	582	1251	1651	1150	53	29	33
tpila-same-mixed-beh.fa_rep_c23998	-5.00867	0.437763	10.0816	0.00149758	0.0461505	gi|332030476|gb|EGI70164.1| Aminopeptidase N [Acromyrmex echinatior]	845	330.102	1.06471e-110	180	310	1293	0	108	3	28	0	3	0
Sample_680_PF_w1_smadr_Tpila_(paired)_contig_21823	-4.78606	-0.224375	19.1851	1.18634e-05	0.00103716	gi|332019357|gb|EGI59858.1| hypothetical protein G5I_11953 [Acromyrmex echinatior]	183	75.0998	9.44577e-14	75	15	269	12	29	22	19	0	2	0
tpila-same-mixed-beh.fa_rep_c8159	-4.6832	9.11682	144.156	3.28401e-33	2.28863e-29	gi|307180374|gb|EFN68400.1| Fatty acid synthase [Camponotus floridanus]	1644	637.876	0	313	2722	4545	8094	19707	17684	15239	671	545	654
tpila-same-mixed-beh.fa_c376	-4.60933	3.84494	14.5206	0.000138632	0.00778239	gi|322801923|gb|EFZ22476.1| hypothetical protein SINV_09234 [Solenopsis invicta]	1545	599.742	0	288	382	1443	33	45	33	1406	5	14	28
tpila-same-mixed-beh.fa_c88	-4.5885	4.08742	13.2987	0.000265592	0.012579	gi|322783103|gb|EFZ10762.1| hypothetical protein SINV_11731 [Solenopsis invicta]	898	350.517	3.09084e-105	211	1178	2113	22	25	28	1718	23	19	19
tpila-same-mixed-beh.fa_rep_c34777	-4.58678	0.303369	18.9333	1.35366e-05	0.0011667	gi|307176254|gb|EFN65885.1| G-protein coupled receptor Mth2 [Camponotus floridanus]	1377	535.028	1.97384e-179	297	429	1859	31	12	20	59	4	0	0
tpila-same-mixed-beh.fa_rep_c33723	-4.53969	5.19199	175.22	5.36105e-40	6.5382e-36	gi|307170725|gb|EFN62855.1| Fatty acid synthase [Camponotus floridanus]	1520	590.112	0	274	1	1515	474	1361	1239	909	44	44	47
Sample_680_PF_w1_smadr_Tpila_(paired)_contig_361	-4.46072	8.77759	97.5046	5.37307e-23	9.36123e-20	gi|307180374|gb|EFN68400.1| Fatty acid synthase [Camponotus floridanus]	4244	1639.4	0	808	3256	7827	11482	11507	14297	10257	429	301	909
Sample_680_PF_w1_smadr_Tpila_(paired)_contig_25081	-4.40017	-0.495649	12.8976	0.000329007	0.0149859	gi|332026608|gb|EGI66717.1| Kelch domain-containing protein 6 [Acromyrmex echinatior]	383	152.14	1.38295e-41	70	1	327	21	21	4	19	0	0	2
Sample_680_PF_w1_smadr_Tpila_(paired)_contig_15194	-4.31316	0.151472	10.3403	0.00130155	0.0417721	gi|322780447|gb|EFZ09935.1| hypothetical protein SINV_12016 [Solenopsis invicta]	169	69.707	4.86272e-13	43	3	143	39	35	35	0	0	4	0
Sample_680_PF_w1_smadr_Tpila_(paired)_contig_20908	-4.19054	-0.360332	13.4941	0.000239313	0.0116279	gi|322793685|gb|EFZ17109.1| hypothetical protein SINV_04932 [Solenopsis invicta]	275	110.538	7.7461e-29	59	3	227	12	12	12	36	3	0	0
Sample_683_PF_w10_smadr_Tpila_(paired)_contig_3111	-4.15934	1.71487	9.99873	0.00156648	0.0477909	gi|322782972|gb|EFZ10690.1| hypothetical protein SINV_12703 [Solenopsis invicta]	971	378.637	3.98379e-127	175	470	1144	4	6	6	320	10	4	2
tpila-same-mixed-beh.fa_rep_c21462	-4.11312	-0.376116	15.35	8.93212e-05	0.00550867	gi|307176190|gb|EFN65847.1| hypothetical protein EAG_02388 [Camponotus floridanus]	170	70.0922	1.9839e-17	40	336	572	22	15	10	24	2	0	1
tpila-same-mixed-beh.fa_rep_c20943	-4.04702	0.166516	16.51	4.83948e-05	0.00334062	gi|332022441|gb|EGI62749.1| Stress-activated protein kinase JNK [Acromyrmex echinatior]	277	111.309	5.01204e-27	50	2	166	19	36	10	44	1	4	0
Sample_680_PF_w1_smadr_Tpila_(paired)_contig_41056	-3.85392	-0.231167	10.7812	0.00102538	0.0353756	gi|270014460|gb|EFA10908.1| hypothetical protein TcasGA2_TC001734 [Tribolium castaneum]	208	84.7297	1.0656e-16	38	1	288	8	48	12	12	0	4	0
tpila-same-mixed-beh.fa_c28923	-3.80529	1.95942	10.9092	0.000956875	0.0335822	gi|322803118|gb|EFZ23206.1| hypothetical protein SINV_15833 [Solenopsis invicta]	185	75.8702	5.78457e-12	67	4	399	5	18	12	361	8	9	6
Sample_682_PF_w7_smadr_Tpila_(paired)_contig_866	-3.72604	8.1873	122.763	1.57177e-28	5.47683e-25	gi|307180374|gb|EFN68400.1| Fatty acid synthase [Camponotus floridanus]	6469	2496.46	0	1267	1	6975	6919	8440	8128	7433	632	362	828
tpila-same-mixed-beh.fa_c22459	-3.67007	1.00587	19.1576	1.20355e-05	0.00105031	gi|322798259|gb|EFZ20027.1| hypothetical protein SINV_06623 [Solenopsis invicta]	634	248.825	3.47427e-77	127	424	1083	20	53	112	18	2	5	5
Sample_682_PF_w7_smadr_Tpila_(paired)_contig_44026	-3.57752	0.4702	14.2969	0.000156125	0.00851926	gi|112983576|ref|NP_001037351.1| cathepsin D precursor [Bombyx mori] >gi|66269351|gb|AAY43135.1| CathD [Bombyx mori]	262	105.531	3.74766e-25	46	2	244	59	9	26	40	6	0	3
tpila-same-mixed-beh.fa_rep_c22132	-3.54966	7.36657	136.028	1.96688e-31	9.59505e-28	gi|322784581|gb|EFZ11472.1| hypothetical protein SINV_03149 [Solenopsis invicta]	360	143.28	2.24219e-33	65	2727	3008	2509	5731	5484	3746	339	479	359
tpila-same-mixed-beh.fa_rep_c25776	-3.49899	1.62866	10.1966	0.001407	0.0441535	gi|312233134|ref|YP_004021114.1| NADH dehydrogenase subunit 1 [Solenopsis invicta] >gi|310619420|gb|ADP01795.1| NADH dehydrogenase subunit 1 [Solenopsis invicta]	410	162.54	2.67869e-45	115	63	581	60	239	5	16	10	13	0
tpila-same-mixed-beh.fa_rep_c10929	-3.43632	1.84083	32.7728	1.03586e-08	2.22609e-06	gi|332023901|gb|EGI64121.1| hypothetical protein G5I_07470 [Acromyrmex echinatior]	753	294.664	8.07697e-88	148	2001	2720	145	102	35	82	11	9	7
tpila-same-mixed-beh.fa_rep_c22809	-3.41849	2.28122	44.6915	2.30652e-11	9.07412e-09	gi|322797450|gb|EFZ19521.1| hypothetical protein SINV_01999 [Solenopsis invicta]	276	110.923	2.61754e-27	48	146	376	76	143	131	149	9	9	18
tpila-same-mixed-beh.fa_rep_c16148	-3.41831	1.20611	30.0436	4.22445e-08	7.7184e-06	gi|322787262|gb|EFZ13398.1| hypothetical protein SINV_00509 [Solenopsis invicta]	719	281.567	9.31117e-87	151	3	662	40	79	70	43	5	8	4
tpila-same-mixed-beh.fa_rep_c25672	-3.41696	0.216818	14.357	0.000151213	0.00828712	gi|332018217|gb|EGI58822.1| Ras-related protein Rab-26 [Acromyrmex echinatior]	450	177.948	3.75802e-53	84	2	259	40	42	22	7	3	3	2
tpila-same-mixed-beh.fa_c9822	-3.41422	6.83315	201.188	1.14991e-45	1.86987e-41	gi|332030484|gb|EGI70172.1| hypothetical protein G5I_00930 [Acromyrmex echinatior]	443	175.252	1.54031e-45	127	3814	4386	3102	3163	3666	2016	284	286	315
tpila-same-mixed-beh.fa_rep_c34330	-3.39146	7.06096	116.615	3.48521e-27	1.06262e-23	gi|307191090|gb|EFN74822.1| Fatty acid synthase [Camponotus floridanus]	2403	930.243	0	471	2	2341	1973	4396	4351	3299	382	237	429
tpila-same-mixed-beh.fa_rep_c28467	-3.37167	5.72613	28.1691	1.11166e-07	1.8321e-05	gi|332024435|gb|EGI64633.1| Dipeptidyl peptidase 4 [Acromyrmex echinatior]	3205	1239.17	0	584	1052	3235	1178	2497	1308	600	50	43	293
tpila-same-mixed-beh.fa_rep_c23933	-3.36657	3.08236	55.874	7.72679e-14	4.3326e-11	gi|345488259|ref|XP_001602395.2| PREDICTED: cytochrome P450 4C1 [Nasonia vitripennis]	394	156.377	5.4667e-39	94	275	1264	125	253	216	281	21	13	32
Sample_682_PF_w7_smadr_Tpila_(paired)_contig_1512	-3.34087	5.30761	131.983	1.50927e-30	6.13554e-27	gi|322784587|gb|EFZ11478.1| hypothetical protein SINV_12764 [Solenopsis invicta]	1078	419.853	1.63418e-143	209	278	1096	539	1234	1221	1141	150	82	98
tpila-same-mixed-beh.fa_rep_c11696	-3.31049	0.78411	21.9967	2.73117e-06	0.000295799	gi|332017458|gb|EGI58181.1| Maltase 1 [Acromyrmex echinatior]	2512	972.23	0	470	152	1900	28	56	40	45	2	6	5
tpila-same-mixed-beh.fa_c752	-3.20766	1.06277	24.9787	5.79675e-07	7.92109e-05	gi|332019620|gb|EGI60098.1| Alpha-amylase 1 [Acromyrmex echinatior]	2061	798.505	0	369	99	1580	71	62	37	36	9	6	3
tpila-same-mixed-beh.fa_rep_c2187	-3.06772	8.76218	105.103	1.15956e-24	2.82835e-21	gi|332023149|gb|EGI63405.1| Fatty acyl-CoA reductase 1 [Acromyrmex echinatior]	1747	677.552	0	331	1592	3019	8876	13360	13245	9319	1373	1330	1506
tpila-same-mixed-beh.fa_c732	-3.05649	2.09401	41.5312	1.16004e-10	3.77269e-08	gi|307191046|gb|EFN74799.1| Dynein heavy chain 2, axonemal [Camponotus floridanus]	1439	558.91	2.04283e-177	260	224	1114	133	110	91	94	17	9	15
tpila-same-mixed-beh.fa_rep_c985	-3.02116	7.47765	100.711	1.06413e-23	2.25702e-20	gi|332026584|gb|EGI66698.1| hypothetical protein G5I_04754 [Acromyrmex echinatior]	677	265.388	1.44136e-76	136	5684	6268	2358	5855	5793	4362	723	491	592
Sample_682_PF_w7_smadr_Tpila_(paired)_contig_27744	-2.97015	0.498969	10.9564	0.000932805	0.0329986	gi|322782753|gb|EFZ10570.1| hypothetical protein SINV_09459 [Solenopsis invicta]	241	97.4413	1.14246e-23	45	150	365	23	25	72	14	7	7	0
tpila-same-mixed-beh.fa_rep_c24609	-2.94586	0.8506	12.2834	0.00045701	0.0193351	gi|322790637|gb|EFZ15425.1| hypothetical protein SINV_10033 [Solenopsis invicta]	171	70.4774	6.82262e-13	34	258	407	37	45	69	23	3	15	0
Sample_680_PF_w1_smadr_Tpila_(paired)_contig_6213	-2.91995	5.22066	104.131	1.89412e-24	4.20005e-21	gi|322795106|gb|EFZ17948.1| hypothetical protein SINV_11027 [Solenopsis invicta]	1843	714.531	0	340	269	1525	931	1268	965	643	99	122	168
tpila-same-mixed-beh.fa_rep_c10681	-2.89184	4.37076	69.5675	7.38446e-17	6.43279e-14	gi|307188815|gb|EFN73398.1| hypothetical protein EAG_07624 [Camponotus floridanus]	727	284.648	0	136	397	888	646	532	541	375	38	91	89
tpila-same-mixed-beh.fa_rep_c5254	-2.85965	2.46947	34.188	5.00361e-09	1.14597e-06	gi|307184873|gb|EFN71151.1| Mite allergen Der p 3 [Camponotus floridanus]	830	324.324	1.49329e-104	153	127	843	142	123	145	141	8	21	29
tpila-same-mixed-beh.fa_rep_c3140	-2.84444	6.52454	82.7551	9.28762e-20	1.07876e-16	gi|322791664|gb|EFZ15969.1| hypothetical protein SINV_13311 [Solenopsis invicta]	1068	416.001	1.03593e-129	209	3	953	1491	2399	3345	2119	343	216	455
tpila-same-mixed-beh.fa_rep_c8068	-2.81103	7.54801	62.2671	2.99886e-15	2.03185e-12	gi|332023516|gb|EGI63752.1| Glucose dehydrogenase [Acromyrmex echinatior]	2679	1036.56	0	514	1818	3674	4697	6392	4132	3780	461	1252	442
Sample_680_PF_w1_smadr_Tpila_(paired)_contig_13572	-2.80374	2.34653	10.1546	0.00143938	0.0447814	gi|322788793|gb|EFZ14361.1| hypothetical protein SINV_07775 [Solenopsis invicta]	1722	667.922	0	316	374	1429	117	118	89	178	62	0	3
tpila-same-mixed-beh.fa_rep_c34457	-2.80253	8.46647	96.9517	7.10411e-23	1.19503e-19	gi|322786951|gb|EFZ13175.1| hypothetical protein SINV_00210 [Solenopsis invicta]	709	277.715	1.4516e-84	136	1289	1969	6802	9623	12320	7142	1700	1260	1189
tpila-same-mixed-beh.fa_rep_c8336	-2.72613	5.02903	65.4099	6.08316e-16	4.71039e-13	gi|322801844|gb|EFZ22416.1| hypothetical protein SINV_06242 [Solenopsis invicta]	2141	829.321	0	409	1470	3038	831	693	1369	390	165	133	104
tpila-same-mixed-beh.fa_rep_c1197	-2.7178	6.59997	137.847	7.86948e-32	4.26552e-28	gi|332018170|gb|EGI58776.1| Alpha-glucosidase [Acromyrmex echinatior]	2591	1002.66	0	473	154	1839	2062	2473	2970	2250	553	256	390
tpila-same-mixed-beh.fa_rep_c5002	-2.7124	6.39532	154.676	1.64777e-35	1.33972e-31	gi|332025050|gb|EGI65237.1| Elongation of very long chain fatty acids protein [Acromyrmex echinatior]	853	333.183	3.73264e-101	165	3091	3828	1620	2370	2261	2211	278	380	357
tpila-same-mixed-beh.fa_c20570	-2.68558	3.51376	10.5624	0.00115409	0.0383253	gi|387763772|gb|AFJ94684.1| hymenoptaecin [Solenopsis invicta]	899	350.903	8.25533e-113	180	1	618	40	619	467	34	47	83	15
tpila-same-mixed-beh.fa_rep_c7952	-2.59968	6.46221	93.4092	4.25264e-22	6.69214e-19	gi|307213875|gb|EFN89136.1| Fatty acid synthase [Harpegnathos saltator]	1700	659.448	0	316	2	1567	1320	2647	2857	1995	375	311	453
tpila-same-mixed-beh.fa_rep_c18366	-2.57369	0.00537191	10.966	0.000927987	0.0328758	gi|307189584|gb|EFN73948.1| hypothetical protein EAG_11887 [Camponotus floridanus]	186	76.2554	1.05568e-14	35	2	172	22	23	19	25	6	4	2
tpila-same-mixed-beh.fa_rep_c14755	-2.54313	3.70673	59.1956	1.42754e-14	8.59746e-12	gi|322792292|gb|EFZ16276.1| hypothetical protein SINV_03026 [Solenopsis invicta]	232	93.9745	1.56293e-17	47	696	866	428	244	310	298	49	63	62
tpila-same-mixed-beh.fa_c31305	-2.51195	0.468005	12.013	0.000528322	0.0218416	gi|345487554|ref|XP_001601700.2| PREDICTED: hypothetical protein LOC100117472 [Nasonia vitripennis]	435	172.17	2.1672e-49	81	30	275	49	27	23	27	9	6	3
Sample_682_PF_w7_smadr_Tpila_(paired)_contig_3	-2.49626	10.1667	49.5568	1.92715e-12	9.03962e-10	gi|332020804|gb|EGI61202.1| Cytochrome P450 4g15 [Acromyrmex echinatior]	2656	1027.7	0	507	547	2208	24539	30176	32995	26086	6498	4138	5499
tpila-same-mixed-beh.fa_rep_c18078	-2.49302	6.74	86.1038	1.70731e-20	2.19178e-17	gi|307208419|gb|EFN85798.1| 4-coumarate--CoA ligase 1 [Harpegnathos saltator]	2426	939.102	0	462	232	1884	2059	2732	3387	2398	384	747	366
Sample_682_PF_w7_smadr_Tpila_(paired)_contig_4299	-2.43919	3.58649	12.3367	0.000444135	0.018906	gi|332021521|gb|EGI61886.1| hypothetical protein G5I_09787 [Acromyrmex echinatior]	793	310.071	1.68687e-96	153	44	778	148	200	389	432	8	26	121
Sample_682_PF_w7_smadr_Tpila_(paired)_contig_1784	-2.42803	2.46248	11.1249	0.000851782	0.030729	gi|345489678|ref|XP_001602434.2| PREDICTED: transcription factor AP-2-epsilon-like [Nasonia vitripennis]	256	103.219	1.24021e-39	47	132	281	63	147	172	151	32	51	0
tpila-same-mixed-beh.fa_s28527	-2.411	3.89189	50.3471	1.28818e-12	6.28415e-10	gi|322795141|gb|EFZ17981.1| hypothetical protein SINV_14705 [Solenopsis invicta]	591	232.261	9.89416e-69	105	1	462	337	445	273	394	123	39	62
tpila-same-mixed-beh.fa_rep_c8011	-2.40635	7.57302	122.273	2.0112e-28	6.54082e-25	gi|332020804|gb|EGI61202.1| Cytochrome P450 4g15 [Acromyrmex echinatior]	2666	1031.55	0	509	1275	2945	4000	4530	4764	5357	1010	828	967
tpila-same-mixed-beh.fa_rep_c5381	-2.39136	7.48869	23.0104	1.61127e-06	0.000190783	gi|307177458|gb|EFN66585.1| Epididymal secretory protein E1 [Camponotus floridanus]	488	192.586	5.89488e-54	90	1543	1998	5073	3563	3287	5565	788	212	1540
Sample_682_PF_w7_smadr_Tpila_(paired)_contig_1210	-2.38675	9.83441	42.2978	7.83794e-11	2.63695e-08	gi|332018729|gb|EGI59300.1| Circadian clock-controlled protein [Acromyrmex echinatior]	631	247.669	1.94538e-75	127	442	1110	20978	25302	23558	19743	3960	6864	2955
tpila-same-mixed-beh.fa_rep_c19159	-2.36934	7.46398	48.6644	3.03735e-12	1.37195e-09	gi|332026176|gb|EGI66318.1| Translation initiation factor IF-2 [Acromyrmex echinatior]	417	165.236	6.44476e-42	94	2236	2589	2714	5396	6541	2735	1004	1234	498
tpila-same-mixed-beh.fa_c25790	-2.34893	1.08915	10.633	0.00111085	0.0372816	gi|322798004|gb|EFZ19848.1| hypothetical protein SINV_05332 [Solenopsis invicta]	658	258.07	3.99535e-77	138	644	1375	88	13	47	48	9	6	15
tpila-same-mixed-beh.fa_rep_c7820	-2.32177	4.01479	73.2933	1.11746e-17	1.04833e-14	gi|307189825|gb|EFN74097.1| Neuroparsin-A [Camponotus floridanus]	442	174.866	1.8083e-49	85	753	1136	489	383	380	311	85	95	71
tpila-same-mixed-beh.fa_rep_c15334	-2.31505	1.92327	14.2394	0.000160965	0.00872486	gi|322799165|gb|EFZ20604.1| hypothetical protein SINV_14825 [Solenopsis invicta]	1143	444.891	1.33323e-150	207	512	1207	166	37	102	52	17	12	27
Sample_683_PF_w10_smadr_Tpila_(paired)_contig_13679	-2.3038	2.45431	15.6917	7.45491e-05	0.00478517	gi|322796406|gb|EFZ18940.1| hypothetical protein SINV_06973 [Solenopsis invicta]	2785	1077.39	0	504	1013	2815	80	60	103	275	18	29	35
tpila-same-mixed-beh.fa_rep_c9733	-2.30211	6.26145	40.6397	1.83047e-10	5.66736e-08	gi|322801295|gb|EFZ21982.1| hypothetical protein SINV_10166 [Solenopsis invicta]	3089	1194.49	0	600	755	2791	2148	1967	1364	1956	878	228	193
Sample_683_PF_w10_smadr_Tpila_(paired)_contig_20592	-2.2519	0.910279	10.0147	0.00155293	0.0474963	gi|322796208|gb|EFZ18784.1| hypothetical protein SINV_11363 [Solenopsis invicta]	221	89.7373	1.06707e-17	42	158	307	23	32	35	81	4	15	9
tpila-same-mixed-beh.fa_rep_c10220	-2.20447	1.46074	13.1966	0.000280456	0.0131427	gi|322792530|gb|EFZ16481.1| hypothetical protein SINV_00186 [Solenopsis invicta]	412	163.31	3.0337e-43	73	959	1339	27	107	61	62	8	20	15
tpila-same-mixed-beh.fa_rep_c8696	-2.20403	4.14343	76.7851	1.90612e-18	2.02144e-15	gi|332019521|gb|EGI60000.1| Putative nuclear hormone receptor HR38 [Acromyrmex echinatior]	2430	940.643	0	649	2526	4649	348	470	463	414	92	112	89
tpila-same-mixed-beh.fa_rep_c29250	-2.19199	7.71741	52.3719	4.59254e-13	2.38338e-10	gi|307213875|gb|EFN89136.1| Fatty acid synthase [Harpegnathos saltator]	4215	1628.22	0	815	3	4496	2575	6933	5730	5121	1354	936	1243
tpila-same-mixed-beh.fa_rep_c13226	-2.13498	4.80393	51.9326	5.74391e-13	2.9188e-10	gi|332024019|gb|EGI64237.1| Cytochrome b5 [Acromyrmex echinatior]	388	154.066	9.61533e-42	72	101	370	685	485	872	614	110	237	133
Sample_683_PF_w10_smadr_Tpila_(paired)_contig_5793	-2.13162	6.47924	74.8984	4.95578e-18	5.03662e-15	gi|322795595|gb|EFZ18274.1| hypothetical protein SINV_00395 [Solenopsis invicta]	1016	395.971	1.27147e-131	196	897	1661	2611	2613	1367	1932	446	554	534
tpila-same-mixed-beh.fa_rep_c3407	-2.13072	8.35735	34.1118	5.20336e-09	1.17517e-06	gi|332023515|gb|EGI63751.1| Glucose dehydrogenase [Acromyrmex echinatior]	2603	1007.28	0	496	590	2428	8787	8327	7877	6374	969	3050	1595
tpila-same-mixed-beh.fa_rep_c25835	-2.10842	1.05354	14.0908	0.000174194	0.0092199	gi|332017212|gb|EGI58000.1| Multidrug resistance-associated protein 4 [Acromyrmex echinatior]	999	389.423	2.75848e-118	199	368	1201	45	51	43	49	9	11	14
tpila-same-mixed-beh.fa_rep_c16070	-2.10452	1.07811	12.497	0.000407609	0.0177344	gi|328710571|ref|XP_003244301.1| PREDICTED: hypothetical protein LOC100569507 [Acyrthosiphon pisum]	932	363.614	2.37159e-106	219	66	1757	41	56	69	26	18	8	10
tpila-same-mixed-beh.fa_rep_c13183	-2.10381	7.08307	100.356	1.2731e-23	2.58773e-20	gi|332017648|gb|EGI58340.1| Purine nucleoside phosphorylase [Acromyrmex echinatior]	1462	567.77	0	273	1429	2340	3358	3887	3187	2521	835	1005	589
Sample_684_PF_y1_smifors_Tpila_(paired)_contig_3140	-2.0792	4.95125	65.621	5.46523e-16	4.37066e-13	gi|322787425|gb|EFZ13513.1| hypothetical protein SINV_04075 [Solenopsis invicta]	1122	436.802	6.64279e-147	202	264	1055	509	842	932	660	202	135	213
tpila-same-mixed-beh.fa_c14779	-2.06557	3.89476	51.9977	5.55649e-13	2.85328e-10	gi|332017648|gb|EGI58340.1| Purine nucleoside phosphorylase [Acromyrmex echinatior]	298	119.398	8.9607e-27	54	130	330	358	414	337	297	94	122	56
tpila-same-mixed-beh.fa_rep_c10828	-2.05277	7.01857	50.2728	1.33791e-12	6.46209e-10	gi|322799038|gb|EFZ20494.1| hypothetical protein SINV_08051 [Solenopsis invicta]	1635	634.41	0	298	77	1345	3154	3972	2755	2447	481	1150	697
tpila-same-mixed-beh.fa_rep_c13092	-2.04431	5.83759	113.646	1.55809e-26	4.47107e-23	gi|307213621|gb|EFN89007.1| Progestin and adipoQ receptor family member 3 [Harpegnathos saltator]	1758	681.789	0	335	1085	2284	993	1509	1617	1304	406	298	347
tpila-same-mixed-beh.fa_rep_c17638	-2.04337	3.40947	27.5636	1.52012e-07	2.39213e-05	gi|332024893|gb|EGI65081.1| Cytochrome P450 4C1 [Acromyrmex echinatior]	937	365.54	2.75621e-118	176	394	1260	296	300	257	147	41	96	54
tpila-same-mixed-beh.fa_rep_c31317	-2.04106	7.60895	99.298	2.17226e-23	4.07574e-20	gi|332025050|gb|EGI65237.1| Elongation of very long chain fatty acids protein [Acromyrmex echinatior]	853	333.183	3.22467e-105	165	862	1599	3830	5012	5092	4575	1252	1173	1159
tpila-same-mixed-beh.fa_rep_c9642	-2.01996	4.51986	74.5333	5.96255e-18	5.93614e-15	gi|332023704|gb|EGI63928.1| Low-density lipoprotein receptor-related protein 2 [Acromyrmex echinatior]	2288	885.945	0	456	193	1758	506	679	559	422	135	147	141
tpila-same-mixed-beh.fa_rep_c12892	-2.01009	4.17704	66.8938	2.86533e-16	2.40999e-13	gi|307208418|gb|EFN85797.1| Luciferin 4-monooxygenase [Harpegnathos saltator]	1845	715.301	0	358	483	2123	378	469	502	353	121	106	110
tpila-same-mixed-beh.fa_rep_c7677	-2.00984	4.73542	74.2057	7.03868e-18	6.86736e-15	gi|332021906|gb|EGI62240.1| Putative fatty acyl-CoA reductase [Acromyrmex echinatior]	1980	767.303	0	401	288	1880	678	682	741	410	179	162	157
tpila-same-mixed-beh.fa_rep_c17854	-1.98638	4.77061	21.9874	2.74448e-06	0.000296204	gi|332025847|gb|EGI66003.1| hypothetical protein G5I_05394 [Acromyrmex echinatior]	692	271.166	6.12544e-86	159	4	786	1197	624	292	436	139	124	236
tpila-same-mixed-beh.fa_rep_c12390	-1.96675	4.3514	36.9586	1.20666e-09	3.14783e-07	gi|322787425|gb|EFZ13513.1| hypothetical protein SINV_04075 [Solenopsis invicta]	1807	700.664	0	342	1057	2490	327	614	607	371	100	106	172
tpila-same-mixed-beh.fa_rep_c2989	-1.96363	2.69383	24.7285	6.59997e-07	8.821e-05	gi|332024425|gb|EGI64623.1| hypothetical protein G5I_06812 [Acromyrmex echinatior]	336	134.035	2.53164e-34	62	313	519	86	192	183	140	50	41	33
tpila-same-mixed-beh.fa_rep_c15258	-1.96327	1.09308	11.9539	0.00054532	0.0223183	gi|322796556|gb|EFZ19030.1| hypothetical protein SINV_06838 [Solenopsis invicta]	2081	806.209	0	383	303	1832	36	63	44	48	11	10	17
tpila-same-mixed-beh.fa_rep_c20141	-1.94452	3.20347	12.5655	0.000392938	0.0172209	gi|322779322|gb|EFZ09595.1| hypothetical protein SINV_08747 [Solenopsis invicta]	957	373.244	2.37522e-126	183	12	830	382	113	133	218	25	43	98
tpila-same-mixed-beh.fa_rep_c35886	-1.94276	5.17709	63.088	1.97672e-15	1.37757e-12	gi|322802288|gb|EFZ22684.1| hypothetical protein SINV_08378 [Solenopsis invicta]	1079	420.239	2.23059e-134	246	274	1386	506	1027	791	1063	250	243	212
Sample_680_PF_w1_smadr_Tpila_(paired)_contig_507	-1.94266	6.51283	72.043	2.10561e-17	1.93807e-14	gi|332021521|gb|EGI61886.1| hypothetical protein G5I_09787 [Acromyrmex echinatior]	793	310.071	1.76874e-96	153	1334	2068	1935	2080	2500	2035	818	360	616
tpila-same-mixed-beh.fa_rep_c8970	-1.94017	2.50783	13.7214	0.000212021	0.0107154	gi|345488259|ref|XP_001602395.2| PREDICTED: cytochrome P450 4C1 [Nasonia vitripennis]	578	227.254	4.85043e-66	119	5	1081	216	105	112	88	68	38	10
tpila-same-mixed-beh.fa_rep_c4706	-1.93917	6.14895	99.1017	2.39857e-23	4.33369e-20	gi|307184467|gb|EFN70870.1| Fatty acyl-CoA reductase 1 [Camponotus floridanus]	1955	757.673	0	380	649	2154	1383	1905	1973	1398	631	360	415
tpila-same-mixed-beh.fa_rep_c31631	-1.89773	3.87073	31.0819	2.47362e-08	4.73083e-06	gi|332017739|gb|EGI58413.1| Hexaprenyldihydroxybenzoate methyltransferase, mitochondrial [Acromyrmex echinatior]	609	239.195	4.57775e-75	119	2	505	253	290	449	362	121	135	44
tpila-same-mixed-beh.fa_rep_c8938	-1.89321	4.03762	50.6206	1.12061e-12	5.52187e-10	gi|499010661|ref|XP_004536857.1| PREDICTED: uncharacterized protein LOC101448765 [Ceratitis capitata]	323	129.028	1.36716e-49	57	1087	1449	385	402	420	315	90	128	106
tpila-same-mixed-beh.fa_rep_c4110	-1.86061	7.24252	59.8007	1.04965e-14	6.56474e-12	gi|332021636|gb|EGI61995.1| Retinoid-inducible serine carboxypeptidase [Acromyrmex echinatior]	1642	637.106	0	310	1346	2596	2697	3754	3688	3916	972	822	1238
tpila-same-mixed-beh.fa_rep_c21818	-1.82322	3.94089	21.7795	3.05853e-06	0.000324357	gi|332024875|gb|EGI65063.1| ABC transporter G family member 20 [Acromyrmex echinatior]	2602	1006.9	0	529	416	2560	283	198	255	660	137	94	92
tpila-same-mixed-beh.fa_rep_c8205	-1.81453	6.37595	45.3455	1.65169e-11	6.65903e-09	gi|332023149|gb|EGI63405.1| Fatty acyl-CoA reductase 1 [Acromyrmex echinatior]	1726	669.463	0	343	527	1960	995	1652	2610	2398	659	635	466
tpila-same-mixed-beh.fa_rep_c12283	-1.80728	2.73751	11.9922	0.000534232	0.0219776	gi|332029283|gb|EGI69266.1| Uncharacterized family 31 glucosidase [Acromyrmex echinatior]	3816	1474.53	0	771	777	3167	98	66	116	319	63	48	31
tpila-same-mixed-beh.fa_rep_c10317	-1.80335	4.61883	38.5734	5.27328e-10	1.48471e-07	gi|322795106|gb|EFZ17948.1| hypothetical protein SINV_11027 [Solenopsis invicta]	1843	714.531	0	340	223	1479	549	621	532	554	95	221	186
tpila-same-mixed-beh.fa_rep_c9937	-1.79773	1.53284	12.6074	0.00038423	0.0169301	gi|322798083|gb|EFZ19922.1| hypothetical protein SINV_07083 [Solenopsis invicta]	749	293.123	2.55973e-95	136	130	786	51	95	57	55	25	13	21
tpila-same-mixed-beh.fa_rep_c7661	-1.78454	4.27926	35.5917	2.43316e-09	5.93484e-07	gi|322787262|gb|EFZ13398.1| hypothetical protein SINV_00509 [Solenopsis invicta]	685	268.47	1.51506e-78	145	2706	3347	476	414	509	376	87	143	169
tpila-same-mixed-beh.fa_rep_c6290	-1.7806	1.89803	15.3256	9.04803e-05	0.00555109	gi|332017014|gb|EGI57813.1| Uncharacterized protein yxbB [Acromyrmex echinatior]	1204	468.389	2.67435e-162	218	150	983	76	93	72	92	19	29	28
tpila-same-mixed-beh.fa_s31050	-1.77658	2.72543	22.8865	1.7185e-06	0.00020104	gi|383855382|ref|XP_003703192.1| PREDICTED: geranylgeranyl pyrophosphate synthase-like [Megachile rotundata]	639	250.751	5.78835e-76	134	324	1118	143	168	126	161	39	44	54
tpila-same-mixed-beh.fa_rep_c18727	-1.77387	8.67602	47.635	5.13439e-12	2.2565e-09	gi|322801984|gb|EFZ22521.1| hypothetical protein SINV_00797 [Solenopsis invicta]	2497	966.452	0	452	151	1833	7594	9110	10167	10663	3098	2953	2734
tpila-same-mixed-beh.fa_rep_c24953	-1.77079	1.53549	11.023	0.000899905	0.0320907	gi|307189484|gb|EFN73866.1| Cytochrome P450 4C1 [Camponotus floridanus]	234	94.7449	7.2083e-34	43	3	209	67	57	73	59	34	23	6
tpila-same-mixed-beh.fa_rep_c29018	-1.76755	3.0436	21.1665	4.21065e-06	0.000428827	gi|332030313|gb|EGI70056.1| Insulin-like growth factor-binding protein complex acid labile chain [Acromyrmex echinatior]	533	209.92	2.08038e-58	121	1255	1773	189	181	169	207	53	95	30
tpila-same-mixed-beh.fa_rep_c11660	-1.75322	5.92829	49.0127	2.54314e-12	1.15946e-09	gi|307188518|gb|EFN73255.1| Beta-galactosidase [Camponotus floridanus]	2773	1072.77	0	534	112	2007	1101	1431	1635	1408	588	240	496
tpila-same-mixed-beh.fa_rep_c22394	-1.7467	7.73307	31.7463	1.75682e-08	3.54144e-06	gi|322801295|gb|EFZ21982.1| hypothetical protein SINV_10166 [Solenopsis invicta]	3092	1195.65	0	600	1190	3226	2845	6110	6965	3677	1363	1421	1764
tpila-same-mixed-beh.fa_rep_c12896	-1.73791	7.92535	65.244	6.61757e-16	4.89128e-13	gi|332023149|gb|EGI63405.1| Fatty acyl-CoA reductase 1 [Acromyrmex echinatior]	1753	679.863	0	336	88	1521	5118	5687	6459	4976	2101	1570	1683
tpila-same-mixed-beh.fa_c10003	-1.73681	3.1482	26.8918	2.15168e-07	3.31121e-05	gi|332019502|gb|EGI59981.1| hypothetical protein G5I_11768 [Acromyrmex echinatior]	585	229.95	5.252e-68	108	435	830	170	252	155	225	61	67	63
Sample_684_PF_y1_smifors_Tpila_(paired)_contig_3598	-1.73567	3.73173	14.7448	0.000123089	0.00713139	gi|332023612|gb|EGI63844.1| Carbonic anhydrase 2 [Acromyrmex echinatior]	1056	411.379	1.68931e-137	201	562	1341	248	511	372	88	137	106	56
tpila-same-mixed-beh.fa_rep_c14455	-1.7317	5.91055	51.3802	7.61027e-13	3.78828e-10	gi|332016413|gb|EGI57326.1| hypothetical protein G5I_14797 [Acromyrmex echinatior]	223	90.5077	3.03507e-18	46	826	1059	1494	1467	1461	1069	340	375	565
tpila-same-mixed-beh.fa_rep_c16794	-1.72797	4.12674	26.0889	3.2606e-07	4.67829e-05	gi|332031266|gb|EGI70800.1| Protein toll [Acromyrmex echinatior]	2297	889.412	0	480	811	2913	210	428	578	376	119	181	86
tpila-same-mixed-beh.fa_rep_c15404	-1.72043	4.3281	55.2188	1.07831e-13	5.84482e-11	gi|332024893|gb|EGI65081.1| Cytochrome P450 4C1 [Acromyrmex echinatior]	835	326.25	2.34147e-101	167	986	1678	426	544	457	400	139	174	129
tpila-same-mixed-beh.fa_rep_c8146	-1.7197	8.06097	17.3719	3.07342e-05	0.00230308	gi|18034377|gb|AAL57489.1|AF432912_1 troponin C [Solenopsis invicta]	725	283.878	1.04471e-89	144	174	632	8282	5644	6495	3908	878	1688	2987
tpila-same-mixed-beh.fa_rep_c12416	-1.71522	3.98285	15.4015	8.69195e-05	0.00539465	gi|332020376|gb|EGI60797.1| Ornithine decarboxylase 2 [Acromyrmex echinatior]	2001	775.393	0	363	143	1423	443	480	287	227	58	77	192
tpila-same-mixed-beh.fa_rep_c4598	-1.70921	3.51197	23.7613	1.09052e-06	0.000135366	gi|307175762|gb|EFN65597.1| Aminopeptidase N [Camponotus floridanus]	2917	1128.24	0	529	462	2507	266	205	226	328	100	49	101
tpila-same-mixed-beh.fa_rep_c10209	-1.70373	3.7843	25.5782	4.24817e-07	5.98234e-05	gi|332031266|gb|EGI70800.1| Protein toll [Acromyrmex echinatior]	3378	1305.81	0	693	557	3679	231	378	433	210	154	105	58
Sample_684_PF_y1_smifors_Tpila_(paired)_contig_7242	-1.69939	1.56942	11.5508	0.000677216	0.0261366	gi|307182548|gb|EFN69741.1| hypothetical protein EAG_12987 [Camponotus floridanus]	410	162.54	8.3635e-43	103	1	561	51	71	87	52	23	30	12
tpila-same-mixed-beh.fa_rep_c15555	-1.68896	3.52568	27.4781	1.58883e-07	2.47629e-05	gi|322798612|gb|EFZ20216.1| hypothetical protein SINV_06183 [Solenopsis invicta]	839	327.791	6.44869e-165	173	1797	2429	281	176	270	305	125	76	63
tpila-same-mixed-beh.fa_rep_c1998	-1.68806	5.13273	85.3192	2.5389e-20	3.09638e-17	gi|340725567|ref|XP_003401140.1| PREDICTED: hypothetical protein LOC100651542 [Bombus terrestris]	1769	686.026	0	481	1181	3169	699	866	887	731	283	292	219
Sample_682_PF_w7_smadr_Tpila_(paired)_contig_11	-1.67393	3.98426	14.5427	0.000137016	0.00771829	gi|322787425|gb|EFZ13513.1| hypothetical protein SINV_04075 [Solenopsis invicta]	679	266.159	8.41634e-82	127	202	798	230	405	493	304	39	138	161
Sample_680_PF_w1_smadr_Tpila_(paired)_contig_881	-1.67177	4.85882	73.99	7.85122e-18	7.50992e-15	gi|332019502|gb|EGI59981.1| hypothetical protein G5I_11768 [Acromyrmex echinatior]	1765	684.485	0	320	206	1432	573	808	639	608	239	228	194
tpila-same-mixed-beh.fa_rep_c4755	-1.67157	6.44149	65.2923	6.45739e-16	4.84632e-13	gi|332019028|gb|EGI59562.1| Aquaporin AQPAe.a [Acromyrmex echinatior]	1103	429.483	9.01912e-142	211	976	1773	1808	1969	2307	1792	773	859	391
tpila-same-mixed-beh.fa_rep_c13910	-1.66317	9.44864	29.1359	6.74737e-08	1.18402e-05	gi|307191575|gb|EFN75073.1| Ejaculatory bulb-specific protein 3 [Harpegnathos saltator]	430	170.244	1.99129e-45	80	1374	1769	14334	17671	17863	13538	4834	6757	4378
tpila-same-mixed-beh.fa_rep_c13635	-1.6586	8.42777	24.014	9.5638e-07	0.000120868	gi|332016341|gb|EGI57254.1| Cytochrome P450 4V3 [Acromyrmex echinatior]	1111	432.565	2.5777e-143	212	234	1406	7750	8056	6640	8665	3115	3986	1073
Sample_680_PF_w1_smadr_Tpila_(paired)_contig_6872	-1.63527	4.24751	40.7589	1.72214e-10	5.45526e-08	gi|332019028|gb|EGI59562.1| Aquaporin AQPAe.a [Acromyrmex echinatior]	1112	432.95	2.8689e-142	215	464	1288	289	468	545	407	157	159	125
tpila-same-mixed-beh.fa_rep_c5383	-1.61886	6.57957	66.4002	3.68059e-16	2.9925e-13	gi|332030738|gb|EGI70414.1| Putative fatty acyl-CoA reductase [Acromyrmex echinatior]	2600	1006.13	0	500	2426	4036	2245	1829	1998	2496	690	919	629
tpila-same-mixed-beh.fa_rep_c10361	-1.61173	2.04844	11.8082	0.000589713	0.0236774	gi|332018083|gb|EGI58697.1| Coiled-coil domain-containing protein 142 [Acromyrmex echinatior]	3655	1412.51	0	676	350	2521	115	82	98	67	42	43	13
tpila-same-mixed-beh.fa_rep_c22818	-1.61095	5.90189	27.7416	1.38646e-07	2.21757e-05	gi|332026176|gb|EGI66318.1| Translation initiation factor IF-2 [Acromyrmex echinatior]	234	94.7449	4.08591e-21	46	1	204	842	1725	1863	974	507	695	238
tpila-same-mixed-beh.fa_s34477	-1.60817	2.98668	12.2346	0.000469116	0.0197283	gi|322787425|gb|EFZ13513.1| hypothetical protein SINV_04075 [Solenopsis invicta]	472	186.422	2.23458e-52	93	3	413	179	198	234	95	31	53	91
Sample_680_PF_w1_smadr_Tpila_(paired)_contig_1414	-1.60428	3.25296	15.1402	9.98171e-05	0.0059894	gi|307186306|gb|EFN71969.1| Cytochrome P450 4C1 [Camponotus floridanus]	745	291.582	4.08515e-93	132	1	525	170	385	126	173	120	55	55
tpila-same-mixed-beh.fa_rep_c13335	-1.58811	5.66083	58.4547	2.08028e-14	1.23759e-11	gi|332017710|gb|EGI58386.1| hypothetical protein G5I_13513 [Acromyrmex echinatior]	1665	645.966	0	364	2322	3545	1379	963	1340	837	394	414	390
tpila-same-mixed-beh.fa_rep_c7697	-1.58155	7.92817	28.5598	9.08495e-08	1.52825e-05	gi|322793619|gb|EFZ17069.1| hypothetical protein SINV_02469 [Solenopsis invicta]	1840	713.375	0	351	549	1880	5535	7442	4796	4123	1387	1876	2377
tpila-same-mixed-beh.fa_rep_c22156	-1.57977	2.83949	14.7712	0.000121373	0.00704036	gi|297493590|gb|ADI40517.1| mitochondrial H+-transporting ATP synthase F0 complex subunit C2 [Cynopterus sphinx]	246	99.3673	4.17821e-23	48	309	467	182	180	178	93	102	43	32
tpila-same-mixed-beh.fa_rep_c20924	-1.57045	4.58594	39.9039	2.66766e-10	8.03311e-08	gi|332027463|gb|EGI67546.1| Alpha-tocopherol transfer protein [Acromyrmex echinatior]	1022	398.282	1.19462e-127	188	668	1552	492	693	567	395	157	217	194
tpila-same-mixed-beh.fa_c6286	-1.56829	8.81566	38.7944	4.70875e-10	1.34083e-07	gi|332030927|gb|EGI70553.1| Acyl-CoA Delta(11) desaturase [Acromyrmex echinatior]	1303	506.523	9.58589e-174	244	426	1391	8720	11412	10591	9618	4521	3403	3082
tpila-same-mixed-beh.fa_rep_c33243	-1.56717	6.75061	56.9811	4.40013e-14	2.55538e-11	gi|322784581|gb|EFZ11472.1| hypothetical protein SINV_03149 [Solenopsis invicta]	1257	488.804	2.48952e-159	232	1123	2223	1941	2718	2865	2118	1101	638	871
tpila-same-mixed-beh.fa_c7397	-1.56664	2.53397	16.519	4.81657e-05	0.00333286	gi|332024212|gb|EGI64418.1| Urea transporter, erythrocyte [Acromyrmex echinatior]	1534	595.504	0	345	636	1865	131	168	121	90	44	53	40
tpila-same-mixed-beh.fa_rep_c35778	-1.55878	4.05134	24.2693	8.37616e-07	0.000107776	gi|322799001|gb|EFZ20461.1| hypothetical protein SINV_08851 [Solenopsis invicta]	1070	416.772	1.09069e-134	205	1386	2228	400	426	451	199	128	110	155
tpila-same-mixed-beh.fa_rep_c13142	-1.55507	3.95615	24.5989	7.05904e-07	9.38314e-05	gi|307202302|gb|EFN81766.1| hypothetical protein EAI_14262 [Harpegnathos saltator]	1753	679.863	0	345	117	2018	318	325	374	357	120	76	169
tpila-same-mixed-beh.fa_rep_c12167	-1.55442	2.58901	13.6195	0.000223847	0.0111201	gi|322793619|gb|EFZ17069.1| hypothetical protein SINV_02469 [Solenopsis invicta]	1280	497.664	7.43119e-170	245	398	1390	101	185	130	114	30	50	59
tpila-same-mixed-beh.fa_rep_c3505	-1.53545	2.26643	13.8267	0.000200466	0.0103124	gi|307182157|gb|EFN69500.1| Probable cytochrome P450 305a1 [Camponotus floridanus]	1858	720.309	0	357	61	1503	96	147	80	97	44	46	27
tpila-same-mixed-beh.fa_rep_c23562	-1.53294	6.69743	77.5917	1.26705e-18	1.37356e-15	gi|332023147|gb|EGI63403.1| Fatty acyl-CoA reductase 1 [Acromyrmex echinatior]	1527	592.808	0	293	659	1939	1773	2555	2473	2434	994	845	733
tpila-same-mixed-beh.fa_rep_c13276	-1.52957	4.75533	46.4705	9.30104e-12	3.87806e-09	gi|270000993|gb|EEZ97440.1| hypothetical protein TcasGA2_TC011271 [Tribolium castaneum]	1744	676.396	0	382	1097	4168	500	466	742	678	239	221	204
Sample_680_PF_w1_smadr_Tpila_(paired)_contig_615	-1.52004	6.69978	64.4703	9.7997e-16	7.03028e-13	gi|332021395|gb|EGI61763.1| Putative fatty acyl-CoA reductase [Acromyrmex echinatior]	2333	903.279	0	428	489	2057	2602	2716	2270	1652	957	910	724
Sample_684_PF_y1_smifors_Tpila_(paired)_contig_2177	-1.51447	2.08714	10.5324	0.00117301	0.0387688	gi|332028845|gb|EGI68871.1| F54H12.3-like protein [Acromyrmex echinatior]	294	117.857	3.81456e-37	54	100	339	90	126	94	59	53	39	15
tpila-same-mixed-beh.fa_rep_c25290	-1.51405	4.6519	34.1779	5.02979e-09	1.14658e-06	gi|322784592|gb|EFZ11483.1| hypothetical protein SINV_16202 [Solenopsis invicta]	328	130.954	5.98291e-34	59	3	254	511	526	686	498	228	133	253
tpila-same-mixed-beh.fa_rep_c32248	-1.51061	5.71674	22.9793	1.63754e-06	0.000192957	gi|307170804|gb|EFN62920.1| Kynurenine/alpha-aminoadipate aminotransferase mitochondrial [Camponotus floridanus]	2000	775.007	0	362	340	1608	930	1387	1126	1219	229	377	632
tpila-same-mixed-beh.fa_rep_c29430	-1.50998	2.98195	14.3429	0.000152354	0.00833215	gi|332025440|gb|EGI65605.1| UDP-glucuronosyltransferase 2C1 [Acromyrmex echinatior]	314	125.561	3.15912e-30	52	33	275	89	177	253	174	98	50	51
tpila-same-mixed-beh.fa_rep_c28998	-1.49956	9.59637	17.8847	2.34699e-05	0.00185866	gi|74844295|sp|Q8WRP6.1|PBGP9_SOLGI RecName: Full=Pheromone-binding protein Gp-9; Short=PBP; AltName: Full=Putative odorant-binding protein Gp-9; Flags: Precursor >gi|17981809|gb|AAL51132.1| putative odorant binding protein precursor [Solenopsis globularia littoralis]	356	141.739	3.13681e-35	69	121	552	17384	17829	12307	20826	5714	9512	4297
tpila-same-mixed-beh.fa_rep_c7231	-1.49785	4.26959	31.4121	2.08674e-08	4.09701e-06	gi|322800498|gb|EFZ21502.1| hypothetical protein SINV_13855 [Solenopsis invicta]	1201	467.233	7.0824e-153	278	546	1502	272	501	529	402	161	193	129
tpila-same-mixed-beh.fa_rep_c6581	-1.49306	5.55084	65.1979	6.77411e-16	4.93226e-13	gi|322789753|gb|EFZ14919.1| hypothetical protein SINV_11039 [Solenopsis invicta]	2423	937.947	0	447	1486	3105	897	1060	1086	1094	433	496	265
tpila-same-mixed-beh.fa_c29589	-1.48211	2.56805	12.364	0.0004377	0.0186646	gi|322795611|gb|EFZ18290.1| hypothetical protein SINV_01322 [Solenopsis invicta]	2401	929.472	0	437	564	2042	111	107	172	124	29	66	49
tpila-same-mixed-beh.fa_rep_c23001	-1.4792	1.93585	10.5924	0.00113554	0.0378641	gi|322785853|gb|EFZ12472.1| hypothetical protein SINV_09332 [Solenopsis invicta]	988	385.185	9.11752e-129	193	95	1021	85	90	60	93	26	27	39
tpila-same-mixed-beh.fa_c25213	-1.47679	6.77821	66.4353	3.61578e-16	2.98964e-13	gi|322789753|gb|EFZ14919.1| hypothetical protein SINV_11039 [Solenopsis invicta]	2138	828.165	0	389	251	1630	2047	2756	2408	2477	1032	1113	674
Sample_682_PF_w7_smadr_Tpila_(paired)_contig_15352	-1.46907	2.83376	12.2561	0.000463744	0.0195699	gi|322788607|gb|EFZ14234.1| hypothetical protein SINV_09349 [Solenopsis invicta]	300	120.168	1.69798e-28	55	241	426	143	219	77	181	46	62	67
tpila-same-mixed-beh.fa_rep_c17178	-1.46727	4.36706	29.7152	5.00415e-08	9.07499e-06	gi|307182564|gb|EFN69757.1| Short/branched chain specific acyl-CoA dehydrogenase, mitochondrial [Camponotus floridanus]	1865	723.005	0	359	194	1405	282	447	460	618	221	174	137
tpila-same-mixed-beh.fa_rep_c2388	-1.46708	6.74982	64.0119	1.23669e-15	8.7434e-13	gi|322790236|gb|EFZ15235.1| hypothetical protein SINV_07346 [Solenopsis invicta]	1727	669.848	0	311	152	1408	2574	2417	2415	2065	927	1135	699
tpila-same-mixed-beh.fa_rep_c2779	-1.46693	3.02084	18.9114	1.36929e-05	0.0011781	gi|322801378|gb|EFZ22039.1| hypothetical protein SINV_01296 [Solenopsis invicta]	279	112.079	1.4071e-25	63	1967	2182	141	183	226	157	66	78	60
tpila-same-mixed-beh.fa_rep_c19582	-1.46472	5.15679	46.5084	9.12245e-12	3.83638e-09	gi|322795681|gb|EFZ18360.1| hypothetical protein SINV_05086 [Solenopsis invicta]	241	97.4413	2.78364e-22	44	159	302	809	883	734	708	247	304	339
tpila-same-mixed-beh.fa_rep_c11145	-1.46319	5.12401	59.6279	1.14596e-14	7.07638e-12	gi|322794736|gb|EFZ17683.1| hypothetical protein SINV_00015 [Solenopsis invicta]	1604	622.468	0	303	272	1543	601	892	825	750	317	295	277
tpila-same-mixed-beh.fa_rep_c19473	-1.46145	6.73227	79.311	5.30624e-19	5.88305e-16	gi|322799006|gb|EFZ20466.1| hypothetical protein SINV_10321 [Solenopsis invicta]	686	268.855	6.19211e-87	138	93	749	2290	2292	2526	2238	1084	804	845
tpila-same-mixed-beh.fa_rep_c9744	-1.46137	2.93308	12.4345	0.000421474	0.0181152	gi|332029210|gb|EGI69193.1| hypothetical protein G5I_01957 [Acromyrmex echinatior]	344	137.117	5.74207e-33	68	1390	1626	125	303	152	90	72	62	59
tpila-same-mixed-beh.fa_rep_c11731	-1.45222	3.45831	21.8425	2.95967e-06	0.000315244	gi|332023149|gb|EGI63405.1| Fatty acyl-CoA reductase 1 [Acromyrmex echinatior]	1257	488.804	5.89283e-163	244	526	1449	192	237	211	315	92	92	94
Sample_680_PF_w1_smadr_Tpila_(paired)_contig_9226	-1.44487	3.5946	17.7554	2.51203e-05	0.00197017	gi|332023149|gb|EGI63405.1| Fatty acyl-CoA reductase 1 [Acromyrmex echinatior]	876	342.043	3.57175e-110	165	504	1100	253	348	261	194	130	142	47
tpila-same-mixed-beh.fa_c6137	-1.44156	4.78334	19.2101	1.17094e-05	0.00102737	gi|322796760|gb|EFZ19193.1| hypothetical protein SINV_16140 [Solenopsis invicta]	745	291.582	4.42264e-88	135	1494	2045	493	578	299	1024	239	236	231
Sample_683_PF_w10_smadr_Tpila_(paired)_contig_2109	-1.43897	4.76697	13.3959	0.000252181	0.0120846	gi|332030140|gb|EGI69934.1| Translation initiation factor IF-2, mitochondrial [Acromyrmex echinatior]	3045	1177.54	0	585	2305	4401	424	644	400	906	102	244	320
Sample_682_PF_w7_smadr_Tpila_(paired)_contig_3051	-1.43183	4.77224	34.6289	3.98934e-09	9.35635e-07	gi|332023149|gb|EGI63405.1| Fatty acyl-CoA reductase 1 [Acromyrmex echinatior]	1223	475.707	5.60272e-174	251	527	1642	452	883	613	454	245	272	194
tpila-same-mixed-beh.fa_rep_c24753	-1.43117	3.24053	19.5584	9.75721e-06	0.000884517	gi|322800391|gb|EFZ21395.1| hypothetical protein SINV_06884 [Solenopsis invicta]	1383	537.339	0	252	276	1247	223	160	175	257	106	76	65
tpila-same-mixed-beh.fa_rep_c7660	-1.42972	4.38322	39.7426	2.8973e-10	8.566e-08	gi|332025627|gb|EGI65789.1| L-xylulose reductase [Acromyrmex echinatior]	1076	419.083	3.09287e-143	196	228	956	468	544	387	422	176	213	152
tpila-same-mixed-beh.fa_rep_c19565	-1.41605	4.01168	26.5261	2.60004e-07	3.87883e-05	gi|307188953|gb|EFN73470.1| Uncharacterized protein C8orf55-like protein [Camponotus floridanus]	1101	428.713	3.53816e-144	205	377	1045	447	398	241	314	167	152	107
tpila-same-mixed-beh.fa_rep_c2612	-1.40471	8.07504	44.4504	2.60879e-11	9.85127e-09	gi|322800466|gb|EFZ21470.1| hypothetical protein SINV_11819 [Solenopsis invicta]	1980	767.303	0	352	791	2227	5776	6671	5718	5390	2709	2263	2170
tpila-same-mixed-beh.fa_rep_c25291	-1.40465	5.96593	38.0234	6.99003e-10	1.905e-07	gi|322784581|gb|EFZ11472.1| hypothetical protein SINV_03149 [Solenopsis invicta]	1270	493.812	2.15499e-170	232	127	1227	913	1456	1297	1778	652	412	580
tpila-same-mixed-beh.fa_rep_c3501	-1.39641	4.35742	20.1392	7.20059e-06	0.000687409	gi|332023142|gb|EGI63398.1| Glucose dehydrogenase [Acromyrmex echinatior]	2536	981.474	0	477	371	2293	294	696	343	455	185	132	215
tpila-same-mixed-beh.fa_rep_c8019	-1.39538	7.05262	29.4933	5.61105e-08	9.98992e-06	gi|332016486|gb|EGI57379.1| Isopentenyl-diphosphate Delta-isomerase 1 [Acromyrmex echinatior]	1090	424.476	2.73408e-134	194	882	1607	3226	3050	2678	2602	893	959	1541
tpila-same-mixed-beh.fa_rep_c7825	-1.39525	5.33714	43.1835	4.98396e-11	1.76183e-08	gi|332023149|gb|EGI63405.1| Fatty acyl-CoA reductase 1 [Acromyrmex echinatior]	1441	559.681	0	278	1406	2626	684	1094	1103	651	448	341	295
tpila-same-mixed-beh.fa_rep_c10685	-1.39192	3.43839	11.8583	0.000574038	0.0232779	gi|332027875|gb|EGI67930.1| hypothetical protein G5I_03382 [Acromyrmex echinatior]	1035	403.29	1.13051e-129	195	2376	3029	101	310	244	284	80	74	123
Sample_682_PF_w7_smadr_Tpila_(paired)_contig_4801	-1.38899	4.91766	18.7704	1.47436e-05	0.00125522	gi|307208309|gb|EFN85734.1| Fatty acid synthase [Harpegnathos saltator]	1239	481.871	2.57295e-153	222	91	1164	326	922	742	649	355	153	295
tpila-same-mixed-beh.fa_rep_c21383	-1.38344	8.94401	27.7029	1.41448e-07	2.25499e-05	gi|332030930|gb|EGI70556.1| Acyl-CoA Delta(11) desaturase [Acromyrmex echinatior]	1311	509.605	2.2805e-172	256	654	1601	9153	11373	12490	9886	5625	3955	3746
tpila-same-mixed-beh.fa_rep_c31682	-1.38313	5.79338	60.5173	7.2933e-15	4.74385e-12	gi|332025252|gb|EGI65426.1| Esterase FE4 [Acromyrmex echinatior]	2608	1009.21	0	471	457	2238	925	1436	1182	1281	478	529	464
tpila-same-mixed-beh.fa_rep_c8890	-1.38029	3.61358	12.5481	0.000396606	0.0173395	gi|307206265|gb|EFN84330.1| Cytochrome P450 6k1 [Harpegnathos saltator]	1911	740.725	0	356	552	1967	248	238	332	237	48	169	99
tpila-same-mixed-beh.fa_rep_c12473	-1.37902	5.83099	40.2123	2.27811e-10	6.94582e-08	gi|322795693|gb|EFZ18372.1| hypothetical protein SINV_05771 [Solenopsis invicta]	1267	492.656	5.79345e-169	255	171	1229	1480	1287	1083	1084	393	509	581
tpila-same-mixed-beh.fa_c9830	-1.37768	4.07001	20.9177	4.79451e-06	0.000483245	gi|332016454|gb|EGI57367.1| Synaptic vesicle glycoprotein 2B [Acromyrmex echinatior]	1989	770.77	0	385	647	2008	432	406	381	234	176	97	171
tpila-same-mixed-beh.fa_rep_c15870	-1.37364	3.9758	19.5902	9.59608e-06	0.000873498	gi|332030313|gb|EGI70056.1| Insulin-like growth factor-binding protein complex acid labile chain [Acromyrmex echinatior]	845	330.102	1.7799e-105	213	584	1507	209	475	425	258	135	134	146
tpila-same-mixed-beh.fa_rep_c8139	-1.36052	11.0625	13.0659	0.000300728	0.0139718	gi|332025926|gb|EGI66082.1| Fatty acid synthase [Acromyrmex echinatior]	10276	3962.92	0	1954	1129	8397	39718	50919	55285	39898	23957	16814	17536
tpila-same-mixed-beh.fa_rep_c14971	-1.35965	4.1841	17.2533	3.27128e-05	0.00241793	gi|322795693|gb|EFZ18372.1| hypothetical protein SINV_05771 [Solenopsis invicta]	515	202.986	3.32997e-57	106	2	391	516	372	321	353	102	150	217
tpila-same-mixed-beh.fa_rep_c7292	-1.34482	3.77735	18.2827	1.90424e-05	0.00155342	gi|74844295|sp|Q8WRP6.1|PBGP9_SOLGI RecName: Full=Pheromone-binding protein Gp-9; Short=PBP; AltName: Full=Putative odorant-binding protein Gp-9; Flags: Precursor >gi|17981809|gb|AAL51132.1| putative odorant binding protein precursor [Solenopsis globularia littoralis]	193	78.9518	4.98807e-15	43	216	521	337	303	191	342	140	88	140
tpila-same-mixed-beh.fa_rep_c10796	-1.34104	5.64167	19.9433	7.97748e-06	0.000755661	gi|322792794|gb|EFZ16627.1| hypothetical protein SINV_03692 [Solenopsis invicta]	1599	620.542	0	301	3647	4894	1068	1036	1061	1134	330	802	238
tpila-same-mixed-beh.fa_rep_c9831	-1.33939	5.69487	55.6905	8.48262e-14	4.70236e-11	gi|332017838|gb|EGI58498.1| 3-hydroxy-3-methylglutaryl-coenzyme A reductase [Acromyrmex echinatior]	3330	1287.32	0	730	891	3683	1115	1490	911	964	547	479	399
Sample_683_PF_w10_smadr_Tpila_(paired)_contig_31102	-1.33893	2.08367	10.4034	0.00125784	0.0408368	gi|307180025|gb|EFN68101.1| UDP-glucose:glycoprotein glucosyltransferase [Camponotus floridanus]	181	74.3294	1.88369e-13	38	1	177	101	68	105	82	44	40	30
tpila-same-mixed-beh.fa_rep_c9806	-1.33691	2.97664	14.4294	0.000145511	0.00806643	gi|332030313|gb|EGI70056.1| Insulin-like growth factor-binding protein complex acid labile chain [Acromyrmex echinatior]	1141	444.121	1.0627e-147	244	806	1792	122	206	194	151	65	95	53
tpila-same-mixed-beh.fa_rep_c19059	-1.33481	5.09642	40.7159	1.76048e-10	5.54075e-08	gi|332017528|gb|EGI58239.1| Acetylcholine receptor subunit alpha-L1 [Acromyrmex echinatior]	1688	654.825	0	319	181	1422	519	797	734	895	345	300	291
tpila-same-mixed-beh.fa_rep_c11146	-1.32756	7.75442	32.3056	1.31731e-08	2.71149e-06	gi|332027743|gb|EGI67810.1| Alpha-tocopherol transfer protein-like protein [Acromyrmex echinatior]	1153	448.743	1.22657e-152	218	379	1206	3997	5641	4609	4410	1709	1902	2207
tpila-same-mixed-beh.fa_rep_c18460	-1.32605	4.34308	37.9868	7.12251e-10	1.93032e-07	gi|332024078|gb|EGI64295.1| Putative inorganic phosphate cotransporter [Acromyrmex echinatior]	2365	915.605	0	455	489	2066	468	491	410	373	202	194	162
tpila-same-mixed-beh.fa_rep_c7025	-1.32587	4.96748	30.1891	3.919e-08	7.18723e-06	gi|332018276|gb|EGI58881.1| Bestrophin-2 [Acromyrmex echinatior]	2136	827.395	0	460	916	2475	803	748	678	462	254	260	328
tpila-same-mixed-beh.fa_rep_c4278	-1.32466	5.08708	53.6238	2.42795e-13	1.30157e-10	gi|332031073|gb|EGI70659.1| Organic cation transporter protein [Acromyrmex echinatior]	2810	1087.02	0	558	3900	5702	683	875	743	627	354	327	260
tpila-same-mixed-beh.fa_rep_c16638	-1.32055	8.02168	19.685	9.1317e-06	0.000840931	gi|332021658|gb|EGI62017.1| Sulfotransferase family cytosolic 1B member 1 [Acromyrmex echinatior]	1256	488.419	3.17508e-165	233	342	1262	5850	7238	5627	3754	2057	3597	1561
tpila-same-mixed-beh.fa_rep_c18650	-1.31582	2.89358	9.89125	0.00166067	0.0497925	gi|307178963|gb|EFN67479.1| hypothetical protein EAG_02866 [Camponotus floridanus]	329	131.339	1.1569e-34	68	93	383	214	157	144	115	41	58	95
tpila-same-mixed-beh.fa_c15550	-1.31388	4.66072	31.8316	1.68136e-08	3.41758e-06	gi|332022022|gb|EGI62348.1| Protein yellow [Acromyrmex echinatior]	2040	790.415	0	372	835	2097	469	599	589	514	257	315	139
tpila-same-mixed-beh.fa_rep_c9640	-1.29857	6.35859	36.8647	1.26616e-09	3.26811e-07	gi|322803113|gb|EFZ23201.1| hypothetical protein SINV_14504 [Solenopsis invicta]	2519	974.926	0	485	343	1938	1764	1476	2068	1712	657	683	897
Sample_680_PF_w1_smadr_Tpila_(paired)_contig_4102	-1.29704	3.61147	18.8893	1.38524e-05	0.00118763	gi|307181543|gb|EFN69105.1| Lysosomal alpha-mannosidase [Camponotus floridanus]	708	277.33	1.51355e-83	116	1	405	207	229	329	274	136	87	116
tpila-same-mixed-beh.fa_rep_c3449	-1.29609	5.09126	23.6324	1.16605e-06	0.000143645	gi|332022517|gb|EGI62820.1| Protein 5NUC [Acromyrmex echinatior]	2714	1050.04	0	499	1115	2863	610	761	884	665	389	172	382
tpila-same-mixed-beh.fa_c8333	-1.2932	2.63665	12.4939	0.000408277	0.0177344	gi|322795548|gb|EFZ18244.1| hypothetical protein SINV_11946 [Solenopsis invicta]	427	169.088	4.2725e-49	94	337	633	134	148	140	103	57	47	65
tpila-same-mixed-beh.fa_rep_c1073	-1.28849	8.32733	25.9061	3.58429e-07	5.11265e-05	gi|307210590|gb|EFN87058.1| Aminopeptidase N [Harpegnathos saltator]	2745	1061.98	0	522	427	3057	4529	7838	7968	7250	3659	2950	2515
tpila-same-mixed-beh.fa_rep_c9892	-1.28558	3.43682	16.5092	4.84148e-05	0.00334062	gi|332025727|gb|EGI65885.1| Serine proteinase stubble [Acromyrmex echinatior]	2842	1099.35	0	655	456	3023	209	230	206	272	145	66	95
tpila-same-mixed-beh.fa_rep_c2014	-1.28406	4.90184	44.4979	2.54633e-11	9.77217e-09	gi|332020587|gb|EGI60995.1| Serine/threonine-protein kinase SBK1 [Acromyrmex echinatior]	2124	822.772	0	378	2120	3313	693	722	612	527	323	313	213
tpila-same-mixed-beh.fa_rep_c10056	-1.28358	5.6689	62.4063	2.79429e-15	1.91991e-12	gi|332019502|gb|EGI59981.1| hypothetical protein G5I_11768 [Acromyrmex echinatior]	1140	443.736	3.67937e-142	208	1771	2631	993	1238	1092	1031	547	558	345
tpila-same-mixed-beh.fa_rep_c2903	-1.28227	5.34428	36.7465	1.34529e-09	3.45408e-07	gi|332023044|gb|EGI63309.1| hypothetical protein G5I_08338 [Acromyrmex echinatior]	1755	680.633	0	346	6	1322	829	909	885	845	290	405	421
tpila-same-mixed-beh.fa_rep_c20120	-1.27651	9.74329	18.1439	2.0483e-05	0.00165983	gi|332028905|gb|EGI68925.1| Maltase 2 [Acromyrmex echinatior]	2313	895.575	0	428	524	2263	15953	17634	20425	19242	9053	8004	7258
Sample_680_PF_w1_smadr_Tpila_(paired)_contig_79	-1.27309	10.9586	11.4172	0.00072769	0.0273491	gi|332024122|gb|EGI64338.1| Cytochrome P450 4g15 [Acromyrmex echinatior]	2291	887.1	0	420	433	2010	31946	51235	47921	39583	25193	16180	15923
tpila-same-mixed-beh.fa_rep_c34555	-1.27074	4.08756	9.97998	0.00158251	0.0481595	gi|332023612|gb|EGI63844.1| Carbonic anhydrase 2 [Acromyrmex echinatior]	1056	411.379	1.63572e-137	201	415	1194	212	610	373	263	176	73	219
tpila-same-mixed-beh.fa_c5921	-1.26992	5.72618	13.5652	0.000230416	0.0113289	gi|332026177|gb|EGI66319.1| Ataxin-7-like protein 2 [Acromyrmex echinatior]	954	372.089	1.16385e-113	240	2007	2852	693	1626	1503	731	515	800	221
tpila-same-mixed-beh.fa_rep_c6205	-1.26825	4.88191	18.135	2.05784e-05	0.0016648	gi|332019835|gb|EGI60296.1| Progestin and adipoQ receptor family member 4 [Acromyrmex echinatior]	1439	558.91	0	269	2225	3079	1074	455	500	465	340	237	262
tpila-same-mixed-beh.fa_rep_c36155	-1.26561	5.52601	33.8653	5.90623e-09	1.32776e-06	gi|332018361|gb|EGI58966.1| Cytochrome P450 4C1 [Acromyrmex echinatior]	1445	561.222	0	267	664	1821	1179	955	632	1143	453	453	400
tpila-same-mixed-beh.fa_rep_c31893	-1.26427	5.33586	16.4657	4.95383e-05	0.00339414	gi|332031123|gb|EGI70700.1| Brain-specific angiogenesis inhibitor 1 [Acromyrmex echinatior]	922	359.762	8.70316e-105	173	1	630	526	749	1602	575	445	382	328
tpila-same-mixed-beh.fa_rep_c5770	-1.26252	8.40596	26.4597	2.69092e-07	3.97792e-05	gi|322792390|gb|EFZ16374.1| hypothetical protein SINV_10611 [Solenopsis invicta]	1225	476.478	7.78477e-148	258	2	988	8972	7327	6681	5926	3300	3373	2965
tpila-same-mixed-beh.fa_rep_c16085	-1.25885	6.03065	38.8185	4.65097e-10	1.33464e-07	gi|332028316|gb|EGI68363.1| Chymotrypsin-2 [Acromyrmex echinatior]	599	235.343	4.40799e-69	143	432	1274	1702	1298	1476	1084	645	798	439
tpila-same-mixed-beh.fa_c890	-1.25502	3.17969	13.0384	0.000305161	0.014124	gi|332016431|gb|EGI57344.1| Bardet-Biedl syndrome 2 protein-like protein [Acromyrmex echinatior]	3316	1281.93	0	644	1085	3172	197	243	169	156	70	125	61
tpila-same-mixed-beh.fa_c20153	-1.25492	4.79286	24.9974	5.74085e-07	7.86674e-05	gi|307172614|gb|EFN63973.1| Beta-hexosaminidase subunit beta [Camponotus floridanus]	2565	992.645	0	467	154	1788	569	713	718	364	329	313	166
tpila-same-mixed-beh.fa_rep_c6754	-1.2521	7.0523	49.0594	2.48329e-12	1.14285e-09	gi|332025816|gb|EGI65973.1| X-linked retinitis pigmentosa GTPase regulator [Acromyrmex echinatior]	2692	1041.57	0	585	1633	3777	2962	3176	2584	2582	1461	1454	936
tpila-same-mixed-beh.fa_rep_c4518	-1.25209	6.62364	29.0604	7.01561e-08	1.22668e-05	gi|332027774|gb|EGI67841.1| Uncharacterized protein [Acromyrmex echinatior]	5026	1940.62	0	1177	8658	12284	1267	2236	2627	2278	1040	1159	661
tpila-same-mixed-beh.fa_rep_c8077	-1.25159	8.10091	24.351	8.02839e-07	0.000105	gi|307211386|gb|EFN87513.1| Myotubularin-related protein 2 [Harpegnathos saltator]	2924	1130.93	0	602	3078	4925	4974	7034	5303	6102	2080	2863	2761
tpila-same-mixed-beh.fa_rep_c11200	-1.2508	5.81122	42.2257	8.13229e-11	2.71724e-08	gi|332017529|gb|EGI58240.1| Neuronal acetylcholine receptor subunit alpha-3 [Acromyrmex echinatior]	1540	597.816	0	307	59	1408	788	1410	1282	1305	687	510	434
tpila-same-mixed-beh.fa_c19097	-1.24793	5.07008	30.6762	3.04875e-08	5.74236e-06	gi|332020377|gb|EGI60798.1| Dipeptidase 1 [Acromyrmex echinatior]	1879	728.398	0	371	273	1589	606	702	849	694	246	372	326
tpila-same-mixed-beh.fa_rep_c4114	-1.24697	5.94561	43.9408	3.38454e-11	1.23215e-08	gi|307183271|gb|EFN70140.1| Alpha-tocopherol transfer protein-like [Camponotus floridanus]	1231	478.789	2.86614e-159	222	1445	2326	1121	1755	1252	1130	557	682	522
tpila-same-mixed-beh.fa_rep_c8230	-1.24575	5.50682	61.2672	4.98318e-15	3.28506e-12	gi|322801401|gb|EFZ22062.1| hypothetical protein SINV_03302 [Solenopsis invicta]	400	158.688	4.09425e-43	79	651	1043	901	1073	1046	846	489	416	402
tpila-same-mixed-beh.fa_rep_c13686	-1.23514	3.39613	16.969	3.79943e-05	0.00272972	gi|332025370|gb|EGI65537.1| cAMP-specific 3',5'-cyclic phosphodiesterase [Acromyrmex echinatior]	243	98.2117	2.65745e-20	47	507	656	167	270	244	207	118	112	75
tpila-same-mixed-beh.fa_rep_c12383	-1.23258	5.4044	46.1089	1.11858e-11	4.62438e-09	gi|322797663|gb|EFZ19672.1| hypothetical protein SINV_06758 [Solenopsis invicta]	633	248.44	4.78474e-71	150	3280	3765	671	915	1064	940	454	424	351
tpila-same-mixed-beh.fa_rep_c4541	-1.23107	4.21132	27.6018	1.49043e-07	2.36063e-05	gi|332027912|gb|EGI67967.1| Homeobox protein Nkx-2.2a [Acromyrmex echinatior]	1135	441.81	1.99941e-140	249	738	1565	379	374	402	406	159	194	175
tpila-same-mixed-beh.fa_rep_c20246	-1.23021	9.39293	16.0371	6.21127e-05	0.00411132	gi|322782939|gb|EFZ10657.1| hypothetical protein SINV_06746 [Solenopsis invicta]	996	388.267	1.83015e-126	190	1288	2037	14057	16357	12750	13926	6029	8864	4677
tpila-same-mixed-beh.fa_rep_c5748	-1.22874	4.77955	32.5135	1.18366e-08	2.45712e-06	gi|322802711|gb|EFZ22928.1| hypothetical protein SINV_01510 [Solenopsis invicta]	3409	1317.75	0	645	383	2473	517	683	610	516	229	264	287
tpila-same-mixed-beh.fa_c11272	-1.2287	3.08333	13.1287	0.0002908	0.0135752	gi|307176232|gb|EFN65867.1| Plasminogen activator inhibitor 1 [Camponotus floridanus]	1955	757.673	0	359	2513	3868	130	177	165	237	100	91	56
tpila-same-mixed-beh.fa_rep_c4623	-1.22442	6.7229	60.21	8.52596e-15	5.47266e-12	gi|332030868|gb|EGI70504.1| Iron/zinc purple acid phosphatase-like protein [Acromyrmex echinatior]	2231	863.988	0	399	279	1595	2039	2438	2372	2108	1123	1042	911
tpila-same-mixed-beh.fa_rep_c2762	-1.22248	4.62543	30.8314	2.81447e-08	5.34235e-06	gi|380021029|ref|XP_003694377.1| PREDICTED: pyroglutamylated RFamide peptide receptor-like [Apis florea]	1498	581.637	0	312	702	1871	371	599	622	497	250	256	210
Sample_684_PF_y1_smifors_Tpila_(paired)_contig_4054	-1.2212	4.88576	34.2045	4.96149e-09	1.14168e-06	gi|307214472|gb|EFN89509.1| hypothetical protein EAI_01741 [Harpegnathos saltator]	539	212.231	4.16906e-64	109	103	786	563	492	727	707	325	263	271
tpila-same-mixed-beh.fa_rep_c14405	-1.21906	3.92071	16.5316	4.78465e-05	0.00331548	gi|322787425|gb|EFZ13513.1| hypothetical protein SINV_04075 [Solenopsis invicta]	925	360.918	0	168	847	1503	214	459	319	289	135	132	164
tpila-same-mixed-beh.fa_rep_c8065	-1.21826	10.2363	13.2293	0.00027561	0.0129423	gi|332025637|gb|EGI65799.1| Putative odorant-binding protein A10 [Acromyrmex echinatior]	498	196.438	5.42941e-57	91	987	1343	21200	29659	24790	26658	10873	13250	10807
tpila-same-mixed-beh.fa_rep_c2924	-1.2142	4.48607	25.5749	4.25532e-07	5.98234e-05	gi|332028356|gb|EGI68403.1| hypothetical protein G5I_03046 [Acromyrmex echinatior]	1337	519.62	1.72593e-175	245	174	1397	582	471	384	447	294	161	204
tpila-same-mixed-beh.fa_c468	-1.20502	2.71745	10.4029	0.00125818	0.0408368	gi|332025531|gb|EGI65694.1| hypothetical protein G5I_05794 [Acromyrmex echinatior]	1454	564.688	0	270	526	1461	131	169	129	119	46	65	74
tpila-same-mixed-beh.fa_rep_c33319	-1.20284	6.63156	20.2221	6.89512e-06	0.000660835	gi|307204722|gb|EFN83303.1| hypothetical protein EAI_02249 [Harpegnathos saltator]	339	135.191	1.46172e-35	61	267	584	1560	3222	1230	2391	977	1118	820
tpila-same-mixed-beh.fa_rep_c31765	-1.20015	10.0293	14.1746	0.000166607	0.00899067	gi|332031326|gb|EGI70839.1| Aminopeptidase N [Acromyrmex echinatior]	9869	3806.14	0	1910	375	8549	18855	22082	21539	25657	11378	9538	9825
tpila-same-mixed-beh.fa_rep_c34325	-1.19736	4.33893	14.819	0.000118339	0.00690541	gi|307191730|gb|EFN75172.1| Paramyosin, short form [Harpegnathos saltator]	711	278.485	2.47034e-81	135	548	1060	503	510	419	271	128	203	242
tpila-same-mixed-beh.fa_rep_c6401	-1.19674	5.51979	49.5336	1.95008e-12	9.06008e-10	gi|322803275|gb|EFZ23254.1| hypothetical protein SINV_15253 [Solenopsis invicta]	1035	403.29	3.14407e-132	201	196	1026	811	1040	1078	938	487	406	452
Sample_683_PF_w10_smadr_Tpila_(paired)_contig_2432	-1.19551	4.47918	19.684	9.13624e-06	0.000840931	gi|322784592|gb|EFZ11483.1| hypothetical protein SINV_16202 [Solenopsis invicta]	463	182.956	4.1921e-74	86	269	625	257	493	526	598	260	202	197
tpila-same-mixed-beh.fa_rep_c25528	-1.19491	7.29075	42.0522	8.88687e-11	2.90959e-08	gi|332023612|gb|EGI63844.1| Carbonic anhydrase 2 [Acromyrmex echinatior]	1052	409.838	4.95093e-137	201	255	1034	3668	3720	2903	2915	1728	1546	1364
tpila-same-mixed-beh.fa_rep_c8158	-1.19172	5.22323	47.2606	6.21501e-12	2.68307e-09	gi|332019603|gb|EGI60081.1| Sphingomyelin phosphodiesterase [Acromyrmex echinatior]	3663	1415.59	0	685	351	2537	720	871	839	715	379	406	318
tpila-same-mixed-beh.fa_rep_c5961	-1.18747	5.34886	42.8974	5.76875e-11	2.01012e-08	gi|322800555|gb|EFZ21547.1| hypothetical protein SINV_15116 [Solenopsis invicta]	778	304.294	7.02692e-93	143	2610	3089	978	835	943	668	452	389	367
tpila-same-mixed-beh.fa_rep_c4624	-1.18617	6.6482	44.4381	2.62523e-11	9.85127e-09	gi|307168953|gb|EFN61839.1| Delta-1-pyrroline-5-carboxylate synthetase [Camponotus floridanus]	3616	1397.49	0	674	662	2917	1678	2277	2538	1964	1018	1068	884
Sample_683_PF_w10_smadr_Tpila_(paired)_contig_1117	-1.18526	6.77129	56.0935	6.91069e-14	3.92005e-11	gi|322800759|gb|EFZ21657.1| hypothetical protein SINV_06146 [Solenopsis invicta]	675	264.618	1.36563e-114	127	363	821	2166	2296	2424	2302	1195	1162	901
tpila-same-mixed-beh.fa_rep_c10715	-1.18299	9.21377	13.2831	0.000267814	0.0126474	gi|332016589|gb|EGI57470.1| hypothetical protein G5I_14539 [Acromyrmex echinatior]	272	109.383	9.57633e-21	125	4192	4788	7998	14530	17778	9934	6201	6964	4592
tpila-same-mixed-beh.fa_rep_c35290	-1.18217	7.77603	18.4108	1.78043e-05	0.00147212	gi|332028316|gb|EGI68363.1| Chymotrypsin-2 [Acromyrmex echinatior]	602	236.498	1.83302e-70	143	434	1276	2556	5389	5905	4665	2112	2708	1709
tpila-same-mixed-beh.fa_c15990	-1.18158	4.70481	26.3042	2.91651e-07	4.27256e-05	gi|322799001|gb|EFZ20461.1| hypothetical protein SINV_08851 [Solenopsis invicta]	928	362.073	3.14791e-118	177	713	1444	444	748	445	556	242	268	255
tpila-same-mixed-beh.fa_rep_c4673	-1.1765	7.00199	31.5342	1.95961e-08	3.90187e-06	gi|307195602|gb|EFN77452.1| Hexokinase-2 [Harpegnathos saltator]	2243	868.611	0	425	259	1743	2096	2903	3104	2685	1421	1634	827
tpila-same-mixed-beh.fa_rep_c12810	-1.17308	5.82	57.4482	3.46998e-14	2.03947e-11	gi|332022921|gb|EGI63189.1| hypothetical protein G5I_08426 [Acromyrmex echinatior]	1521	590.497	0	282	84	1289	1011	1371	1265	1102	616	554	516
tpila-same-mixed-beh.fa_rep_c24890	-1.17187	4.4528	32.0104	1.53349e-08	3.13005e-06	gi|322787478|gb|EFZ13566.1| hypothetical protein SINV_10752 [Solenopsis invicta]	1512	587.03	0	286	127	1332	380	510	471	472	241	209	202
tpila-same-mixed-beh.fa_rep_c18948	-1.1591	6.5122	37.2512	1.03849e-09	2.73842e-07	gi|332019502|gb|EGI59981.1| hypothetical protein G5I_11768 [Acromyrmex echinatior]	903	352.443	1.4613e-155	171	325	1104	1645	2420	1959	1647	842	916	948
tpila-same-mixed-beh.fa_rep_c12532	-1.15424	5.67509	38.2787	6.13293e-10	1.70962e-07	gi|332022576|gb|EGI62878.1| hypothetical protein G5I_08792 [Acromyrmex echinatior]	901	351.673	3.09118e-106	169	2120	2977	1305	949	1062	945	488	617	431
tpila-same-mixed-beh.fa_rep_c6490	-1.15277	7.54247	40.0802	2.43745e-10	7.38548e-08	gi|332025120|gb|EGI65300.1| Protein smoothened [Acromyrmex echinatior]	2504	969.148	0	476	4713	6320	4101	4075	3871	3557	2134	1888	1632
tpila-same-mixed-beh.fa_rep_c6784	-1.14685	2.98441	11.1335	0.000847807	0.0306443	gi|307184994|gb|EFN71223.1| Nose resistant to fluoxetine protein 6 [Camponotus floridanus]	517	203.756	8.92309e-80	100	451	1032	122	220	137	176	103	83	55
tpila-same-mixed-beh.fa_rep_c35618	-1.14551	3.38202	13.6406	0.000221351	0.0110364	gi|350413197|ref|XP_003489913.1| PREDICTED: hypothetical protein LOC100741466 [Bombus impatiens]	809	316.235	3.66302e-95	152	897	1370	239	238	191	195	127	73	112
tpila-same-mixed-beh.fa_rep_c20172	-1.14072	7.23399	16.8127	4.12556e-05	0.00290834	gi|307188580|gb|EFN73308.1| Putative oxidoreductase yrbE [Camponotus floridanus]	1621	629.017	0	292	268	1443	2211	2813	2429	5060	1420	1613	1490
tpila-same-mixed-beh.fa_rep_c5524	-1.13985	4.32078	21.9943	2.73467e-06	0.000295799	gi|307175152|gb|EFN65254.1| Solute carrier family 41 member 1 [Camponotus floridanus]	1493	579.711	0	362	842	2185	293	406	491	471	203	227	174
tpila-same-mixed-beh.fa_rep_c6130	-1.13558	4.67143	31.4601	2.03577e-08	4.02069e-06	gi|332025749|gb|EGI65907.1| Receptor-type tyrosine-protein phosphatase mu [Acromyrmex echinatior]	4620	1784.23	0	874	364	4374	416	578	561	566	289	291	200
tpila-same-mixed-beh.fa_rep_c19462	-1.1331	5.60951	39.7802	2.84214e-10	8.50602e-08	gi|383855344|ref|XP_003703174.1| PREDICTED: protein hairy-like [Megachile rotundata]	1146	446.047	6.88531e-147	294	397	1482	878	1099	1268	831	524	560	408
tpila-same-mixed-beh.fa_rep_c12888	-1.13127	7.26395	39.0397	4.15278e-10	1.19873e-07	gi|307182028|gb|EFN69425.1| Tetratricopeptide repeat protein 39B [Camponotus floridanus]	2754	1065.45	0	503	773	2581	2909	3783	3118	3029	1703	1767	1251
tpila-same-mixed-beh.fa_rep_c8849	-1.13065	4.00518	17.3167	3.16389e-05	0.00235174	gi|332025522|gb|EGI65685.1| Spermine synthase [Acromyrmex echinatior]	1189	462.611	8.65663e-152	234	659	1375	338	344	404	247	249	141	112
tpila-same-mixed-beh.fa_rep_c4955	-1.12975	8.97653	18.7435	1.49531e-05	0.00126862	gi|322797833|gb|EFZ19741.1| hypothetical protein SINV_03423 [Solenopsis invicta]	3116	1204.89	0	614	243	2312	9850	11457	11154	9599	4973	5775	4580
Sample_683_PF_w10_smadr_Tpila_(paired)_contig_8326	-1.12606	3.76218	17.3136	3.16918e-05	0.00235174	gi|322800466|gb|EFZ21470.1| hypothetical protein SINV_11819 [Solenopsis invicta]	1692	656.366	0	319	212	1486	218	329	311	267	150	165	101
tpila-same-mixed-beh.fa_rep_c12386	-1.12463	5.58397	34.1267	5.16381e-09	1.17166e-06	gi|332021683|gb|EGI62039.1| Zinc transporter 1 [Acromyrmex echinatior]	2074	803.512	0	401	2544	3974	812	1108	938	1132	653	363	464
Sample_680_PF_w1_smadr_Tpila_(paired)_contig_9209	-1.12078	4.59337	27.403	1.65175e-07	2.54992e-05	gi|322790649|gb|EFZ15433.1| hypothetical protein SINV_06017 [Solenopsis invicta]	879	343.199	6.52101e-114	175	178	780	473	542	572	418	333	193	221
tpila-same-mixed-beh.fa_rep_c17659	-1.12021	6.63662	47.5104	5.47123e-12	2.38306e-09	gi|322801192|gb|EFZ21892.1| hypothetical protein SINV_12596 [Solenopsis invicta]	394	156.377	1.40044e-43	77	771	1016	1845	2312	1991	2134	1037	1091	918
tpila-same-mixed-beh.fa_rep_c33387	-1.11149	6.98323	32.5933	1.13604e-08	2.37852e-06	gi|332026955|gb|EGI67052.1| hypothetical protein G5I_04389 [Acromyrmex echinatior]	544	214.157	1.31398e-57	121	3856	4584	2468	2224	2911	2883	1851	1205	944
tpila-same-mixed-beh.fa_rep_c5299	-1.1069	3.79624	13.726	0.000211503	0.0107142	gi|322790012|gb|EFZ15088.1| hypothetical protein SINV_09653 [Solenopsis invicta]	1592	617.846	0	290	63	1070	265	356	295	233	210	159	73
tpila-same-mixed-beh.fa_rep_c7034	-1.10385	3.51302	11.673	0.000634152	0.0249315	gi|322783660|gb|EFZ10998.1| hypothetical protein SINV_01394 [Solenopsis invicta]	2488	962.985	0	540	104	1888	192	305	159	284	162	119	78
tpila-same-mixed-beh.fa_rep_c10222	-1.10295	7.64876	17.3596	3.09325e-05	0.00231439	gi|332022284|gb|EGI62597.1| Ecdysteroid-regulated 16 kDa protein [Acromyrmex echinatior]	737	288.5	1.4881e-91	142	913	1455	3591	4854	4863	3397	1729	3080	1416
tpila-same-mixed-beh.fa_rep_c14619	-1.10017	5.34373	39.6104	3.10033e-10	9.11106e-08	gi|322778766|gb|EFZ09182.1| hypothetical protein SINV_03580 [Solenopsis invicta]	2616	1012.29	0	498	254	2047	943	745	893	773	490	384	387
tpila-same-mixed-beh.fa_rep_c2647	-1.09454	6.2228	33.8428	5.97493e-09	1.33094e-06	gi|332016401|gb|EGI57314.1| Putative protein arginine N-methyltransferase 10 [Acromyrmex echinatior]	3103	1199.88	0	636	1909	4185	1434	2099	1340	1332	767	755	778
tpila-same-mixed-beh.fa_rep_c1239	-1.09261	3.41712	14.7977	0.000119681	0.00696385	gi|332021996|gb|EGI62322.1| Transcriptional repressor scratch 1 [Acromyrmex echinatior]	2278	882.093	0	447	303	1787	192	228	251	206	123	123	86
tpila-same-mixed-beh.fa_rep_c8377	-1.07775	4.73616	29.2216	6.45567e-08	1.14104e-05	gi|322798150|gb|EFZ19979.1| hypothetical protein SINV_11839 [Solenopsis invicta]	1406	546.199	0	262	286	1179	516	616	613	453	279	323	232
tpila-same-mixed-beh.fa_rep_c3766	-1.07728	6.72429	40.5525	1.91403e-10	5.87246e-08	gi|322786342|gb|EFZ12890.1| hypothetical protein SINV_12156 [Solenopsis invicta]	1346	523.087	7.97265e-175	240	655	1539	2052	2160	1973	2527	1200	1088	1026
tpila-same-mixed-beh.fa_rep_c9788	-1.07715	3.68924	16.3238	5.33879e-05	0.00361725	gi|332018135|gb|EGI58744.1| Selenoprotein Pb [Acromyrmex echinatior]	858	335.109	1.22099e-96	206	771	1925	289	257	301	210	155	134	115
tpila-same-mixed-beh.fa_rep_c25858	-1.07347	3.82489	10.9408	0.000940682	0.033181	gi|332017739|gb|EGI58413.1| Hexaprenyldihydroxybenzoate methyltransferase, mitochondrial [Acromyrmex echinatior]	603	236.884	3.38402e-74	124	5	598	308	217	384	250	246	92	118
tpila-same-mixed-beh.fa_rep_c2448	-1.07255	6.50528	36.0436	1.92956e-09	4.75665e-07	gi|322799964|gb|EFZ21090.1| hypothetical protein SINV_11995 [Solenopsis invicta]	3125	1208.36	0	610	252	2768	1822	1863	2255	1557	1100	797	954
tpila-same-mixed-beh.fa_rep_c8114	-1.06918	6.07066	31.4049	2.0945e-08	4.09701e-06	gi|332021204|gb|EGI61589.1| Proton-coupled amino acid transporter 4 [Acromyrmex echinatior]	1784	691.804	0	366	1043	2404	1095	1347	1578	1515	620	842	636
tpila-same-mixed-beh.fa_rep_c14029	-1.06372	3.66243	10.1014	0.00148157	0.0458311	gi|74796184|sp|Q6X0I2.1|VGR_SOLIN RecName: Full=Vitellogenin receptor; Short=SiVgR; Flags: Precursor >gi|42521628|gb|AAP92450.1| vitellogenin receptor [Solenopsis invicta]	3527	1363.21	0	711	2471	6139	273	207	166	382	188	119	99
tpila-same-mixed-beh.fa_rep_c9903	-1.06223	5.30018	24.501	7.42703e-07	9.79224e-05	gi|322790646|gb|EFZ15430.1| hypothetical protein SINV_04140 [Solenopsis invicta]	1052	409.838	3.39779e-136	198	411	1121	899	798	917	624	342	441	437
tpila-same-mixed-beh.fa_rep_c17452	-1.0598	4.16133	19.5997	9.54857e-06	0.000873498	gi|332029791|gb|EGI69660.1| MACRO domain-containing protein 2 [Acromyrmex echinatior]	990	385.956	1.33491e-130	196	361	1041	452	372	350	290	207	201	158
tpila-same-mixed-beh.fa_rep_c2566	-1.05903	7.15107	31.4002	2.09961e-08	4.09701e-06	gi|332023149|gb|EGI63405.1| Fatty acyl-CoA reductase 1 [Acromyrmex echinatior]	1827	708.368	0	363	107	1540	2291	3588	2938	2912	1892	1326	1326
tpila-same-mixed-beh.fa_rep_c6982	-1.05795	6.81324	19.7896	8.64518e-06	0.000806382	gi|332029989|gb|EGI69814.1| 10-formyltetrahydrofolate dehydrogenase [Acromyrmex echinatior]	4465	1724.52	0	823	318	3032	2272	3453	2194	1395	1235	1283	1044
tpila-same-mixed-beh.fa_rep_c7414	-1.05772	8.13458	25.1432	5.32257e-07	7.33478e-05	gi|332027897|gb|EGI67952.1| Cytochrome b5 [Acromyrmex echinatior]	550	216.468	3.82599e-60	124	2732	3409	5678	6075	6051	5337	3595	3168	2271
Sample_680_PF_w1_smadr_Tpila_(paired)_contig_14596	-1.05665	4.61854	25.3075	4.88808e-07	6.7936e-05	gi|332020814|gb|EGI61212.1| hypothetical protein G5I_10458 [Acromyrmex echinatior]	511	201.445	1.14609e-57	94	1496	1834	379	553	587	498	296	237	244
tpila-same-mixed-beh.fa_rep_c25734	-1.05432	4.15105	17.2361	3.30102e-05	0.00243253	gi|332030849|gb|EGI70485.1| Synaptic vesicle glycoprotein 2B [Acromyrmex echinatior]	1843	714.531	0	384	284	1828	246	460	352	399	198	196	167
tpila-same-mixed-beh.fa_rep_c13091	-1.05034	4.45152	22.6619	1.93165e-06	0.000220683	gi|307170284|gb|EFN62639.1| Serine protease easter [Camponotus floridanus]	1547	600.512	0	297	418	1557	470	545	415	364	243	274	180
tpila-same-mixed-beh.fa_rep_c6679	-1.04932	6.15572	30.2029	3.89119e-08	7.16318e-06	gi|307187665|gb|EFN72637.1| Cell death activator CIDE-B [Camponotus floridanus]	1012	394.43	6.60329e-124	194	1247	1855	1869	1223	1611	1136	863	769	648
tpila-same-mixed-beh.fa_rep_c7854	-1.0483	6.01865	31.1767	2.35572e-08	4.56029e-06	gi|332025441|gb|EGI65606.1| Tachykinin [Acromyrmex echinatior]	1653	641.343	0	334	2431	3627	1476	1455	1429	968	694	842	535
tpila-same-mixed-beh.fa_rep_c2947	-1.04422	5.90428	13.229	0.000275651	0.0129423	gi|345483499|ref|XP_001602535.2| PREDICTED: hypothetical protein LOC100118603 [Nasonia vitripennis]	1704	660.988	0	407	1569	4544	872	1318	1976	770	509	840	542
tpila-same-mixed-beh.fa_rep_c13738	-1.04195	4.82302	23.7806	1.07964e-06	0.000134518	gi|332017420|gb|EGI58147.1| Cytochrome P450 4C1 [Acromyrmex echinatior]	248	100.138	7.90784e-49	43	815	1006	662	664	469	520	273	356	267
tpila-same-mixed-beh.fa_rep_c4712	-1.03634	9.32301	14.1681	0.000167181	0.00901172	gi|332030209|gb|EGI69992.1| Cytochrome P450 9e2 [Acromyrmex echinatior]	2101	813.913	0	381	871	2286	12924	14041	12773	12788	7541	7950	5228
tpila-same-mixed-beh.fa_rep_c3757	-1.03627	4.66046	17.8039	2.44876e-05	0.00192674	gi|322778827|gb|EFZ09243.1| hypothetical protein SINV_08456 [Solenopsis invicta]	2190	848.195	0	417	4387	6105	396	527	711	436	320	201	284
tpila-same-mixed-beh.fa_rep_c6953	-1.03461	3.50187	13.0483	0.000303557	0.0140665	gi|332029576|gb|EGI69465.1| Solute carrier family 46 member 3 [Acromyrmex echinatior]	2150	832.787	0	435	351	1817	195	219	284	222	126	112	120
tpila-same-mixed-beh.fa_rep_c10047	-1.03268	4.09059	13.5958	0.000226695	0.0112159	gi|332018423|gb|EGI59017.1| Sodium-coupled monocarboxylate transporter 1 [Acromyrmex echinatior]	2863	1107.43	0	552	1237	3096	314	426	335	316	220	245	93
tpila-same-mixed-beh.fa_rep_c21219	-1.03083	5.90434	20.7888	5.12823e-06	0.000510918	gi|332030313|gb|EGI70056.1| Insulin-like growth factor-binding protein complex acid labile chain [Acromyrmex echinatior]	1400	543.888	5.67257e-180	288	1970	3004	1020	1392	1313	1183	720	907	339
tpila-same-mixed-beh.fa_rep_c2252	-1.03065	4.07722	19.2658	1.13724e-05	0.00100141	gi|322788178|gb|EFZ13960.1| hypothetical protein SINV_06798 [Solenopsis invicta]	527	207.608	2.41851e-54	184	1289	2626	367	399	295	314	201	197	145
tpila-same-mixed-beh.fa_rep_c19872	-1.02744	7.10505	28.7647	8.1727e-08	1.40383e-05	gi|332029389|gb|EGI69344.1| Lysosomal alpha-mannosidase [Acromyrmex echinatior]	2383	922.539	0	466	653	2353	2237	2991	3488	2570	1621	1368	1430
tpila-same-mixed-beh.fa_rep_c6658	-1.02706	4.60653	16.4786	4.92026e-05	0.00337611	gi|332023149|gb|EGI63405.1| Fatty acyl-CoA reductase 1 [Acromyrmex echinatior]	1734	672.544	0	360	450	1868	413	643	475	461	188	328	251
tpila-same-mixed-beh.fa_rep_c11150	-1.02435	4.6736	14.0692	0.000176205	0.00929275	gi|332016454|gb|EGI57367.1| Synaptic vesicle glycoprotein 2B [Acromyrmex echinatior]	1989	770.77	0	385	437	1798	741	534	475	328	239	264	301
tpila-same-mixed-beh.fa_rep_c8575	-1.01841	5.08615	19.2934	1.12094e-05	0.00099063	gi|307183273|gb|EFN70142.1| Alpha-tocopherol transfer protein-like [Camponotus floridanus]	1272	494.582	4.57627e-171	244	185	1090	431	917	629	800	429	389	289
tpila-same-mixed-beh.fa_rep_c18357	-1.01326	7.5682	23.3632	1.3412e-06	0.000163161	gi|322778827|gb|EFZ09243.1| hypothetical protein SINV_08456 [Solenopsis invicta]	2213	857.055	0	419	158	1876	3529	3942	4014	4000	2676	1503	2011
tpila-same-mixed-beh.fa_rep_c13230	-1.01148	4.7727	19.4294	1.04389e-05	0.000934389	gi|332025463|gb|EGI65628.1| Alpha-tocopherol transfer protein-like protein [Acromyrmex echinatior]	1335	518.85	8.19772e-180	245	234	1166	619	705	531	375	328	353	213
tpila-same-mixed-beh.fa_rep_c14059	-1.00956	4.93294	24.7725	6.4511e-07	8.64572e-05	gi|332016415|gb|EGI57328.1| hypothetical protein G5I_14799 [Acromyrmex echinatior]	228	92.4337	2.46598e-19	49	722	952	557	671	720	541	469	325	222
tpila-same-mixed-beh.fa_rep_c3816	-1.00503	5.489	14.6575	0.000128922	0.00734722	gi|332021658|gb|EGI62017.1| Sulfotransferase family cytosolic 1B member 1 [Acromyrmex echinatior]	1346	523.087	3.79866e-178	253	662	1657	1168	1192	826	480	474	448	518
tpila-same-mixed-beh.fa_rep_c10799	-1.00469	5.87132	33.1653	8.46456e-09	1.85169e-06	gi|332024587|gb|EGI64785.1| Tryptophan 2,3-dioxygenase [Acromyrmex echinatior]	1679	651.358	0	356	292	1560	884	1440	1284	1170	681	708	523
tpila-same-mixed-beh.fa_rep_c31871	-0.998778	6.28722	26.7074	2.3671e-07	3.56402e-05	gi|332028179|gb|EGI68230.1| Mucin-1 [Acromyrmex echinatior]	316	126.331	6.55289e-29	155	8	1024	1345	1350	1916	1731	1227	734	649
Sample_683_PF_w10_smadr_Tpila_(paired)_contig_1520	-0.992192	6.99969	16.973	3.79147e-05	0.00272801	gi|322796559|gb|EFZ19033.1| hypothetical protein SINV_07455 [Solenopsis invicta]	1499	582.022	0	275	870	1895	2571	2139	2917	2745	1031	1362	1667
tpila-same-mixed-beh.fa_rep_c3006	-0.986788	7.1933	28.4123	9.80395e-08	1.63231e-05	gi|322795123|gb|EFZ17963.1| hypothetical protein SINV_05292 [Solenopsis invicta]	1729	670.618	0	306	2511	3839	2605	3596	2723	2980	1643	1573	1562
tpila-same-mixed-beh.fa_rep_c10185	-0.986505	5.2403	32.8028	1.02e-08	2.2017e-06	gi|332023935|gb|EGI64153.1| Branched-chain-amino-acid aminotransferase, cytosolic [Acromyrmex echinatior]	1999	774.622	0	369	470	1693	673	861	821	713	534	380	342
tpila-same-mixed-beh.fa_rep_c25327	-0.985581	4.18174	18.4068	1.78421e-05	0.00147274	gi|332025160|gb|EGI65340.1| Proton-coupled amino acid transporter 1 [Acromyrmex echinatior]	1634	634.024	0	335	480	1694	329	432	395	313	200	221	172
tpila-same-mixed-beh.fa_rep_c6751	-0.978816	3.88816	15.6256	7.72031e-05	0.00491671	gi|332016593|gb|EGI57474.1| Short chain dehydrogenase/reductase family 16C member 6 [Acromyrmex echinatior]	1275	495.738	2.60201e-171	253	160	1086	255	337	332	271	211	157	125
tpila-same-mixed-beh.fa_rep_c5913	-0.972728	5.08364	26.2938	2.93228e-07	4.2828e-05	gi|307180025|gb|EFN68101.1| UDP-glucose:glycoprotein glucosyltransferase [Camponotus floridanus]	941	367.081	0	185	563	1186	788	637	718	592	372	387	354
Sample_680_PF_w1_smadr_Tpila_(paired)_contig_9722	-0.971421	6.43932	22.8645	1.73833e-06	0.000202389	gi|322795091|gb|EFZ17933.1| hypothetical protein SINV_01251 [Solenopsis invicta]	319	127.487	3.49158e-32	101	167	655	1136	2291	1995	1635	1147	985	771
tpila-same-mixed-beh.fa_rep_c3597	-0.969954	6.16446	36.0757	1.89802e-09	4.72404e-07	gi|307203960|gb|EFN82867.1| Epidermal retinal dehydrogenase 2 [Harpegnathos saltator]	1295	503.442	3.51433e-167	272	445	1479	1695	1483	1303	1313	835	846	695
tpila-same-mixed-beh.fa_rep_c33759	-0.967549	5.88714	15.3533	8.91629e-05	0.00550587	gi|332021230|gb|EGI61615.1| hypothetical protein G5I_10180 [Acromyrmex echinatior]	173	71.2478	6.03013e-11	49	1030	1257	1732	968	993	1066	545	615	753
tpila-same-mixed-beh.fa_rep_c24658	-0.966419	4.79456	26.8272	2.22489e-07	3.4024e-05	gi|332027464|gb|EGI67547.1| Alpha-tocopherol transfer protein [Acromyrmex echinatior]	441	174.481	4.93484e-52	83	81	455	565	622	599	455	365	289	270
tpila-same-mixed-beh.fa_rep_c33627	-0.966127	4.66482	17.2096	3.34741e-05	0.00245559	gi|332019502|gb|EGI59981.1| hypothetical protein G5I_11768 [Acromyrmex echinatior]	840	328.176	1.13258e-105	158	426	1067	323	599	627	502	307	266	265
tpila-same-mixed-beh.fa_rep_c36026	-0.965692	6.29044	29.3204	6.1345e-08	1.08822e-05	gi|322792410|gb|EFZ16394.1| hypothetical protein SINV_12161 [Solenopsis invicta]	1160	451.44	1.40633e-153	213	828	1514	1664	1853	1386	1428	787	901	875
tpila-same-mixed-beh.fa_rep_c14543	-0.961969	3.52279	10.5354	0.0011711	0.0387322	gi|322799964|gb|EFZ21090.1| hypothetical protein SINV_11995 [Solenopsis invicta]	720	281.952	4.57143e-145	127	628	1110	224	227	240	229	151	86	140
tpila-same-mixed-beh.fa_rep_c3952	-0.960026	7.46827	18.2716	1.9154e-05	0.00155992	gi|332016630|gb|EGI57501.1| ATP synthase subunit b, mitochondrial [Acromyrmex echinatior]	1137	442.58	9.32712e-153	211	140	853	4146	3794	3398	2967	1668	1922	2178
tpila-same-mixed-beh.fa_rep_c5309	-0.959524	5.8665	28.2704	1.05494e-07	1.75045e-05	gi|332017035|gb|EGI57834.1| Abhydrolase domain-containing protein 4 [Acromyrmex echinatior]	1721	667.537	0	339	313	1443	1027	1315	1266	1108	873	719	402
tpila-same-mixed-beh.fa_rep_c17954	-0.947242	5.67456	27.5705	1.51474e-07	2.39138e-05	gi|332025264|gb|EGI65438.1| Cytochrome P450 6k1 [Acromyrmex echinatior]	1824	707.212	0	369	1234	2775	748	1060	1199	1106	640	515	552
Sample_682_PF_w7_smadr_Tpila_(paired)_contig_2027	-0.947038	7.74135	20.5407	5.83755e-06	0.000570688	gi|332023134|gb|EGI63390.1| Sugar transporter ERD6-like 6 [Acromyrmex echinatior]	2753	1065.06	0	537	449	2293	3365	4591	5006	4309	3083	2413	1806
tpila-same-mixed-beh.fa_rep_c4449	-0.944398	4.60686	15.8852	6.73038e-05	0.00438355	gi|307193724|gb|EFN76406.1| hypothetical protein EAI_16042 [Harpegnathos saltator]	910	355.14	2.50252e-113	185	383	1654	334	474	649	500	269	277	263
tpila-same-mixed-beh.fa_rep_c19219	-0.94303	7.80717	17.6941	2.59434e-05	0.00202172	gi|307172998|gb|EFN64140.1| Inositol oxygenase [Camponotus floridanus]	1384	537.724	0	248	1098	1967	4112	4534	4147	5218	2470	3221	1868
tpila-same-mixed-beh.fa_rep_c8441	-0.940673	4.32775	20.8884	4.8684e-06	0.000488673	gi|332030204|gb|EGI69987.1| Cytochrome P450 9e2 [Acromyrmex echinatior]	1988	770.385	0	356	152	1534	407	414	403	384	269	207	200
tpila-same-mixed-beh.fa_rep_c22629	-0.939632	6.16925	24.3397	8.07557e-07	0.000105053	gi|332030313|gb|EGI70056.1| Insulin-like growth factor-binding protein complex acid labile chain [Acromyrmex echinatior]	1069	416.387	1.04694e-134	237	1480	2511	1168	1707	1414	1507	758	1049	616
tpila-same-mixed-beh.fa_rep_c1676	-0.936935	5.74878	32.7034	1.07348e-08	2.27685e-06	gi|332025880|gb|EGI66036.1| Sugar transporter ERD6 [Acromyrmex echinatior]	2334	903.664	0	451	1168	2721	1018	1032	1287	981	606	597	593
tpila-same-mixed-beh.fa_rep_c9871	-0.931402	5.72008	35.1848	2.9985e-09	7.15585e-07	gi|332031266|gb|EGI70800.1| Protein toll [Acromyrmex echinatior]	3770	1456.81	0	770	625	3684	923	1152	1218	943	628	619	531
tpila-same-mixed-beh.fa_rep_c13592	-0.925959	5.8008	14.6924	0.000126556	0.00727185	gi|307211033|gb|EFN87301.1| Fatty acid synthase [Harpegnathos saltator]	1232	479.174	4.85383e-149	231	3	1064	708	1071	1395	1295	775	423	682
tpila-same-mixed-beh.fa_rep_c7633	-0.925661	5.79733	23.5784	1.19927e-06	0.000147366	gi|332024549|gb|EGI64747.1| Solute carrier family 41 member 2 [Acromyrmex echinatior]	2637	1020.38	0	523	3463	5118	1092	1577	905	902	681	660	545
tpila-same-mixed-beh.fa_rep_c19266	-0.922527	3.75283	12.4927	0.000408554	0.0177344	gi|322802822|gb|EFZ23021.1| hypothetical protein SINV_10287 [Solenopsis invicta]	1169	454.907	3.31542e-152	270	581	1468	229	257	282	304	197	153	112
tpila-same-mixed-beh.fa_rep_c12548	-0.922515	5.00981	25.8824	3.62869e-07	5.16089e-05	gi|307172076|gb|EFN63656.1| Cytochrome P450 9e2 [Camponotus floridanus]	624	244.973	7.59906e-71	145	796	1545	616	637	720	604	408	419	274
Sample_682_PF_w7_smadr_Tpila_(paired)_contig_893	-0.922262	6.92308	28.1429	1.1268e-07	1.8508e-05	gi|332025413|gb|EGI65580.1| Elongation of very long chain fatty acids protein [Acromyrmex echinatior]	1112	432.95	1.29728e-137	234	2	814	2316	2733	2601	2096	1427	1287	1374
tpila-same-mixed-beh.fa_rep_c5321	-0.91999	5.05364	24.2344	8.52932e-07	0.000108923	gi|332022939|gb|EGI63205.1| Dual specificity protein phosphatase 7 [Acromyrmex echinatior]	1986	769.615	0	387	3448	4641	707	602	660	681	510	356	282
Sample_683_PF_w10_smadr_Tpila_(paired)_contig_5971	-0.918754	6.42651	20.6655	5.4693e-06	0.000542294	gi|332022517|gb|EGI62820.1| Protein 5NUC [Acromyrmex echinatior]	2714	1050.04	0	499	942	2690	1750	1861	1910	1377	896	833	1131
tpila-same-mixed-beh.fa_rep_c12481	-0.91673	4.66174	12.7526	0.000355516	0.0158966	gi|332024875|gb|EGI65063.1| ABC transporter G family member 20 [Acromyrmex echinatior]	2553	988.023	0	526	258	2399	463	782	360	426	268	305	277
tpila-same-mixed-beh.fa_rep_c5481	-0.906103	8.38181	16.8153	4.11989e-05	0.00290834	gi|332030012|gb|EGI69837.1| Long-chain fatty acid transport protein 4 [Acromyrmex echinatior]	3119	1206.05	0	609	546	2801	6299	7328	6489	6572	4090	3891	3432
Sample_684_PF_y1_smifors_Tpila_(paired)_contig_283	-0.902598	4.93053	17.6527	2.65133e-05	0.00205156	gi|332028179|gb|EGI68230.1| Mucin-1 [Acromyrmex echinatior]	304	121.709	5.87475e-28	113	48	686	447	723	569	694	492	315	259
tpila-same-mixed-beh.fa_rep_c16022	-0.902119	3.60795	11.4662	0.000708745	0.0267813	gi|332031152|gb|EGI70729.1| Sodium-coupled monocarboxylate transporter 1 [Acromyrmex echinatior]	2602	1006.9	0	528	197	1996	212	265	265	225	156	124	134
tpila-same-mixed-beh.fa_rep_c31903	-0.897906	7.24468	19.4733	1.02016e-05	0.000918197	gi|322794131|gb|EFZ17340.1| hypothetical protein SINV_08246 [Solenopsis invicta]	2050	794.267	0	403	1396	2790	3365	3151	2694	2881	1663	1537	1921
tpila-same-mixed-beh.fa_rep_c8602	-0.89717	4.49797	18.0136	2.19329e-05	0.00176269	gi|332027532|gb|EGI67609.1| Uncharacterized aminotransferase [Acromyrmex echinatior]	1999	774.622	0	369	348	1619	467	473	414	440	248	247	269
Sample_683_PF_w10_smadr_Tpila_(paired)_contig_207	-0.897165	7.06143	10.7077	0.00106691	0.0364477	gi|307213911|gb|EFN89158.1| Vacuolar proton translocating ATPase 116 kDa subunit a isoform 1 [Harpegnathos saltator]	3477	1343.95	0	651	626	2887	1744	2080	2619	4162	2202	1269	1220
tpila-same-mixed-beh.fa_rep_c1481	-0.895875	6.18657	19.7463	8.84348e-06	0.000820174	gi|332026473|gb|EGI66600.1| Krueppel-like proteinous protein 1 [Acromyrmex echinatior]	2349	909.442	0	478	4332	6005	1396	1531	1512	1368	629	885	924
tpila-same-mixed-beh.fa_rep_c8929	-0.893385	5.72479	34.9645	3.35778e-09	7.91316e-07	gi|332025111|gb|EGI65291.1| Nose resistant to fluoxetine protein 6 [Acromyrmex echinatior]	1704	660.988	0	347	405	2306	1078	980	1139	1009	662	665	500
tpila-same-mixed-beh.fa_rep_c9501	-0.891923	4.2337	15.2253	9.54147e-05	0.00575354	gi|322803073|gb|EFZ23161.1| hypothetical protein SINV_04309 [Solenopsis invicta]	2621	1014.22	0	533	644	2341	335	420	400	339	205	208	224
tpila-same-mixed-beh.fa_rep_c3622	-0.891865	5.1281	10.4634	0.00121761	0.0397261	gi|332029079|gb|EGI69093.1| Serine protease persephone [Acromyrmex echinatior]	1584	614.764	0	298	178	1335	476	602	1180	530	537	390	299
tpila-same-mixed-beh.fa_rep_c4700	-0.890071	7.53589	20.3695	6.38382e-06	0.000617901	gi|350414953|ref|XP_003490485.1| PREDICTED: hypothetical protein LOC100740589 [Bombus impatiens]	5814	2244.16	0	1327	1193	5905	4216	3768	3934	2874	2368	2256	1805
tpila-same-mixed-beh.fa_rep_c8047	-0.885205	6.6325	28.8745	7.72244e-08	1.3359e-05	gi|332018640|gb|EGI59214.1| hypothetical protein G5I_12641 [Acromyrmex echinatior]	334	133.265	1.05523e-50	61	576	881	2106	2042	1868	1874	1191	1344	908
tpila-same-mixed-beh.fa_rep_c2599	-0.880744	8.05107	15.7659	7.16815e-05	0.00463772	gi|332024586|gb|EGI64784.1| ATP-binding cassette sub-family A member 13 [Acromyrmex echinatior]	18224	7024.49	0	3378	2148	14306	4855	6664	4812	4826	3131	3545	2530
tpila-same-mixed-beh.fa_rep_c7992	-0.876801	7.35001	19.2719	1.13362e-05	0.00100002	gi|383852830|ref|XP_003701928.1| PREDICTED: UPF0472 protein C16orf72 homolog [Megachile rotundata]	959	374.015	3.48101e-116	204	841	1554	3239	2643	3660	3389	2380	2048	1342
tpila-same-mixed-beh.fa_rep_c4829	-0.876191	4.862	21.2776	3.9734e-06	0.000408933	gi|332020706|gb|EGI61111.1| Sodium-independent sulfate anion transporter [Acromyrmex echinatior]	2365	915.605	0	485	270	2186	525	581	639	559	420	275	317
tpila-same-mixed-beh.fa_rep_c1623	-0.87573	5.07552	21.4439	3.64339e-06	0.000378967	gi|322792392|gb|EFZ16376.1| hypothetical protein SINV_10728 [Solenopsis invicta]	469	185.267	1.94217e-51	109	689	1084	759	638	744	530	446	370	355
tpila-same-mixed-beh.fa_rep_c2893	-0.87421	6.65951	28.8494	7.82297e-08	1.34851e-05	gi|332027741|gb|EGI67808.1| Alpha-tocopherol transfer protein-like protein [Acromyrmex echinatior]	1417	550.436	3.20719e-176	252	373	1350	1827	2377	2001	1838	1396	1043	1086
tpila-same-mixed-beh.fa_rep_c1366	-0.873941	4.9833	22.2091	2.44514e-06	0.000268048	gi|332019433|gb|EGI59917.1| Putative sodium-dependent multivitamin transporter [Acromyrmex echinatior]	2294	888.256	0	494	1391	3121	535	731	691	555	419	404	284
tpila-same-mixed-beh.fa_rep_c7922	-0.870589	4.52457	12.1865	0.000481369	0.0201395	gi|332024545|gb|EGI64743.1| Alkaline phosphatase 4 [Acromyrmex echinatior]	2265	877.085	0	409	956	2470	450	371	447	544	246	220	315
tpila-same-mixed-beh.fa_rep_c35261	-0.870077	4.40053	15.0571	0.000104308	0.00622825	gi|307170878|gb|EFN62989.1| Copper chaperone for superoxide dismutase [Camponotus floridanus]	1176	457.603	7.45089e-159	218	157	960	377	500	358	435	257	213	256
tpila-same-mixed-beh.fa_rep_c1066	-0.869417	5.11371	24.2971	8.25629e-07	0.000106552	gi|322799264|gb|EFZ20655.1| hypothetical protein SINV_03527 [Solenopsis invicta]	1211	471.085	9.73966e-153	223	332	1213	618	802	716	611	472	430	314
tpila-same-mixed-beh.fa_rep_c1982	-0.868287	4.49392	10.4669	0.00121534	0.0396841	gi|322791546|gb|EFZ15937.1| hypothetical protein SINV_80324 [Solenopsis invicta]	2731	1056.59	0	632	2313	4697	624	485	417	255	282	278	224
tpila-same-mixed-beh.fa_rep_c1088	-0.860013	3.97775	11.5309	0.000684484	0.0262808	gi|307178051|gb|EFN66896.1| Inhibin beta A chain [Camponotus floridanus]	1730	671.003	0	323	3642	4853	338	328	279	294	155	210	176
tpila-same-mixed-beh.fa_rep_c4151	-0.858808	7.77631	17.2171	3.33417e-05	0.00244956	gi|322797663|gb|EFZ19672.1| hypothetical protein SINV_06758 [Solenopsis invicta]	714	279.641	1.55495e-82	165	1164	1694	3934	4531	5315	3613	2843	2798	2086
tpila-same-mixed-beh.fa_rep_c6740	-0.856432	6.40513	22.3561	2.26492e-06	0.000253417	gi|322788379|gb|EFZ14050.1| hypothetical protein SINV_01471 [Solenopsis invicta]	379	150.599	1.68544e-38	85	9	410	1807	1982	1539	1385	909	1045	980
tpila-same-mixed-beh.fa_rep_c5104	-0.85551	5.85713	19.3386	1.09473e-05	0.000970987	gi|332026717|gb|EGI66826.1| hypothetical protein G5I_04632 [Acromyrmex echinatior]	473	186.808	1.32907e-45	201	1425	2177	1302	1454	1034	804	719	633	668
tpila-same-mixed-beh.fa_c875	-0.854229	6.8909	26.5904	2.51494e-07	3.76338e-05	gi|380014016|ref|XP_003691040.1| PREDICTED: zinc finger protein 395-like [Apis florea]	1973	764.607	0	461	6304	8049	2469	2563	2350	2011	1482	1363	1308
tpila-same-mixed-beh.fa_rep_c7816	-0.853826	5.63885	20.5206	5.89921e-06	0.000574414	gi|332018361|gb|EGI58966.1| Cytochrome P450 4C1 [Acromyrmex echinatior]	1871	725.317	0	337	1783	3246	945	1004	737	1239	634	571	540
tpila-same-mixed-beh.fa_rep_c20474	-0.847608	4.26926	14.9509	0.000110346	0.00651699	gi|307199970|gb|EFN80320.1| hypothetical protein EAI_07039 [Harpegnathos saltator]	209	85.1149	1.37329e-18	44	165	386	342	429	401	346	221	249	203
Sample_683_PF_w10_smadr_Tpila_(paired)_contig_9367	-0.842225	5.03596	12.5229	0.000401987	0.0175247	gi|307210663|gb|EFN87086.1| Glyoxylate reductase/hydroxypyruvate reductase [Harpegnathos saltator]	882	344.354	1.82506e-109	194	599	1555	396	899	734	569	409	381	362
tpila-same-mixed-beh.fa_rep_c19974	-0.840509	5.05869	17.1995	3.36523e-05	0.00246126	gi|322782296|gb|EFZ10376.1| hypothetical protein SINV_06070 [Solenopsis invicta]	325	129.798	5.98741e-33	93	638	1006	714	630	783	496	399	451	326
tpila-same-mixed-beh.fa_rep_c17053	-0.840098	4.65112	13.4459	0.000245543	0.011848	gi|332028732|gb|EGI68763.1| hypothetical protein G5I_02543 [Acromyrmex echinatior]	465	183.726	2.03496e-55	89	270	593	322	608	596	457	329	319	242
Sample_683_PF_w10_smadr_Tpila_(paired)_contig_2311	-0.837888	5.9471	15.291	9.21562e-05	0.0056266	gi|383851721|ref|XP_003701380.1| PREDICTED: tetraspanin-31-like [Megachile rotundata]	635	249.21	1.01728e-71	166	2965	3573	1199	1281	1085	1290	964	441	779
tpila-same-mixed-beh.fa_rep_c3980	-0.836263	6.79073	25.2917	4.92828e-07	6.83e-05	gi|332018506|gb|EGI59096.1| Hydroxymethylglutaryl-CoA synthase 1 [Acromyrmex echinatior]	2179	843.958	0	399	381	1739	2153	2604	1973	2007	1434	1251	1229
tpila-same-mixed-beh.fa_rep_c15227	-0.835191	8.09175	11.9734	0.000539662	0.0221416	gi|332020477|gb|EGI60892.1| Cubilin [Acromyrmex echinatior]	17204	6631.58	0	3133	82	11301	3640	5903	6088	5908	3606	3728	2431
tpila-same-mixed-beh.fa_rep_c8103	-0.835039	5.47741	26.7727	2.28848e-07	3.48872e-05	gi|332024334|gb|EGI64533.1| Pyridoxine-5'-phosphate oxidase [Acromyrmex echinatior]	1176	457.603	4.37085e-156	226	272	1171	858	868	967	811	550	603	428
tpila-same-mixed-beh.fa_rep_c1777	-0.833764	4.17097	11.1842	0.00082495	0.0300325	gi|332021422|gb|EGI61790.1| Neuropeptide capa receptor [Acromyrmex echinatior]	1278	496.893	3.28897e-157	267	992	1870	319	410	272	410	261	170	206
tpila-same-mixed-beh.fa_rep_c24513	-0.831122	5.69235	29.6729	5.11448e-08	9.24073e-06	gi|332025551|gb|EGI65714.1| Alpha-N-acetylgalactosaminidase [Acromyrmex echinatior]	2247	870.152	0	400	301	1554	950	1065	1107	946	741	531	569
tpila-same-mixed-beh.fa_rep_c16555	-0.829645	5.31929	25.202	5.16296e-07	7.13498e-05	gi|322791053|gb|EFZ15653.1| hypothetical protein SINV_03656 [Solenopsis invicta]	1580	613.224	0	286	107	1105	808	837	806	687	514	526	383
tpila-same-mixed-beh.fa_rep_c14812	-0.828262	4.8305	16.6124	4.58496e-05	0.00320441	gi|322796798|gb|EFZ19225.1| hypothetical protein SINV_14437 [Solenopsis invicta]	1008	392.889	1.51643e-130	190	310	993	572	559	683	420	371	310	325
tpila-same-mixed-beh.fa_rep_c24903	-0.826964	5.07183	14.3796	0.000149413	0.00821738	gi|332020625|gb|EGI61032.1| Transmembrane protein 111 [Acromyrmex echinatior]	1348	523.857	0	252	289	1068	671	792	768	418	426	445	327
tpila-same-mixed-beh.fa_rep_c5539	-0.825887	6.43786	14.3756	0.000149729	0.00822548	gi|332030313|gb|EGI70056.1| Insulin-like growth factor-binding protein complex acid labile chain [Acromyrmex echinatior]	1180	459.144	2.26965e-147	255	78	1145	2043	1969	1758	1060	1173	1237	717
tpila-same-mixed-beh.fa_rep_c31708	-0.825168	6.50284	20.2908	6.65189e-06	0.000640038	gi|307176865|gb|EFN66209.1| Vesicular glutamate transporter 2 [Camponotus floridanus]	1609	624.394	0	295	2225	3169	1717	1902	1907	1607	914	1135	1120
tpila-same-mixed-beh.fa_c14203	-0.824923	5.54028	14.0341	0.00017953	0.00942734	gi|332026955|gb|EGI67052.1| hypothetical protein G5I_04389 [Acromyrmex echinatior]	545	214.542	2.1683e-56	114	800	1528	779	851	1010	1009	740	341	579
tpila-same-mixed-beh.fa_c13253	-0.824481	5.37117	21.2707	3.98773e-06	0.000409544	gi|322802242|gb|EFZ22638.1| hypothetical protein SINV_00534 [Solenopsis invicta]	1751	679.093	0	328	443	1435	805	850	890	706	577	586	332
tpila-same-mixed-beh.fa_rep_c18601	-0.823953	5.19258	18.436	1.75709e-05	0.00145588	gi|332028985|gb|EGI68999.1| Ferrochelatase, mitochondrial [Acromyrmex echinatior]	1936	750.355	0	370	472	1686	531	842	777	725	485	389	423
tpila-same-mixed-beh.fa_rep_c6879	-0.823837	5.95229	30.3129	3.67668e-08	6.84577e-06	gi|332017088|gb|EGI57887.1| Sialin [Acromyrmex echinatior]	2287	885.56	0	438	1014	2507	1059	1357	1206	1245	828	788	602
tpila-same-mixed-beh.fa_rep_c36035	-0.820066	4.97057	11.8437	0.000578573	0.0233453	gi|332022265|gb|EGI62580.1| hypothetical protein G5I_09146 [Acromyrmex echinatior]	400	158.688	1.28569e-40	77	1934	2350	363	697	730	672	352	383	369
tpila-same-mixed-beh.fa_rep_c13098	-0.814708	5.72754	12.4821	0.00041087	0.0177997	gi|332022576|gb|EGI62878.1| hypothetical protein G5I_08792 [Acromyrmex echinatior]	901	351.673	6.79402e-104	169	2120	2977	880	856	857	1537	590	629	649
tpila-same-mixed-beh.fa_rep_c6474	-0.814426	6.1591	19.9704	7.86519e-06	0.000746474	gi|322802848|gb|EFZ23040.1| hypothetical protein SINV_02734 [Solenopsis invicta]	315	125.946	1.01779e-31	58	328	552	1152	1210	1751	1483	868	845	826
tpila-same-mixed-beh.fa_rep_c13876	-0.813267	7.85455	11.5221	0.000687736	0.026347	gi|332016259|gb|EGI57172.1| Centrosomal protein of 120 kDa [Acromyrmex echinatior]	2455	950.273	0	485	2125	3867	3695	4826	5417	4253	2388	3668	2201
tpila-same-mixed-beh.fa_rep_c24771	-0.810621	4.47326	16.7117	4.35118e-05	0.00304977	gi|322790289|gb|EFZ15288.1| hypothetical protein SINV_14804 [Solenopsis invicta]	1305	507.294	4.83786e-171	307	685	1764	412	447	448	427	332	236	232
tpila-same-mixed-beh.fa_rep_c7911	-0.809336	6.91968	12.309	0.00045078	0.019149	gi|332026966|gb|EGI67062.1| Endothelin-converting enzyme 1 [Acromyrmex echinatior]	1102	429.098	0	218	818	1816	2353	2851	1883	2407	1242	1212	1767
tpila-same-mixed-beh.fa_rep_c7711	-0.807978	5.20929	18.8651	1.40293e-05	0.00119859	gi|332030483|gb|EGI70171.1| Golgin subfamily A member 5 [Acromyrmex echinatior]	2578	997.653	0	521	5468	7228	758	824	785	532	555	430	357
tpila-same-mixed-beh.fa_rep_c3915	-0.806126	6.56571	13.5796	0.000228656	0.0112672	gi|332029098|gb|EGI69112.1| Glycerol-3-phosphate acyltransferase 1, mitochondrial [Acromyrmex echinatior]	3729	1441.02	0	713	1400	3928	1725	1843	2129	1721	804	1307	1204
tpila-same-mixed-beh.fa_rep_c8277	-0.802392	7.06334	19.0164	1.29599e-05	0.00112096	gi|307211690|gb|EFN87705.1| ATP-dependent DNA helicase Q5 [Harpegnathos saltator]	3356	1297.34	0	669	5635	8613	2418	2717	2708	2625	1941	1901	1064
tpila-same-mixed-beh.fa_rep_c19092	-0.799582	5.99674	21.3235	3.87956e-06	0.000400968	gi|307211367|gb|EFN87499.1| GMP reductase 1 [Harpegnathos saltator]	1792	694.886	0	331	149	1198	1305	1338	1226	1121	703	738	821
tpila-same-mixed-beh.fa_rep_c28979	-0.799045	7.13168	22.8753	1.72857e-06	0.000201734	gi|307176965|gb|EFN66271.1| Hydroxysteroid dehydrogenase-like protein 2 [Camponotus floridanus]	1784	691.804	0	351	298	1530	2581	3013	2618	2759	1825	1660	1564
Sample_683_PF_w10_smadr_Tpila_(paired)_contig_10554	-0.796336	5.24276	11.3774	0.000743448	0.0277875	gi|322784678|gb|EFZ11532.1| hypothetical protein SINV_09932 [Solenopsis invicta]	1478	573.933	0	278	793	1641	706	713	783	748	326	433	559
tpila-same-mixed-beh.fa_rep_c4788	-0.796297	6.77768	22.3338	2.29142e-06	0.000254467	gi|322784995|gb|EFZ11766.1| hypothetical protein SINV_15397 [Solenopsis invicta]	2591	1002.66	0	482	182	1687	2111	2148	2275	2037	1319	1262	1340
tpila-same-mixed-beh.fa_c16499	-0.789744	5.83127	22.4201	2.19065e-06	0.000247363	gi|332016357|gb|EGI57270.1| Brain protein 44 [Acromyrmex echinatior]	628	246.514	3.92772e-75	117	340	723	1167	1148	1248	879	683	691	670
tpila-same-mixed-beh.fa_rep_c8013	-0.789564	6.10332	26.1877	3.09787e-07	4.48438e-05	gi|332023757|gb|EGI63981.1| SH3 domain-containing protein 19 [Acromyrmex echinatior]	1669	647.506	0	386	651	2003	1178	1394	1309	1479	1022	865	636
tpila-same-mixed-beh.fa_rep_c4202	-0.788145	5.74597	24.7915	6.38784e-07	8.58451e-05	gi|332021595|gb|EGI61960.1| Tyrosine kinase receptor Cad96Ca [Acromyrmex echinatior]	5731	2212.19	0	1319	71	5101	928	1243	1031	988	639	711	585
tpila-same-mixed-beh.fa_rep_c13177	-0.787379	6.5045	19.2241	1.16235e-05	0.00102168	gi|328719710|ref|XP_003246838.1| PREDICTED: hypothetical protein LOC100575639 [Acyrthosiphon pisum]	426	168.703	5.89801e-41	99	837	1544	1392	1791	2292	1617	1279	1027	996
tpila-same-mixed-beh.fa_rep_c19117	-0.784917	4.34881	10.6917	0.00107616	0.0366561	gi|322801391|gb|EFZ22052.1| hypothetical protein SINV_02665 [Solenopsis invicta]	2862	1107.05	0	542	630	2594	319	384	427	450	207	294	227
Sample_680_PF_w1_smadr_Tpila_(paired)_contig_1380	-0.783664	7.18616	14.711	0.00012531	0.00721723	gi|332028179|gb|EGI68230.1| Mucin-1 [Acromyrmex echinatior]	209	85.1149	1.20171e-15	98	105	680	2036	3388	2778	3173	2390	1665	1342
tpila-same-mixed-beh.fa_rep_c11224	-0.783486	4.93764	14.9179	0.000112292	0.00659288	gi|332026356|gb|EGI66485.1| Solute carrier organic anion transporter family member 4C1 [Acromyrmex echinatior]	3020	1167.91	0	602	418	2544	603	541	514	716	431	311	367
tpila-same-mixed-beh.fa_rep_c13255	-0.783011	6.71061	19.5899	9.59751e-06	0.000873498	gi|322800425|gb|EFZ21429.1| hypothetical protein SINV_08850 [Solenopsis invicta]	2540	983.015	0	484	573	2294	1878	2232	1789	2260	1578	1417	881
tpila-same-mixed-beh.fa_rep_c34496	-0.782502	4.87066	10.1319	0.00145726	0.0451937	gi|340716252|ref|XP_003396613.1| PREDICTED: probable E3 ubiquitin-protein ligase MYCBP2-like [Bombus terrestris]	20001	7708.98	0	3930	567	14525	432	407	663	762	469	316	291
tpila-same-mixed-beh.fa_rep_c9771	-0.77896	6.70512	20.3316	6.51162e-06	0.000627779	gi|307180130|gb|EFN68174.1| Probable cytochrome P450 6a13 [Camponotus floridanus]	2067	800.816	0	365	850	2301	1906	2556	1818	1863	1419	1150	1222
tpila-same-mixed-beh.fa_rep_c6821	-0.777199	4.7173	14.742	0.000123271	0.00713349	gi|307213746|gb|EFN89084.1| Ornithine decarboxylase [Harpegnathos saltator]	1678	650.973	0	300	337	1539	611	468	452	504	327	360	269
tpila-same-mixed-beh.fa_rep_c1427	-0.776424	4.81335	12.8114	0.000344521	0.0155474	gi|307174938|gb|EFN65178.1| UDP-GlcNAc:betaGal beta-1,3-N-acetylglucosaminyltransferase 5 [Camponotus floridanus]	1806	700.279	0	346	707	1777	489	465	519	701	468	284	286
tpila-same-mixed-beh.fa_rep_c4259	-0.775567	7.00124	16.3628	5.23021e-05	0.00355851	gi|332022252|gb|EGI62567.1| Cytochrome c [Acromyrmex echinatior]	270	108.612	7.70754e-24	73	1880	2191	2772	2609	2545	2045	1488	1455	1659
tpila-same-mixed-beh.fa_rep_c12490	-0.775513	4.81231	11.7468	0.000609482	0.0242515	gi|332024549|gb|EGI64747.1| Solute carrier family 41 member 2 [Acromyrmex echinatior]	2637	1020.38	0	523	3464	5119	586	457	695	439	314	332	360
tpila-same-mixed-beh.fa_rep_c13881	-0.774161	5.31898	16.88	3.98189e-05	0.00283575	gi|322801851|gb|EFZ22423.1| hypothetical protein SINV_08197 [Solenopsis invicta]	1022	398.282	2.05281e-131	180	724	1431	608	959	702	837	636	435	403
tpila-same-mixed-beh.fa_rep_c6584	-0.770407	6.84622	15.0659	0.000103821	0.00621437	gi|307203082|gb|EFN82262.1| Neuronal acetylcholine receptor subunit alpha-10 [Harpegnathos saltator]	1689	655.21	0	318	151	1386	2506	2049	2644	1739	1298	1482	1377
tpila-same-mixed-beh.fa_rep_c4246	-0.769191	6.52243	18.244	1.94337e-05	0.00157743	gi|332030733|gb|EGI70409.1| Methylmalonic aciduria and homocystinuria type D-like protein, mitochondrial [Acromyrmex echinatior]	1362	529.25	2.33812e-173	259	151	990	1992	1951	1798	1406	1089	1085	1148
tpila-same-mixed-beh.fa_rep_c7794	-0.766842	5.45625	24.1643	8.84587e-07	0.000112377	gi|332023795|gb|EGI64019.1| WD repeat-containing protein 75 [Acromyrmex echinatior]	3849	1487.24	0	742	289	2754	830	848	888	836	557	537	505
tpila-same-mixed-beh.fa_rep_c1771	-0.76594	3.90583	9.90293	0.00165016	0.0495701	gi|332016555|gb|EGI57436.1| GATA-binding factor A [Acromyrmex echinatior]	1527	592.808	0	334	1410	2522	283	331	294	250	180	188	174
Sample_684_PF_y1_smifors_Tpila_(paired)_contig_1699	-0.765931	6.84811	18.1071	2.08816e-05	0.00168375	gi|322782944|gb|EFZ10662.1| hypothetical protein SINV_07313 [Solenopsis invicta]	458	181.03	4.06071e-55	89	128	457	2522	2215	2324	1880	1392	1363	1422
tpila-same-mixed-beh.fa_rep_c10433	-0.765584	6.84769	21.7381	3.12528e-06	0.000329288	gi|332024600|gb|EGI64798.1| Arylsulfatase J [Acromyrmex echinatior]	2542	983.786	0	468	1287	2810	2021	2426	2481	2027	1481	1421	1306
tpila-same-mixed-beh.fa_rep_c19024	-0.763323	8.02668	10.3806	0.00127344	0.0410862	gi|322796734|gb|EFZ19167.1| hypothetical protein SINV_11473 [Solenopsis invicta]	991	386.341	4.41505e-130	199	310	1107	3795	5142	5110	6188	3453	3852	2353
tpila-same-mixed-beh.fa_rep_c3764	-0.761163	7.63998	14.0901	0.000174255	0.0092199	gi|322789642|gb|EFZ14843.1| hypothetical protein SINV_09596 [Solenopsis invicta]	470	185.652	7.96478e-50	124	2626	3000	4415	4270	3638	3164	2556	2335	2391
Sample_684_PF_y1_smifors_Tpila_(paired)_contig_7198	-0.757874	5.06686	18.6662	1.55715e-05	0.00131423	gi|307170731|gb|EFN62856.1| MOXD1-like protein 1 [Camponotus floridanus]	1481	575.089	2.01204e-176	478	253	3201	635	760	620	581	475	382	376
tpila-same-mixed-beh.fa_rep_c13653	-0.756161	5.32807	13.3281	0.000261458	0.0124194	gi|332025957|gb|EGI66113.1| Ubiquitin thioesterase trabid [Acromyrmex echinatior]	3854	1489.17	0	732	3217	5430	650	718	957	782	599	603	305
Sample_680_PF_w1_smadr_Tpila_(paired)_contig_12661	-0.755907	4.98222	17.4335	2.97541e-05	0.00223996	gi|332024245|gb|EGI64449.1| 6-phosphogluconolactonase [Acromyrmex echinatior]	1026	399.823	4.13329e-132	229	225	941	556	617	647	622	380	436	341
tpila-same-mixed-beh.fa_rep_c5041	-0.754182	7.21518	15.6315	7.69637e-05	0.00490787	gi|383848707|ref|XP_003699989.1| PREDICTED: uncharacterized protein LOC100882240 [Megachile rotundata]	1869	724.546	0	346	943	2202	2527	3083	3628	2302	2070	1886	1548
tpila-same-mixed-beh.fa_rep_c7845	-0.747335	5.39986	16.5551	4.72568e-05	0.00328863	gi|322801390|gb|EFZ22051.1| hypothetical protein SINV_02641 [Solenopsis invicta]	4088	1579.3	0	907	951	4478	665	946	899	758	674	411	485
tpila-same-mixed-beh.fa_rep_c1005	-0.744047	4.32222	11.5051	0.000694053	0.0264561	gi|332028780|gb|EGI68809.1| Ion transport peptide-like protein [Acromyrmex echinatior]	543	213.772	2.18041e-59	135	4641	5147	360	376	403	399	287	292	169
tpila-same-mixed-beh.fa_rep_c14104	-0.743634	5.0572	17.1503	3.45358e-05	0.00251833	gi|307168311|gb|EFN61517.1| 4-nitrophenylphosphatase [Camponotus floridanus]	1068	416.001	3.00913e-136	204	938	1882	560	746	700	567	450	434	350
tpila-same-mixed-beh.fa_rep_c5899	-0.74142	6.34421	13.2917	0.000266584	0.0126138	gi|322792351|gb|EFZ16335.1| hypothetical protein SINV_07271 [Solenopsis invicta]	608	238.81	2.19337e-71	111	1268	1711	1456	1872	1921	1050	955	1066	962
tpila-same-mixed-beh.fa_rep_c12554	-0.738983	4.48072	13.0779	0.000298794	0.0138952	gi|322802762|gb|EFZ22974.1| hypothetical protein SINV_03581 [Solenopsis invicta]	1538	597.045	0	318	170	1288	350	479	457	433	291	289	245
tpila-same-mixed-beh.fa_rep_c3637	-0.738198	5.90792	13.5618	0.000230838	0.0113289	gi|332024765|gb|EGI64954.1| Exonuclease GOR [Acromyrmex echinatior]	1928	747.273	0	456	2510	4492	813	1134	1433	1254	999	783	499
tpila-same-mixed-beh.fa_rep_c14764	-0.736724	5.37801	15.9567	6.48069e-05	0.0042379	gi|322792404|gb|EFZ16388.1| hypothetical protein SINV_11844 [Solenopsis invicta]	954	372.089	2.28244e-121	170	3	674	717	848	793	846	590	640	337
tpila-same-mixed-beh.fa_c320	-0.735945	4.02494	10.2588	0.00136032	0.0430914	gi|332024119|gb|EGI64335.1| Monocarboxylate transporter 14 [Acromyrmex echinatior]	912	355.91	2.02243e-110	176	1594	2184	304	311	360	274	229	193	181
tpila-same-mixed-beh.fa_rep_c15208	-0.734818	7.02688	17.0824	3.57929e-05	0.00259063	gi|307210586|gb|EFN87054.1| Aminopeptidase N [Harpegnathos saltator]	2331	902.508	0	439	1184	3310	2089	2879	2319	2781	2017	1660	1244
tpila-same-mixed-beh.fa_rep_c6835	-0.733315	5.0513	14.2972	0.0001561	0.00851926	gi|322799012|gb|EFZ20472.1| hypothetical protein SINV_12217 [Solenopsis invicta]	831	324.709	5.7981e-103	161	396	1160	553	582	675	736	414	479	339
Sample_680_PF_w1_smadr_Tpila_(paired)_contig_6490	-0.733287	4.61197	14.6193	0.000131559	0.00745396	gi|322801413|gb|EFZ22074.1| hypothetical protein SINV_04212 [Solenopsis invicta]	2537	981.86	0	468	796	2436	421	488	527	444	319	323	265
tpila-same-mixed-beh.fa_rep_c8138	-0.732737	7.15542	15.6416	7.65531e-05	0.00488808	gi|332026877|gb|EGI66978.1| Putative cytochrome P450 6a14 [Acromyrmex echinatior]	1617	627.476	0	313	2	1243	2346	3149	3167	2362	2158	1923	1307
tpila-same-mixed-beh.fa_rep_c2553	-0.731454	5.45657	18.9911	1.31329e-05	0.00113392	gi|332023134|gb|EGI63390.1| Sugar transporter ERD6-like 6 [Acromyrmex echinatior]	2753	1065.06	0	537	2788	4632	808	914	787	871	760	483	423
tpila-same-mixed-beh.fa_rep_c7438	-0.730651	4.60979	13.9705	0.000185705	0.00969133	gi|332024292|gb|EGI64491.1| DNA primase large subunit [Acromyrmex echinatior]	2629	1017.3	0	498	224	1930	507	516	447	406	341	337	236
tpila-same-mixed-beh.fa_rep_c3776	-0.727847	4.95196	10.5736	0.00114712	0.0382239	gi|332028366|gb|EGI68412.1| Putative phosphatidate phosphatase [Acromyrmex echinatior]	1249	485.723	2.16844e-156	240	3152	3967	523	837	456	570	355	422	364
tpila-same-mixed-beh.fa_rep_c1403	-0.726977	7.9007	11.5299	0.000684868	0.0262808	gi|332023054|gb|EGI63319.1| Putative aspartate aminotransferase, cytoplasmic [Acromyrmex echinatior]	2051	794.653	0	375	1520	2761	5090	4615	4423	4265	2909	2792	3107
tpila-same-mixed-beh.fa_rep_c12457	-0.726869	4.8031	14.533	0.000137728	0.00774944	gi|332021414|gb|EGI61782.1| Sorbitol dehydrogenase [Acromyrmex echinatior]	225	91.2781	6.47718e-17	42	5	163	467	624	557	499	338	359	334
tpila-same-mixed-beh.fa_rep_c14387	-0.724836	5.62802	16.0339	6.2218e-05	0.00411271	gi|332025206|gb|EGI65384.1| Glutamine synthetase 2 cytoplasmic [Acromyrmex echinatior]	452	178.718	1.09275e-50	85	3	272	1045	912	990	850	531	694	596
tpila-same-mixed-beh.fa_rep_c11122	-0.724467	7.25291	17.9612	2.25455e-05	0.00179419	gi|322792878|gb|EFZ16711.1| hypothetical protein SINV_11880 [Solenopsis invicta]	3506	1355.12	0	642	1751	3853	2911	3196	2816	2822	1997	2035	1668
tpila-same-mixed-beh.fa_rep_c16608	-0.722786	6.23912	19.6036	9.52908e-06	0.000873498	gi|332028825|gb|EGI68854.1| Carboxylesterase 3 [Acromyrmex echinatior]	3106	1201.04	0	573	2589	4661	1197	1624	1457	1537	1269	876	731
tpila-same-mixed-beh.fa_rep_c3938	-0.721033	5.97208	22.3454	2.27754e-06	0.000253665	gi|332023758|gb|EGI63982.1| Tribbles-like protein 2 [Acromyrmex echinatior]	274	110.153	2.17836e-22	52	3231	3395	1180	1339	1274	1037	845	749	747
tpila-same-mixed-beh.fa_rep_c1021	-0.720214	5.64299	15.3032	9.15591e-05	0.00559715	gi|332019621|gb|EGI60099.1| Alpha-amylase 1 [Acromyrmex echinatior]	2044	791.956	0	382	33	1499	1146	1112	789	792	718	548	602
tpila-same-mixed-beh.fa_rep_c6219	-0.718119	6.77975	18.2566	1.93053e-05	0.00156961	gi|307189890|gb|EFN74134.1| GTPase-activating Rap/Ran-GAP domain-like protein 3 [Camponotus floridanus]	4295	1659.04	0	833	1580	4342	2233	2227	2276	1715	1485	1326	1297
tpila-same-mixed-beh.fa_rep_c4593	-0.715595	6.1932	12.3737	0.000435435	0.0185843	gi|322785457|gb|EFZ12128.1| hypothetical protein SINV_09686 [Solenopsis invicta]	2504	969.148	0	486	127	1659	921	1496	1845	1370	1171	791	809
Sample_683_PF_w10_smadr_Tpila_(paired)_contig_3448	-0.714403	4.36351	11.2517	0.000795507	0.0292443	gi|322778708|gb|EFZ09124.1| hypothetical protein SINV_00066 [Solenopsis invicta]	1168	454.521	3.28682e-157	215	276	929	387	330	434	419	305	259	212
tpila-same-mixed-beh.fa_rep_c8038	-0.71411	5.00551	15.4938	8.27774e-05	0.00521722	gi|332031597|gb|EGI71069.1| 15-hydroxyprostaglandin dehydrogenase [Acromyrmex echinatior]	1134	441.425	1.4034e-151	248	17	922	496	713	642	614	459	381	366
tpila-same-mixed-beh.fa_rep_c5577	-0.712517	4.6028	10.0393	0.00153239	0.046976	gi|332018902|gb|EGI59448.1| Alpha-aminoadipic semialdehyde synthase, mitochondrial [Acromyrmex echinatior]	4251	1642.09	0	839	385	3006	352	604	475	435	381	345	202
tpila-same-mixed-beh.fa_rep_c16784	-0.70917	4.83738	11.4811	0.000703068	0.0266287	gi|332018924|gb|EGI59470.1| Serine protease snake [Acromyrmex echinatior]	1771	686.797	0	330	297	1445	461	592	708	432	462	366	264
tpila-same-mixed-beh.fa_rep_c7824	-0.705004	5.73148	22.8321	1.76785e-06	0.000204848	gi|322791516|gb|EFZ15907.1| hypothetical protein SINV_04991 [Solenopsis invicta]	625	245.358	2.98217e-73	117	154	561	1000	1005	1117	944	704	690	605
Sample_683_PF_w10_smadr_Tpila_(paired)_contig_446	-0.700496	7.24156	12.6552	0.00037452	0.0165791	gi|350426996|ref|XP_003494613.1| PREDICTED: polyubiquitin-A-like, partial [Bombus impatiens]	445	176.022	2.59188e-54	86	1	261	2332	3058	3609	2613	1893	2159	1656
tpila-same-mixed-beh.fa_rep_c6569	-0.695753	5.95041	20.7874	5.1319e-06	0.000510918	gi|332020391|gb|EGI60811.1| Transmembrane protein 49 [Acromyrmex echinatior]	1953	756.903	0	390	800	2056	1030	1289	1287	1125	809	801	723
tpila-same-mixed-beh.fa_rep_c20340	-0.695357	7.36654	11.8064	0.000590261	0.0236799	gi|332023979|gb|EGI64197.1| Transaldolase [Acromyrmex echinatior]	1563	606.675	0	294	174	1130	2531	3231	3828	3049	2237	1816	2152
Sample_683_PF_w10_smadr_Tpila_(paired)_contig_3119	-0.695257	6.35319	17.9864	2.22487e-05	0.0017822	gi|322788410|gb|EFZ14081.1| hypothetical protein SINV_09801 [Solenopsis invicta]	1391	540.421	0	253	3	821	1713	1698	1527	1314	1038	1026	1009
tpila-same-mixed-beh.fa_rep_c948	-0.694304	6.04437	22.7125	1.88136e-06	0.000216458	gi|332028561|gb|EGI68598.1| Vesicular acetylcholine transporter [Acromyrmex echinatior]	2754	1065.45	0	542	10739	12502	1337	1256	1257	1189	1028	826	675
tpila-same-mixed-beh.fa_c613	-0.689881	5.75644	19.8505	8.37419e-06	0.000790171	gi|322797074|gb|EFZ19363.1| hypothetical protein SINV_10860 [Solenopsis invicta]	2138	828.165	0	407	2851	4212	1047	1102	1019	958	749	813	508
Sample_683_PF_w10_smadr_Tpila_(paired)_contig_1769	-0.688827	5.74472	11.4972	0.000697007	0.026502	gi|332031355|gb|EGI70868.1| Golgi-specific brefeldin A-resistance guanine nucleotide exchange factor 1 [Acromyrmex echinatior]	7994	3083.89	0	1678	136	5811	1069	1252	1059	724	991	675	433
tpila-same-mixed-beh.fa_rep_c20423	-0.687424	4.32452	9.90143	0.0016515	0.0495701	gi|307178143|gb|EFN66951.1| Isovaleryl-CoA dehydrogenase, mitochondrial [Camponotus floridanus]	1830	709.523	0	331	438	1622	337	387	358	439	286	290	190
tpila-same-mixed-beh.fa_rep_c2714	-0.686022	6.33414	19.5972	9.56074e-06	0.000873498	gi|332019224|gb|EGI59734.1| Serine/threonine-protein kinase SIK2 [Acromyrmex echinatior]	1934	749.584	0	359	374	1480	1595	1473	1740	1345	1251	956	887
tpila-same-mixed-beh.fa_rep_c7294	-0.685951	6.22524	13.6602	0.00021905	0.0109599	gi|48098347|ref|XP_394046.1| PREDICTED: zinc transporter ZIP11-like [Apis mellifera]	1196	465.307	3.39961e-145	279	4854	5915	1137	1455	1536	1578	829	1126	863
tpila-same-mixed-beh.fa_rep_c23280	-0.685618	5.45871	12.8276	0.000341553	0.0154438	gi|332022236|gb|EGI62551.1| Cytochrome P450 9e2 [Acromyrmex echinatior]	2178	843.573	0	405	518	2053	983	873	780	713	526	710	436
tpila-same-mixed-beh.fa_rep_c4927	-0.684933	5.25575	16.5875	4.64559e-05	0.00324078	gi|332022303|gb|EGI62615.1| Solute carrier family 46 member 3 [Acromyrmex echinatior]	2657	1028.08	0	507	2338	3981	654	800	755	703	491	521	436
tpila-same-mixed-beh.fa_rep_c6201	-0.67995	6.27706	12.904	0.000327881	0.0149486	gi|332030944|gb|EGI70570.1| Uncharacterized peptidase C1-like protein F26E4.3 [Acromyrmex echinatior]	2139	828.55	0	391	233	1600	1688	1558	1376	1283	943	852	1110
tpila-same-mixed-beh.fa_rep_c9267	-0.679658	5.38589	16.0266	6.24584e-05	0.00412045	gi|332018640|gb|EGI59214.1| hypothetical protein G5I_12641 [Acromyrmex echinatior]	663	259.996	6.46637e-75	130	2589	3236	904	777	811	686	569	503	515
tpila-same-mixed-beh.fa_rep_c2717	-0.678692	4.84303	14.1332	0.000170312	0.00911107	gi|332018512|gb|EGI59102.1| Acyl-coenzyme A:6-aminopenicillanic-acid-acyltransferase 40 kDa form [Acromyrmex echinatior]	1839	712.99	0	336	307	1455	490	603	573	517	438	320	339
tpila-same-mixed-beh.fa_rep_c1243	-0.677537	5.13449	12.5441	0.000397454	0.0173581	gi|332024973|gb|EGI65160.1| Abhydrolase domain-containing protein 3 [Acromyrmex echinatior]	1922	744.962	0	357	1052	2218	551	705	838	581	481	426	428
tpila-same-mixed-beh.fa_rep_c1629	-0.675568	7.03469	10.156	0.00143829	0.0447759	gi|307172716|gb|EFN64024.1| Elongation of very long chain fatty acids protein AAEL008004 [Camponotus floridanus]	1458	566.229	0	295	2306	3421	2233	3233	2328	2224	1478	2202	1321
tpila-same-mixed-beh.fa_rep_c12364	-0.672697	5.51238	15.3572	8.89795e-05	0.00550332	gi|322792294|gb|EFZ16278.1| hypothetical protein SINV_03163 [Solenopsis invicta]	595	233.802	3.04316e-71	120	305	778	840	929	893	808	557	726	463
tpila-same-mixed-beh.fa_rep_c6978	-0.672242	7.6659	11.7899	0.000595531	0.0238129	gi|307172941|gb|EFN64106.1| Pantothenate kinase 1 [Camponotus floridanus]	1671	648.277	0	346	850	1923	4045	3700	3907	3785	2617	2487	2606
tpila-same-mixed-beh.fa_rep_c1612	-0.664797	7.82566	11.6748	0.000633539	0.0249315	gi|322803068|gb|EFZ23156.1| hypothetical protein SINV_03687 [Solenopsis invicta]	1449	562.762	0	271	4112	4954	3793	4656	4558	4249	3104	2954	2654
tpila-same-mixed-beh.fa_rep_c6627	-0.664394	6.72581	12.6246	0.000380701	0.016807	gi|332021426|gb|EGI61794.1| Cytochrome P450 9e2 [Acromyrmex echinatior]	1888	731.865	0	337	2015	3439	1648	2145	2054	2195	1991	1183	1002
tpila-same-mixed-beh.fa_rep_c11524	-0.662588	4.91916	12.8558	0.000336426	0.0152738	gi|332023003|gb|EGI63268.1| Major facilitator superfamily domain-containing protein 6 [Acromyrmex echinatior]	2283	884.019	0	434	142	1740	487	586	563	653	429	366	365
tpila-same-mixed-beh.fa_rep_c29085	-0.662524	5.65964	15.3236	9.0578e-05	0.00555109	gi|340713881|ref|XP_003395463.1| PREDICTED: hypothetical protein LOC100649208 [Bombus terrestris]	1519	589.726	0	378	4414	5697	849	902	965	1111	886	576	516
tpila-same-mixed-beh.fa_rep_c11121	-0.662358	5.99911	21.8857	2.89382e-06	0.000310262	gi|307168594|gb|EFN61652.1| Proteasome maturation protein [Camponotus floridanus]	685	268.47	1.16307e-87	125	140	574	1151	1329	1225	1151	951	835	690
tpila-same-mixed-beh.fa_rep_c25582	-0.657083	6.9306	13.1147	0.000292987	0.0136642	gi|322801363|gb|EFZ22024.1| hypothetical protein SINV_00307 [Solenopsis invicta]	527	207.608	8.91474e-59	93	102	419	2635	2385	2473	1762	1651	1720	1341
tpila-same-mixed-beh.fa_rep_c14314	-0.656437	5.95206	17.5741	2.76328e-05	0.00211952	gi|307202917|gb|EFN82137.1| hypothetical protein EAI_09533 [Harpegnathos saltator]	1402	544.658	2.37165e-172	505	118	3294	1244	1113	1274	1055	831	905	657
tpila-same-mixed-beh.fa_rep_c7702	-0.655506	6.71522	17.5366	2.81834e-05	0.00214823	gi|332028167|gb|EGI68218.1| Dehydrogenase/reductase SDR family member 4 [Acromyrmex echinatior]	1100	428.328	1.23157e-145	228	246	1067	1740	2244	1990	1999	1497	1404	1168
tpila-same-mixed-beh.fa_rep_c4533	-0.655465	5.79391	18.5079	1.69205e-05	0.001411	gi|332030740|gb|EGI70416.1| Plasminogen activator inhibitor 1 [Acromyrmex echinatior]	3544	1369.76	0	664	722	3034	983	1114	1144	964	771	828	555
tpila-same-mixed-beh.fa_rep_c11223	-0.655374	5.06474	13.013	0.000309328	0.0142762	gi|307187353|gb|EFN72481.1| 2-oxoisovalerate dehydrogenase subunit beta, mitochondrial [Camponotus floridanus]	1754	680.248	0	325	365	1498	523	665	662	682	539	447	323
tpila-same-mixed-beh.fa_rep_c4515	-0.651934	4.95533	10.2068	0.00139922	0.0440092	gi|307179450|gb|EFN67774.1| Outer dense fiber protein 3 [Camponotus floridanus]	1928	747.273	0	405	3743	5422	512	726	593	519	365	390	423
tpila-same-mixed-beh.fa_rep_c13634	-0.640657	5.70563	10.0823	0.001497	0.0461505	gi|332018168|gb|EGI58774.1| Zinc transporter ZIP1 [Acromyrmex echinatior]	891	347.821	6.46499e-107	209	295	1032	729	1238	1192	798	632	791	593
Sample_682_PF_w7_smadr_Tpila_(paired)_contig_1392	-0.640318	6.30195	13.0884	0.00029713	0.0138442	gi|332022939|gb|EGI63205.1| Dual specificity protein phosphatase 7 [Acromyrmex echinatior]	1986	769.615	0	387	847	2040	1473	1445	1882	1163	1068	1006	978
tpila-same-mixed-beh.fa_rep_c2824	-0.638922	5.00639	12.5478	0.000396672	0.0173395	gi|322789341|gb|EFZ14653.1| hypothetical protein SINV_07716 [Solenopsis invicta]	1133	441.039	5.00407e-143	266	910	1764	502	619	699	603	467	446	342
tpila-same-mixed-beh.fa_rep_c13312	-0.638616	6.25338	10.3953	0.00126334	0.0409285	gi|332029618|gb|EGI69507.1| Cytochrome P450 6j1 [Acromyrmex echinatior]	1895	734.561	0	361	1	1377	1149	1428	1326	1845	1008	1244	733
tpila-same-mixed-beh.fa_c23175	-0.637663	6.37713	13.4807	0.000241025	0.0116878	gi|332028179|gb|EGI68230.1| Mucin-1 [Acromyrmex echinatior]	327	130.568	6.52114e-32	62	81	428	1285	1553	1467	1958	1326	1015	923
tpila-same-mixed-beh.fa_rep_c8198	-0.634371	6.19451	13.4252	0.000248265	0.0119321	gi|332016796|gb|EGI57617.1| Ras-related protein Rab-3 [Acromyrmex echinatior]	1282	498.434	1.53789e-163	239	691	1437	1271	1868	1253	1153	1166	960	762
tpila-same-mixed-beh.fa_rep_c16378	-0.631238	5.71686	16.7245	4.32183e-05	0.00303355	gi|307171285|gb|EFN63210.1| Proteasome subunit alpha type-3 [Camponotus floridanus]	1316	511.531	9.74972e-176	247	983	1744	860	1055	1119	931	707	743	600
tpila-same-mixed-beh.fa_rep_c1697	-0.630115	7.6634	10.5048	0.00119068	0.0391407	gi|332022486|gb|EGI62793.1| Paired amphipathic helix protein Sin3a [Acromyrmex echinatior]	6491	2504.94	0	1397	5685	10226	3583	4279	4033	3416	3274	2882	1904
tpila-same-mixed-beh.fa_rep_c17545	-0.629879	6.62706	13.9222	0.000190538	0.00988831	gi|322796495|gb|EFZ18994.1| hypothetical protein SINV_02914 [Solenopsis invicta]	192	78.5666	8.40861e-15	36	375	485	1627	1873	2233	1722	1423	1469	1000
tpila-same-mixed-beh.fa_rep_c17154	-0.627851	5.12354	10.2928	0.00133554	0.0426161	gi|332017035|gb|EGI57834.1| Abhydrolase domain-containing protein 4 [Acromyrmex echinatior]	1719	666.766	0	339	507	1637	583	590	739	704	462	401	482
tpila-same-mixed-beh.fa_rep_c36162	-0.626366	5.15487	14.1509	0.000168717	0.00906445	gi|322803113|gb|EFZ23201.1| hypothetical protein SINV_14504 [Solenopsis invicta]	2543	984.171	0	490	1198	2811	629	697	654	696	505	499	392
tpila-same-mixed-beh.fa_rep_c19626	-0.626194	7.56826	10.3918	0.00126574	0.0409733	gi|322778738|gb|EFZ09154.1| hypothetical protein SINV_02305 [Solenopsis invicta]	388	154.066	4.27422e-42	72	485	733	3798	3775	3808	2927	2521	2456	2403
tpila-same-mixed-beh.fa_rep_c7743	-0.624097	5.11451	11.0082	0.000907119	0.0322994	gi|307176865|gb|EFN66209.1| Vesicular glutamate transporter 2 [Camponotus floridanus]	1613	625.935	0	295	2021	2971	576	842	613	579	463	495	395
tpila-same-mixed-beh.fa_rep_c13735	-0.62087	6.227	13.3663	0.000256188	0.0122047	gi|383859915|ref|XP_003705437.1| PREDICTED: calpain-B-like isoform 2 [Megachile rotundata]	3385	1308.51	0	647	853	2976	1754	1294	1289	1280	1161	1042	767
tpila-same-mixed-beh.fa_rep_c12546	-0.615794	6.19771	17.2216	3.32627e-05	0.00244744	gi|332017527|gb|EGI58238.1| Neuronal acetylcholine receptor subunit beta-2 [Acromyrmex echinatior]	1574	610.912	0	304	2202	3455	1178	1440	1432	1462	1131	940	832
tpila-same-mixed-beh.fa_rep_c16341	-0.613814	5.51166	14.9189	0.000112234	0.00659288	gi|332024888|gb|EGI65076.1| Alcohol dehydrogenase [NADP+] A [Acromyrmex echinatior]	1504	583.948	0	272	327	1283	810	836	946	827	600	616	567
tpila-same-mixed-beh.fa_rep_c1814	-0.61226	7.15116	13.3726	0.000255333	0.0121759	gi|332017213|gb|EGI58001.1| Putative multidrug resistance-associated protein lethal(2)03659 [Acromyrmex echinatior]	6160	2377.44	0	1235	1813	5928	2383	2916	2669	2711	2300	1899	1474
tpila-same-mixed-beh.fa_rep_c3529	-0.610964	6.39261	10.698	0.00107253	0.0365883	gi|332018664|gb|EGI59236.1| Krueppel-like factor 10 [Acromyrmex echinatior]	1290	501.516	3.2645e-165	329	1466	2710	1778	1669	1663	1197	1185	924	1171
tpila-same-mixed-beh.fa_rep_c4818	-0.608066	7.26846	10.4709	0.00121271	0.0396293	gi|307193213|gb|EFN76104.1| Cytochrome c oxidase subunit 7C, mitochondrial [Harpegnathos saltator]	328	130.954	6.51691e-35	59	487	705	3093	2934	2912	2621	1960	1942	2106
tpila-same-mixed-beh.fa_c12073	-0.602774	6.96404	12.2274	0.000470938	0.0197709	gi|307188199|gb|EFN73031.1| Chaoptin [Camponotus floridanus]	5887	2272.28	0	1129	1354	5178	2127	2268	2873	2090	1997	1647	1348
Sample_683_PF_w10_smadr_Tpila_(paired)_contig_9630	-0.601901	6.10717	13.1779	0.000283274	0.013262	gi|322789325|gb|EFZ14637.1| hypothetical protein SINV_04776 [Solenopsis invicta]	175	72.0182	7.3903e-26	33	128	250	1466	1315	1271	1104	871	964	869
tpila-same-mixed-beh.fa_c6888	-0.59696	5.65751	10.7922	0.00101931	0.0352159	gi|332020999|gb|EGI61392.1| PI-PLC X domain-containing protein 1 [Acromyrmex echinatior]	2290	886.715	0	427	1651	2994	1127	1034	824	785	649	650	679
tpila-same-mixed-beh.fa_rep_c10729	-0.596744	7.14988	12.4805	0.000411213	0.0177997	gi|322800997|gb|EFZ21778.1| hypothetical protein SINV_01875 [Solenopsis invicta]	1945	753.821	0	381	4335	5759	2595	2930	2704	2406	2043	1782	1795
tpila-same-mixed-beh.fa_rep_c12599	-0.595793	5.82226	17.8088	2.44252e-05	0.00192493	gi|332026222|gb|EGI66364.1| Molybdenum cofactor biosynthesis protein 1 [Acromyrmex echinatior]	2659	1028.85	0	502	1124	2977	1078	1126	1057	967	835	749	665
tpila-same-mixed-beh.fa_rep_c14354	-0.594101	6.81483	10.54	0.0011682	0.0386886	gi|332025502|gb|EGI65665.1| Myosin-IB [Acromyrmex echinatior]	4881	1884.77	0	911	544	3531	1808	2402	2273	1950	1426	1844	1201
tpila-same-mixed-beh.fa_rep_c2346	-0.593023	5.38357	13.9724	0.000185515	0.00969133	gi|332023199|gb|EGI63455.1| Acetyl-CoA acetyltransferase, mitochondrial [Acromyrmex echinatior]	2057	796.964	0	379	292	1530	698	874	762	783	586	584	487
tpila-same-mixed-beh.fa_rep_c33629	-0.592331	4.90646	11.1913	0.000821822	0.029941	gi|332020395|gb|EGI60815.1| Ubiquitin conjugation factor E4 A [Acromyrmex echinatior]	4652	1796.56	0	897	186	3269	564	595	511	564	449	438	312
tpila-same-mixed-beh.fa_rep_c4111	-0.591662	7.26605	10.7711	0.00103099	0.035544	gi|332018273|gb|EGI58878.1| Luciferin 4-monooxygenase [Acromyrmex echinatior]	2283	884.019	0	413	2937	4550	2819	2703	3164	2806	2516	1729	1908
tpila-same-mixed-beh.fa_c19762	-0.585612	5.53322	13.4485	0.000245209	0.0118436	gi|322801291|gb|EFZ21978.1| hypothetical protein SINV_09740 [Solenopsis invicta]	1273	494.967	6.65164e-173	237	330	1052	735	900	963	854	633	643	563
tpila-same-mixed-beh.fa_rep_c4577	-0.584824	6.55403	12.0371	0.000521526	0.0215973	gi|322787297|gb|EFZ13433.1| hypothetical protein SINV_15476 [Solenopsis invicta]	322	128.642	1.75173e-31	67	647	913	1558	1940	1931	1591	1399	1486	906
tpila-same-mixed-beh.fa_rep_c7002	-0.584518	5.1668	10.7091	0.00106611	0.0364457	gi|322783272|gb|EFZ10856.1| hypothetical protein SINV_08878 [Solenopsis invicta]	1399	543.502	0	313	372	1361	586	702	735	652	457	522	442
tpila-same-mixed-beh.fa_rep_c11173	-0.583802	5.87949	15.2653	9.34147e-05	0.00566093	gi|332016307|gb|EGI57220.1| Proteasome subunit alpha type-5 [Acromyrmex echinatior]	1280	497.664	7.02281e-173	238	127	852	945	1197	1204	1046	851	809	691
tpila-same-mixed-beh.fa_rep_c10724	-0.583137	6.20498	11.9318	0.000551849	0.0225279	gi|307193254|gb|EFN76145.1| hypothetical protein EAI_08723 [Harpegnathos saltator]	179	73.559	7.85466e-13	51	277	483	1081	1632	1562	1240	1032	1086	831
tpila-same-mixed-beh.fa_rep_c3396	-0.583072	4.86303	10.4625	0.00121826	0.0397261	gi|307208005|gb|EFN85564.1| Protein slowmo [Harpegnathos saltator]	724	283.493	4.32947e-84	133	4732	5172	547	528	579	508	405	380	369
tpila-same-mixed-beh.fa_rep_c12322	-0.578211	5.81382	10.5206	0.0011805	0.0389064	gi|322790210|gb|EFZ15209.1| hypothetical protein SINV_04407 [Solenopsis invicta]	5963	2301.55	0	1259	989	5596	1216	1117	1109	747	762	794	685
tpila-same-mixed-beh.fa_rep_c17274	-0.577205	6.12617	10.305	0.00132672	0.0424402	gi|332026965|gb|EGI67061.1| Endothelin-converting enzyme 1 [Acromyrmex echinatior]	1726	669.463	0	376	106	1974	1527	1265	1309	1091	912	853	992
tpila-same-mixed-beh.fa_rep_c10721	-0.57665	5.82031	12.6136	0.000382943	0.0168907	gi|332023325|gb|EGI63579.1| Sushi, von Willebrand factor type A, EGF and pentraxin domain-containing protein 1 [Acromyrmex echinatior]	4683	1808.5	0	920	713	3694	1185	1066	1110	842	815	854	604
tpila-same-mixed-beh.fa_rep_c8726	-0.57644	6.30371	11.9137	0.000557228	0.0226905	gi|332022068|gb|EGI62393.1| Protein unc-79-like protein [Acromyrmex echinatior]	10705	4128.17	0	2140	4279	11142	1378	1732	1634	1152	1117	1173	881
tpila-same-mixed-beh.fa_rep_c7271	-0.575403	7.02525	11.3716	0.000745744	0.0278298	gi|332018139|gb|EGI58748.1| Carboxypeptidase D [Acromyrmex echinatior]	1879	728.398	0	362	3320	4630	2313	2403	2212	2752	1886	1902	1452
tpila-same-mixed-beh.fa_rep_c2533	-0.573902	6.45832	10.8902	0.000966724	0.0337807	gi|332020271|gb|EGI60705.1| Monocarboxylate transporter 14 [Acromyrmex echinatior]	2788	1078.54	0	574	4249	6159	1215	1872	1904	1567	1312	1121	1092
tpila-same-mixed-beh.fa_rep_c4139	-0.569984	6.47494	11.5773	0.000667616	0.0258479	gi|307177097|gb|EFN66352.1| Prolyl endopeptidase [Camponotus floridanus]	3537	1367.06	0	648	3698	5812	1437	1488	1849	1826	1253	1167	1137
tpila-same-mixed-beh.fa_rep_c31684	-0.566722	6.71728	12.3213	0.00044783	0.0190466	gi|307178108|gb|EFN66935.1| Flavin reductase [Camponotus floridanus]	826	322.783	1.49747e-101	163	139	735	1744	2284	2088	1718	1536	1432	1267
tpila-same-mixed-beh.fa_rep_c14311	-0.566671	5.48465	12.308	0.000451022	0.019149	gi|307184286|gb|EFN70744.1| 15-hydroxyprostaglandin dehydrogenase [NAD+] [Camponotus floridanus]	1091	424.861	1.01719e-143	223	497	1276	743	869	915	796	612	691	498
tpila-same-mixed-beh.fa_rep_c16964	-0.566179	5.59036	14.4359	0.000145011	0.00804787	gi|322794372|gb|EFZ17476.1| hypothetical protein SINV_09184 [Solenopsis invicta]	1745	676.781	0	328	834	1820	917	889	938	828	707	695	542
tpila-same-mixed-beh.fa_rep_c9476	-0.565466	5.32273	11.341	0.000758128	0.0281674	gi|332029604|gb|EGI69493.1| Adenosylhomocysteinase B [Acromyrmex echinatior]	2182	845.114	0	414	140	1435	629	755	801	782	635	581	411
tpila-same-mixed-beh.fa_c319	-0.563758	6.45256	13.7223	0.000211923	0.0107154	gi|322795454|gb|EFZ18199.1| hypothetical protein SINV_05251 [Solenopsis invicta]	3812	1472.99	0	703	2131	4263	1430	1636	1791	1643	1454	1111	997
tpila-same-mixed-beh.fa_rep_c17093	-0.563465	6.77529	11.5292	0.000685103	0.0262808	gi|307165844|gb|EFN60207.1| Cytochrome b-c1 complex subunit 7 [Camponotus floridanus]	330	131.724	4.63295e-36	59	184	450	2172	2050	2154	1753	1545	1417	1428
tpila-same-mixed-beh.fa_c18549	-0.563111	5.71679	12.9292	0.000323488	0.0148176	gi|322792794|gb|EFZ16627.1| hypothetical protein SINV_03692 [Solenopsis invicta]	2298	889.797	0	424	161	1615	849	1149	1071	841	851	730	560
tpila-same-mixed-beh.fa_rep_c8254	-0.560185	7.09631	11.5019	0.000695258	0.0264561	gi|322795648|gb|EFZ18327.1| hypothetical protein SINV_02960 [Solenopsis invicta]	4414	1704.88	0	865	1812	4622	2468	2555	2810	2320	2181	1931	1468
tpila-same-mixed-beh.fa_rep_c11127	-0.559223	6.54811	14.1468	0.000169085	0.00907425	gi|332022829|gb|EGI63102.1| hypothetical protein G5I_08549 [Acromyrmex echinatior]	1643	637.491	0	334	115	1131	1591	1858	1819	1674	1401	1244	1137
tpila-same-mixed-beh.fa_rep_c7931	-0.558719	5.62796	13.3489	0.000258581	0.0122947	gi|322799683|gb|EFZ20923.1| hypothetical protein SINV_02122 [Solenopsis invicta]	971	378.637	1.20427e-126	204	644	1261	852	1027	916	871	740	750	520
tpila-same-mixed-beh.fa_rep_c7012	-0.558012	5.93016	13.2572	0.00027153	0.0127858	gi|322790292|gb|EFZ15291.1| hypothetical protein SINV_15500 [Solenopsis invicta]	4069	1571.99	0	769	1	3057	1035	1129	1283	1070	837	896	724
tpila-same-mixed-beh.fa_rep_c4936	-0.556042	5.64313	14.7154	0.000125022	0.00720916	gi|383860618|ref|XP_003705786.1| PREDICTED: uncharacterized protein LOC100876699 [Megachile rotundata]	2503	968.763	0	561	752	2884	860	936	961	940	767	684	577
tpila-same-mixed-beh.fa_rep_c33309	-0.555463	5.81864	12.2293	0.000470436	0.0197668	gi|307185438|gb|EFN71447.1| Carbohydrate sulfotransferase 5 [Camponotus floridanus]	1691	655.981	0	305	1695	2681	1003	1167	1109	904	832	666	770
tpila-same-mixed-beh.fa_rep_c3685	-0.552381	5.75269	14.4149	0.000146637	0.00810123	gi|307175549|gb|EFN65470.1| Proteasome subunit alpha type-2 [Camponotus floridanus] >gi|307203803|gb|EFN82739.1| Proteasome subunit alpha type-2 [Harpegnathos saltator]	1210	470.7	1.40308e-161	234	780	1481	905	1049	1099	937	778	744	658
tpila-same-mixed-beh.fa_rep_c14240	-0.547538	5.66034	13.9346	0.000189285	0.00984421	gi|322787409|gb|EFZ13497.1| hypothetical protein SINV_01652 [Solenopsis invicta]	2852	1103.2	0	592	2799	4652	974	921	889	946	790	651	616
tpila-same-mixed-beh.fa_rep_c23442	-0.543069	6.21068	11.5815	0.000666103	0.0258479	gi|332029619|gb|EGI69508.1| Putative cytochrome P450 6a14 [Acromyrmex echinatior]	1729	670.618	0	334	286	1521	1378	1377	1289	1419	1380	973	726
tpila-same-mixed-beh.fa_rep_c16475	-0.54246	6.64567	11.5197	0.000688609	0.026347	gi|332027952|gb|EGI68003.1| Puromycin-sensitive aminopeptidase [Acromyrmex echinatior]	4313	1665.97	0	830	115	2880	1575	2004	1981	1842	1480	1516	1099
tpila-same-mixed-beh.fa_rep_c5406	-0.531863	5.86346	13.7522	0.000208572	0.010643	gi|332022949|gb|EGI63215.1| Cyclin G-associated kinase [Acromyrmex echinatior]	5085	1963.35	0	1031	790	4230	979	1161	1154	996	919	773	697
tpila-same-mixed-beh.fa_rep_c4159	-0.529371	6.27797	11.9919	0.000534313	0.0219776	gi|322787031|gb|EFZ13255.1| hypothetical protein SINV_10430 [Solenopsis invicta]	1480	574.704	0	288	1376	2503	1221	1630	1523	1348	1161	1149	879
tpila-same-mixed-beh.fa_rep_c20063	-0.52916	6.50522	12.2243	0.000471715	0.0197865	gi|322789044|gb|EFZ14502.1| hypothetical protein SINV_12009 [Solenopsis invicta]	3295	1273.84	0	601	166	2148	1641	1821	1695	1534	1289	1274	1143
tpila-same-mixed-beh.fa_rep_c4263	-0.527835	6.2998	11.6645	0.000637026	0.0249807	gi|307210584|gb|EFN87052.1| Aminopeptidase N [Harpegnathos saltator]	3847	1486.47	0	706	39	3002	1429	1596	1353	1419	1113	1026	1064
tpila-same-mixed-beh.fa_rep_c2028	-0.527633	5.93793	11.8912	0.000564	0.022928	gi|322800715|gb|EFZ21619.1| hypothetical protein SINV_00748 [Solenopsis invicta]	4455	1720.67	0	885	4674	7466	1129	1217	1252	917	1008	842	684
tpila-same-mixed-beh.fa_rep_c11374	-0.52735	6.92426	10.133	0.00145635	0.0451937	gi|307207935|gb|EFN85494.1| Vacuolar proton pump subunit d [Harpegnathos saltator]	1856	719.539	0	346	851	1894	2303	2379	2345	1918	1714	1682	1558
tpila-same-mixed-beh.fa_rep_c3855	-0.526939	6.02492	10.196	0.00140743	0.0441535	gi|332024970|gb|EGI65157.1| Lipoyltransferase 1, mitochondrial [Acromyrmex echinatior]	1844	714.916	0	343	358	1563	1253	1467	1144	936	1008	840	821
tpila-same-mixed-beh.fa_rep_c17302	-0.524919	6.86853	11.4951	0.000697815	0.0265121	gi|322787982|gb|EFZ13823.1| hypothetical protein SINV_07141 [Solenopsis invicta]	1492	579.326	0	292	35	967	2079	2262	2252	2006	1794	1694	1331
tpila-same-mixed-beh.fa_rep_c18487	-0.524885	5.87161	10.1632	0.00143271	0.044745	gi|332023692|gb|EGI63916.1| Orcokinin peptide [Acromyrmex echinatior]	338	134.806	1.58379e-33	69	1529	1768	1204	1047	1181	869	815	875	705
tpila-same-mixed-beh.fa_c19242	-0.51778	5.97525	11.9207	0.000555132	0.0226241	gi|332025173|gb|EGI65353.1| NADH dehydrogenase [ubiquinone] 1 beta subcomplex subunit 8, mitochondrial [Acromyrmex echinatior]	705	276.174	6.19832e-90	131	257	793	1182	1224	1209	1003	902	871	805
tpila-same-mixed-beh.fa_rep_c9227	-0.517559	5.75678	11.1348	0.000847251	0.0306443	gi|322792364|gb|EFZ16348.1| hypothetical protein SINV_08769 [Solenopsis invicta]	2344	907.516	0	536	337	2472	802	1124	987	1057	795	789	642
tpila-same-mixed-beh.fa_rep_c1330	-0.514205	5.70516	11.3154	0.000768649	0.0284931	gi|332030068|gb|EGI69893.1| hypothetical protein G5I_01436 [Acromyrmex echinatior]	1312	509.99	2.4268e-170	244	707	1504	886	997	1119	826	825	754	585
Sample_680_PF_w1_smadr_Tpila_(paired)_contig_4366	-0.513899	5.89806	12.0406	0.000520532	0.0215744	gi|322799905|gb|EFZ21046.1| hypothetical protein SINV_09075 [Solenopsis invicta]	715	280.026	5.26928e-92	134	251	670	1073	1094	1234	971	902	861	701
tpila-same-mixed-beh.fa_rep_c6911	-0.512679	6.87436	10.3602	0.00128759	0.0414603	gi|332016277|gb|EGI57190.1| Short-chain specific acyl-CoA dehydrogenase, mitochondrial [Acromyrmex echinatior]	1999	774.622	0	363	286	1521	2166	2159	2238	2038	1674	1633	1512
tpila-same-mixed-beh.fa_rep_c14906	-0.5107	5.94943	11.1011	0.00086278	0.0309934	gi|322801472|gb|EFZ22133.1| hypothetical protein SINV_09202 [Solenopsis invicta]	1273	494.967	4.45771e-169	262	724	1644	1146	1163	1272	948	904	893	752
tpila-same-mixed-beh.fa_rep_c12891	-0.509994	5.33786	10.1869	0.00141445	0.0442881	gi|322786101|gb|EFZ12710.1| hypothetical protein SINV_07161 [Solenopsis invicta]	1303	506.523	2.45467e-172	237	136	906	703	776	809	673	614	599	462
tpila-same-mixed-beh.fa_rep_c4075	-0.509488	6.26143	12.8886	0.000330588	0.0150439	gi|322798725|gb|EFZ20323.1| hypothetical protein SINV_13044 [Solenopsis invicta]	893	348.591	9.25834e-115	169	391	954	1340	1476	1439	1365	1179	1050	944
tpila-same-mixed-beh.fa_rep_c17707	-0.50327	6.22933	9.98608	0.00157728	0.0480411	gi|307168685|gb|EFN61717.1| Cytochrome c oxidase polypeptide VIc [Camponotus floridanus]	241	97.4413	4.17273e-23	45	166	390	1446	1373	1449	1217	1020	1030	1027
tpila-same-mixed-beh.fa_rep_c5779	-0.49687	6.38316	11.1946	0.00082036	0.02991	gi|332021215|gb|EGI61600.1| CCAAT/enhancer-binding protein [Acromyrmex echinatior]	1353	525.783	1.81504e-170	312	609	1673	1546	1661	1563	1332	1375	1198	928
tpila-same-mixed-beh.fa_rep_c13099	-0.493249	6.2637	10.2604	0.00135916	0.0430914	gi|322800746|gb|EFZ21650.1| hypothetical protein SINV_15015 [Solenopsis invicta]	1024	399.053	7.23315e-134	191	646	1257	1251	1507	1640	1218	1223	1088	903
tpila-same-mixed-beh.fa_rep_c25711	-0.491367	6.30348	10.1428	0.00144867	0.0449843	gi|332028332|gb|EGI68379.1| Sodium-dependent dopamine transporter [Acromyrmex echinatior]	3244	1254.2	0	624	4888	6846	1504	1621	1331	1308	1137	1213	939
tpila-same-mixed-beh.fa_rep_c7285	-0.490671	5.96434	11.5484	0.000678086	0.0261495	gi|332031375|gb|EGI70888.1| hypothetical protein G5I_00314 [Acromyrmex echinatior]	621	243.817	3.21061e-71	129	184	663	1026	1206	1183	1138	951	922	735
tpila-same-mixed-beh.fa_rep_c19705	-0.490361	5.53707	10.2589	0.00136026	0.0430914	gi|307178538|gb|EFN67227.1| NADH dehydrogenase [ubiquinone] 1 beta subcomplex subunit 2, mitochondrial [Camponotus floridanus]	336	134.035	3.3264e-37	74	69	380	885	857	901	739	697	663	573
tpila-same-mixed-beh.fa_rep_c2051	-0.483005	6.2949	9.98567	0.00157764	0.0480411	gi|332016539|gb|EGI57420.1| Acetyl-coenzyme A synthetase [Acromyrmex echinatior]	3407	1316.98	0	646	817	2835	1216	1502	1530	1469	1183	1060	1030
tpila-same-mixed-beh.fa_rep_c9298	-0.479993	5.42931	10.2313	0.00138079	0.043598	gi|322798830|gb|EFZ20377.1| hypothetical protein SINV_11930 [Solenopsis invicta]	820	320.472	1.07541e-99	153	2058	2528	735	823	771	801	697	613	503
tpila-same-mixed-beh.fa_rep_c14472	-0.479861	6.05235	11.489	0.000700075	0.026536	gi|322798700|gb|EFZ20298.1| hypothetical protein SINV_03720 [Solenopsis invicta]	2891	1118.22	0	655	166	2364	1158	1299	1194	1176	1037	976	777
tpila-same-mixed-beh.fa_rep_c7853	-0.479296	6.20202	11.1983	0.000818715	0.0298886	gi|383848407|ref|XP_003699842.1| PREDICTED: uncharacterized protein LOC100874836 [Megachile rotundata]	1200	466.848	2.07342e-141	279	3984	4874	1354	1412	1382	1207	1187	987	918
tpila-same-mixed-beh.fa_rep_c3681	-0.47544	6.17078	10.3627	0.00128586	0.0414595	gi|322794113|gb|EFZ17322.1| hypothetical protein SINV_03962 [Solenopsis invicta]	2255	873.233	0	460	578	2278	1165	1473	1344	1258	1124	961	935
tpila-same-mixed-beh.fa_rep_c12201	-0.474132	6.21593	10.3885	0.00126802	0.0409912	gi|307207515|gb|EFN85218.1| Ribonuclease kappa [Harpegnathos saltator]	456	180.259	5.32814e-51	86	668	958	1295	1403	1477	1226	1114	1041	958
tpila-same-mixed-beh.fa_rep_c5361	-0.470382	6.32983	10.0377	0.00153369	0.046976	gi|332027315|gb|EGI67399.1| Structural maintenance of chromosomes protein 4 [Acromyrmex echinatior]	5945	2294.62	0	1188	486	4811	1308	1662	1374	1498	1289	1111	993
tpila-same-mixed-beh.fa_rep_c3097	-0.465534	5.86308	10.2925	0.00133571	0.0426161	gi|340714977|ref|XP_003395998.1| PREDICTED: mps one binder kinase activator-like 2-like [Bombus terrestris]	1273	494.967	3.44526e-170	242	597	1352	974	1073	1160	1011	1022	789	668
tpila-same-mixed-beh.fa_rep_c15456	-0.445707	5.73991	10.1659	0.00143061	0.0447369	gi|332026423|gb|EGI66551.1| UPF0392 protein F13G3.3 [Acromyrmex echinatior]	2770	1071.61	0	543	556	2223	933	967	959	990	890	747	647

## Sheet: Tpila_DR
Contig	logFC	logCPM	LR	PValue	FDR	Blasthit/Alignment Title	Score	Bits	eValue	Identity+	Start	Stop	BR_680	BR_681	BR_682	BR_683	DR_684	DR_685	DR_686
tpila-same-mixed-beh.fa_rep_c2190	0.44624	5.98834	9.9787	0.00158361	0.0481629	gi|383857587|ref|XP_003704286.1| PREDICTED: uncharacterized protein LOC100881243 [Megachile rotundata]	446	176.407	4.8151e-48	111	82	567	804	906	880	919	1526	1314	1035
tpila-same-mixed-beh.fa_rep_c14070	0.466581	5.74891	10.6775	0.00108447	0.0367386	gi|307165858|gb|EFN60218.1| Insulin-degrading enzyme [Camponotus floridanus]	1125	437.958	2.61768e-133	258	939	2771	736	775	684	754	1279	997	1005
tpila-same-mixed-beh.fa_rep_c2933	0.466681	5.74596	10.8529	0.000986412	0.0342588	gi|322796026|gb|EFZ18650.1| hypothetical protein SINV_15427 [Solenopsis invicta]	5406	2087	0	1061	302	3835	701	737	717	787	1350	1044	906
tpila-same-mixed-beh.fa_rep_c1968	0.468007	6.54078	10.237	0.00137649	0.0435187	gi|307166433|gb|EFN60546.1| Solute carrier family 35 member F3 [Camponotus floridanus]	206	83.9593	1.24531e-12	65	1474	1785	1316	1290	1289	1214	2242	1988	1502
tpila-same-mixed-beh.fa_rep_c8371	0.470916	5.58297	10.2317	0.00138047	0.043598	gi|332025918|gb|EGI66074.1| Serine/threonine-protein kinase VRK1 [Acromyrmex echinatior]	2473	957.207	0	495	873	2510	600	675	671	679	1208	897	841
tpila-same-mixed-beh.fa_rep_c25770	0.479184	5.6468	10.7128	0.00106397	0.0363979	gi|307210655|gb|EFN87080.1| Dual oxidase 2 [Harpegnathos saltator]	4258	1644.79	0	795	1056	3872	611	688	759	679	1224	1029	837
tpila-same-mixed-beh.fa_rep_c1031	0.48764	5.59561	10.6098	0.00112488	0.0376114	gi|332030933|gb|EGI70559.1| Acyl-CoA Delta(11) desaturase [Acromyrmex echinatior]	1749	678.322	0	329	465	1601	582	731	642	680	1225	1004	773
tpila-same-mixed-beh.fa_rep_c2822	0.497864	6.08833	12.2365	0.000468641	0.0197254	gi|332025917|gb|EGI66073.1| Retinol dehydrogenase 11 [Acromyrmex echinatior]	1533	595.119	0	301	670	1647	826	974	942	953	1688	1404	1137
tpila-same-mixed-beh.fa_rep_c3942	0.502294	5.80266	10.6663	0.00109107	0.0368855	gi|332027706|gb|EGI67774.1| Protein unc-84-like protein A [Acromyrmex echinatior]	3383	1307.74	0	677	1146	3737	640	792	833	762	1522	1105	874
tpila-same-mixed-beh.fa_rep_c14912	0.51184	6.05484	11.7293	0.000615232	0.0244603	gi|332025577|gb|EGI65740.1| 60S ribosomal protein L10a [Acromyrmex echinatior]	277	111.309	4.06355e-27	53	235	396	766	906	965	954	1724	1333	1105
tpila-same-mixed-beh.fa_rep_c10252	0.528974	6.60945	11.6387	0.000645935	0.0252287	gi|332018640|gb|EGI59214.1| hypothetical protein G5I_12641 [Acromyrmex echinatior]	663	259.996	5.76242e-80	130	176	823	1466	1263	1218	1289	2310	2163	1645
tpila-same-mixed-beh.fa_rep_c4783	0.534142	5.3905	11.3216	0.000766115	0.0284208	gi|383864340|ref|XP_003707637.1| PREDICTED: LOW QUALITY PROTEIN: glycogen phosphorylase-like [Megachile rotundata]	395	156.762	8.30045e-38	71	983	1225	552	542	620	530	959	803	840
tpila-same-mixed-beh.fa_rep_c9847	0.53747	6.67809	11.6657	0.000636646	0.0249807	gi|332021868|gb|EGI62204.1| Serine/threonine-protein kinase SMG1 [Acromyrmex echinatior]	5688	2195.62	0	1096	3161	6802	1353	1277	1298	1544	2594	2064	1789
Sample_682_PF_w7_smadr_Tpila_(paired)_contig_4507	0.538101	6.27282	11.6607	0.00063834	0.0250085	gi|332022882|gb|EGI63154.1| JmjC domain-containing histone demethylation protein 1 [Acromyrmex echinatior]	4372	1688.7	0	854	213	3092	820	1166	1026	1131	1989	1515	1365
tpila-same-mixed-beh.fa_rep_c6692	0.546717	5.13797	10.5231	0.00117894	0.0389064	gi|322798612|gb|EFZ20216.1| hypothetical protein SINV_06183 [Solenopsis invicta]	1629	632.098	0	319	5406	6554	470	469	486	449	783	685	719
Sample_684_PF_y1_smifors_Tpila_(paired)_contig_4003	0.554245	6.35156	10.739	0.00104901	0.036038	gi|332020755|gb|EGI61159.1| Zinc transporter foi [Acromyrmex echinatior]	2933	1134.4	0	635	2308	4647	1000	1033	1173	1136	2463	1435	1338
tpila-same-mixed-beh.fa_c16004	0.555587	7.35641	10.1907	0.00141151	0.0442247	gi|332024646|gb|EGI64843.1| Coiled-coil domain-containing protein 53 [Acromyrmex echinatior]	666	261.151	4.42691e-80	151	97	645	1949	2157	2401	2215	4298	3424	2708
tpila-same-mixed-beh.fa_rep_c6217	0.560054	5.47702	11.4639	0.00070962	0.0267936	gi|189242082|ref|XP_001809963.1| PREDICTED: similar to BEL12_AG transposon polyprotein [Tribolium castaneum] >gi|270017009|gb|EFA13455.1| hypothetical protein TcasGA2_TC010686 [Tribolium castaneum]	2090	809.675	0	513	1310	5677	487	693	643	545	1092	820	886
tpila-same-mixed-beh.fa_rep_c2525	0.563156	5.31699	10.7214	0.00105902	0.0362797	gi|332019946|gb|EGI60406.1| Insulin receptor [Acromyrmex echinatior]	6694	2583.13	0	1269	4048	8331	522	566	488	535	1143	835	584
tpila-same-mixed-beh.fa_rep_c7676	0.568863	7.43389	10.1616	0.00143395	0.0447553	gi|322792670|gb|EFZ16544.1| hypothetical protein SINV_10183 [Solenopsis invicta]	2691	1041.18	0	511	223	1980	2085	2383	2312	2380	4728	3668	2709
tpila-same-mixed-beh.fa_rep_c8099	0.571837	7.11179	11.2343	0.000802989	0.0293645	gi|322791029|gb|EFZ15637.1| hypothetical protein SINV_00470 [Solenopsis invicta]	722	282.722	5.48798e-92	149	212	670	1651	1826	1941	1898	3844	2908	2149
tpila-same-mixed-beh.fa_rep_c3635	0.573781	5.34822	13.4638	0.000243207	0.0117819	gi|332027524|gb|EGI67601.1| Uncharacterized protein C12orf31-like protein [Acromyrmex echinatior]	589	231.491	1.60048e-65	115	1812	2231	518	576	565	492	1065	877	661
tpila-same-mixed-beh.fa_rep_c2405	0.573849	6.2375	16.6643	4.46137e-05	0.00312251	gi|332027405|gb|EGI67488.1| Formin-binding protein 4 [Acromyrmex echinatior]	1454	564.688	5.14039e-178	334	2027	3175	995	971	1031	986	1849	1653	1298
tpila-same-mixed-beh.fa_rep_c35715	0.575976	5.39923	12.7017	0.00036532	0.0162308	gi|322801882|gb|EFZ22454.1| hypothetical protein SINV_16468 [Solenopsis invicta]	5727	2210.65	0	1078	1683	5258	496	563	568	597	1031	1000	662
tpila-same-mixed-beh.fa_rep_c2463	0.577139	5.57852	15.5643	7.97473e-05	0.00505893	gi|307179600|gb|EFN67891.1| hypothetical protein EAG_00932 [Camponotus floridanus]	1141	444.121	2.87785e-135	240	1853	3604	606	631	620	660	1234	932	874
tpila-same-mixed-beh.fa_rep_c23209	0.578828	6.62972	14.721	0.00012465	0.0071962	gi|307199544|gb|EFN80145.1| hypothetical protein EAI_05952 [Harpegnathos saltator]	637	249.98	6.00185e-77	156	770	1276	1261	1337	1234	1388	2536	2156	1645
tpila-same-mixed-beh.fa_rep_c8420	0.582095	5.00249	11.3345	0.000760796	0.028245	gi|332030588|gb|EGI70276.1| DNA repair protein XRCC4 [Acromyrmex echinatior]	816	318.931	3.56446e-101	195	293	1168	381	476	430	400	814	737	501
tpila-same-mixed-beh.fa_rep_c3792	0.582632	6.11063	16.1039	5.99603e-05	0.00397965	gi|322784391|gb|EFZ11362.1| hypothetical protein SINV_08157 [Solenopsis invicta]	4603	1777.68	0	909	5102	7921	886	945	929	879	1887	1451	1109
tpila-same-mixed-beh.fa_rep_c8055	0.583033	7.44362	10.173	0.00142511	0.0445935	gi|332027319|gb|EGI67403.1| Nucleoporin GLE1 [Acromyrmex echinatior]	2717	1051.2	0	540	460	2601	2014	2233	2679	2250	4313	3307	3431
tpila-same-mixed-beh.fa_rep_c1705	0.586049	5.31658	10.566	0.00115184	0.0383253	gi|307178100|gb|EFN66927.1| Disco-interacting protein 2 [Camponotus floridanus]	8572	3306.54	0	1932	4815	11516	556	571	500	467	1223	735	626
tpila-same-mixed-beh.fa_c292	0.586874	6.06586	10.3093	0.00132361	0.0424206	gi|340724966|ref|XP_003400847.1| PREDICTED: adenylosuccinate lyase-like [Bombus terrestris]	2240	867.455	0	396	71	1525	975	887	946	714	1983	1051	1271
tpila-same-mixed-beh.fa_rep_c13776	0.601306	5.33205	11.7255	0.000616503	0.0244909	gi|322788782|gb|EFZ14350.1| hypothetical protein SINV_03929 [Solenopsis invicta]	1812	702.59	0	334	2858	4096	443	514	499	644	910	874	774
tpila-same-mixed-beh.fa_rep_c14616	0.604258	4.61297	10.6113	0.00112399	0.0376114	gi|270001480|gb|EEZ97927.1| hypothetical protein TcasGA2_TC000314 [Tribolium castaneum]	1295	503.442	6.1905e-161	286	281	2419	312	344	333	286	591	572	405
tpila-same-mixed-beh.fa_rep_c2039	0.609985	6.58758	17.321	3.15676e-05	0.00235174	gi|307167445|gb|EFN61021.1| Endothelin-converting enzyme 1 [Camponotus floridanus]	3236	1251.11	0	623	16	2337	1207	1347	1171	1290	2341	2060	1770
tpila-same-mixed-beh.fa_rep_c5151	0.61364	7.31117	11.1036	0.000861603	0.0309934	gi|332024437|gb|EGI64635.1| Inactive dipeptidyl peptidase 10 [Acromyrmex echinatior]	3790	1464.51	0	737	4789	7257	1755	2632	1837	2073	4093	3365	2801
tpila-same-mixed-beh.fa_rep_c31923	0.62219	6.51323	11.5521	0.000676711	0.0261366	gi|307180804|gb|EFN68668.1| Cytochrome P450 4C1 [Camponotus floridanus]	1566	607.831	0	296	1019	2473	1515	1151	1171	900	2281	1753	1832
tpila-same-mixed-beh.fa_s29302	0.623324	7.36492	12.4994	0.000407074	0.0177306	gi|332019674|gb|EGI60148.1| Uridine 5'-monophosphate synthase [Acromyrmex echinatior]	1693	656.751	0	314	3741	4841	1810	2307	2423	2032	4293	3351	3024
tpila-same-mixed-beh.fa_rep_c4800	0.62854	4.58396	11.1211	0.000853516	0.0307512	gi|332030741|gb|EGI70417.1| Fanconi anemia group M protein [Acromyrmex echinatior]	5081	1961.81	0	1032	324	4412	295	335	311	297	650	534	377
Sample_680_PF_w1_smadr_Tpila_(paired)_contig_2208	0.631384	6.52981	17.5758	2.76072e-05	0.00211952	gi|332022065|gb|EGI62390.1| Splicing factor 4 [Acromyrmex echinatior]	841	328.561	3.06923e-93	434	1583	3064	1325	1217	1141	1094	2331	1870	1768
tpila-same-mixed-beh.fa_rep_c20449	0.632719	7.38147	10.8921	0.000965771	0.0337729	gi|332020611|gb|EGI61019.1| Lipid storage droplets surface-binding protein 2 [Acromyrmex echinatior]	1166	453.751	3.77849e-155	237	545	1351	1746	2169	2024	2677	4266	3571	2988
tpila-same-mixed-beh.fa_rep_c21774	0.634974	7.73081	11.2676	0.000788728	0.0290389	gi|307182078|gb|EFN69456.1| 40S ribosomal protein S9 [Camponotus floridanus] >gi|322799909|gb|EFZ21050.1| hypothetical protein SINV_10506 [Solenopsis invicta] >gi|332017469|gb|EGI58192.1| 40S ribosomal protein S9 [Acromyrmex echinatior]	963	375.555	3.75209e-129	188	68	631	2530	2844	2991	2625	5906	4558	3462
tpila-same-mixed-beh.fa_rep_c1847	0.639668	7.94384	10.4851	0.00120344	0.0394273	gi|307175975|gb|EFN65770.1| hypothetical protein EAG_01261 [Camponotus floridanus] >gi|332028537|gb|EGI68575.1| hypothetical protein G5I_02769 [Acromyrmex echinatior]	439	173.711	1.38625e-45	105	521	919	3050	3575	3093	3006	6821	5351	3995
Sample_684_PF_y1_smifors_Tpila_(paired)_contig_1200	0.641105	7.17882	13.1972	0.000280367	0.0131427	gi|332016542|gb|EGI57423.1| Titin [Acromyrmex echinatior]	277	111.309	5.10714e-23	180	215	1078	1608	1940	2284	1653	3795	3013	2629
tpila-same-mixed-beh.fa_rep_c4171	0.641154	4.95379	12.5892	0.000387973	0.0170663	gi|195432392|ref|XP_002064207.1| GK20041 [Drosophila willistoni] >gi|194160292|gb|EDW75193.1| GK20041 [Drosophila willistoni]	455	179.874	4.78942e-49	80	873	1286	411	482	329	373	807	647	558
tpila-same-mixed-beh.fa_rep_c13096	0.648138	7.82758	10.7686	0.00103235	0.0355658	gi|307170044|gb|EFN62497.1| 60S ribosomal protein L13 [Camponotus floridanus]	979	381.719	1.27952e-130	202	149	769	2682	3022	3304	2691	6432	4936	3617
tpila-same-mixed-beh.fa_rep_c12418	0.651445	6.35547	18.5249	1.67696e-05	0.00140321	gi|332025937|gb|EGI66093.1| Serine/threonine/tyrosine-interacting protein [Acromyrmex echinatior]	1004	391.349	2.22635e-127	189	347	1021	949	1130	969	1155	2175	1810	1383
tpila-same-mixed-beh.fa_rep_c22894	0.660853	7.63189	12.7857	0.000349287	0.0157189	gi|307172620|gb|EFN63979.1| 40S ribosomal protein S26 [Camponotus floridanus]	597	234.572	1.28096e-71	114	156	497	2278	2632	2848	2407	5441	4318	3324
tpila-same-mixed-beh.fa_rep_c13296	0.662304	7.78132	11.5743	0.000668695	0.0258691	gi|332020510|gb|EGI60925.1| Dynactin subunit 4 [Acromyrmex echinatior]	2318	897.501	0	459	1058	2548	2606	2717	3274	2663	6146	4615	3760
tpila-same-mixed-beh.fa_rep_c15712	0.667792	5.61672	14.0427	0.000178706	0.00939422	gi|345489949|ref|XP_001600903.2| PREDICTED: hypothetical protein LOC100116395 [Nasonia vitripennis]	609	239.195	1.07792e-59	158	4299	5744	549	779	724	460	1334	1014	878
tpila-same-mixed-beh.fa_rep_c7209	0.668778	4.92773	13.9295	0.000189799	0.00986043	gi|332016814|gb|EGI57626.1| Transmembrane protein 200A [Acromyrmex echinatior]	2684	1038.48	0	580	4669	6546	424	409	395	321	745	731	516
tpila-same-mixed-beh.fa_rep_c8660	0.66892	6.07716	18.8136	1.44135e-05	0.00122926	gi|332029042|gb|EGI69056.1| Protein unc-13-like protein D [Acromyrmex echinatior]	5156	1990.7	0	994	577	3867	856	788	827	963	1665	1335	1390
tpila-same-mixed-beh.fa_rep_c36103	0.669641	7.29773	14.7924	0.000120021	0.00697019	gi|322796932|gb|EFZ19284.1| hypothetical protein SINV_10210 [Solenopsis invicta]	1307	508.064	3.8562e-161	235	5753	6589	1892	2152	1771	2209	4205	3276	2869
tpila-same-mixed-beh.fa_rep_c8988	0.685594	6.42786	17.0953	3.55496e-05	0.00258068	gi|332024369|gb|EGI64567.1| Mitochondrial import inner membrane translocase subunit Tim17-B [Acromyrmex echinatior]	823	321.627	1.5671e-104	159	131	619	1048	1063	1206	1046	2332	2152	1260
tpila-same-mixed-beh.fa_rep_c16283	0.685762	4.37197	10.228	0.00138322	0.0436185	gi|332020158|gb|EGI60602.1| Muscle M-line assembly protein unc-89 [Acromyrmex echinatior]	1325	514.998	3.40828e-162	288	1	990	244	318	257	228	625	391	358
tpila-same-mixed-beh.fa_rep_c6345	0.693851	4.79729	11.3038	0.000773495	0.028651	gi|307167538|gb|EFN61109.1| Segment polarity protein dishevelled-like protein DVL-3 [Camponotus floridanus]	3006	1162.52	0	655	5623	7647	303	365	467	269	753	540	539
tpila-same-mixed-beh.fa_rep_c5329	0.698437	4.55196	12.6059	0.00038453	0.0169301	gi|332016578|gb|EGI57459.1| hypothetical protein G5I_14528 [Acromyrmex echinatior]	2430	940.643	0	817	360	6932	292	331	266	290	665	530	369
Sample_683_PF_w10_smadr_Tpila_(paired)_contig_5327	0.698537	6.50461	15.3595	8.8875e-05	0.00550332	gi|332022068|gb|EGI62393.1| Protein unc-79-like protein [Acromyrmex echinatior]	6634	2560.02	0	1382	2917	7362	1392	1085	1001	1091	1880	2280	1770
tpila-same-mixed-beh.fa_rep_c4488	0.698925	6.31677	13.6715	0.00021773	0.0109275	gi|332016571|gb|EGI57452.1| Esterase FE4 [Acromyrmex echinatior]	1426	553.903	4.86265e-179	261	3041	3955	952	1189	1058	831	2190	1237	1809
tpila-same-mixed-beh.fa_rep_c31773	0.699688	6.71912	19.5963	9.56545e-06	0.000873498	gi|332030154|gb|EGI69948.1| Zinc finger protein 106-like protein [Acromyrmex echinatior]	7848	3027.65	0	2009	1	10560	1431	1480	1249	1157	2894	2255	1864
tpila-same-mixed-beh.fa_rep_c7675	0.703057	5.09816	11.1982	0.000818786	0.0298886	gi|322784586|gb|EFZ11477.1| hypothetical protein SINV_10115 [Solenopsis invicta]	764	298.901	6.76385e-93	144	673	1296	315	430	399	574	857	666	723
Sample_682_PF_w7_smadr_Tpila_(paired)_contig_1814	0.703752	6.19732	10.8222	0.0010029	0.0346846	gi|383852830|ref|XP_003701928.1| PREDICTED: UPF0472 protein C16orf72 homolog [Megachile rotundata]	957	373.244	5.09077e-116	204	752	1465	612	1123	1199	777	1741	1346	1697
tpila-same-mixed-beh.fa_rep_c2887	0.707239	6.51746	22.5883	2.00708e-06	0.000228231	gi|307171515|gb|EFN63356.1| Mothers against decapentaplegic-like protein 6 [Camponotus floridanus]	238	96.2857	4.9923e-18	44	1	138	1059	1283	1158	1111	2548	1853	1701
Sample_683_PF_w10_smadr_Tpila_(paired)_contig_309	0.707542	6.18752	22.3997	2.21411e-06	0.000248301	gi|332030589|gb|EGI70277.1| THAP domain-containing protein 4 [Acromyrmex echinatior]	737	288.5	3.89419e-88	134	1871	2344	836	865	1019	940	2039	1479	1339
tpila-same-mixed-beh.fa_rep_c2804	0.707871	4.74184	12.1902	0.000480401	0.0201217	gi|326370574|gb|ADZ56366.1| insulin receptor-2 [Solenopsis invicta]	6967	2688.29	0	1383	3975	9128	309	379	302	351	854	556	397
tpila-same-mixed-beh.fa_rep_c6425	0.707983	7.33335	15.7134	7.36993e-05	0.00473685	gi|332027702|gb|EGI67770.1| Putative cytochrome P450 304a1 [Acromyrmex echinatior]	1849	716.842	0	337	3398	4780	2054	2125	1981	1950	4890	3238	2724
tpila-same-mixed-beh.fa_rep_c23571	0.711622	5.66662	13.426	0.000248165	0.0119321	gi|332022332|gb|EGI62644.1| Ankyrin-2 [Acromyrmex echinatior]	943	367.851	0	329	3297	4577	514	564	621	840	1182	976	1159
tpila-same-mixed-beh.fa_rep_c13346	0.712935	4.65317	10.237	0.00137649	0.0435187	gi|332017110|gb|EGI57909.1| hypothetical protein G5I_14097 [Acromyrmex echinatior]	1478	573.933	0	341	2692	3870	424	299	311	222	697	514	462
tpila-same-mixed-beh.fa_rep_c12614	0.728834	6.83115	17.6511	2.65365e-05	0.00205156	gi|332027463|gb|EGI67546.1| Alpha-tocopherol transfer protein [Acromyrmex echinatior]	1005	391.734	6.5935e-127	184	1104	1988	1401	1542	1228	1505	2378	2624	2468
tpila-same-mixed-beh.fa_rep_c1778	0.729146	7.3981	16.3247	5.33629e-05	0.00361725	gi|332031104|gb|EGI70681.1| Phosphoglycolate phosphatase [Acromyrmex echinatior]	1342	521.546	1.86325e-178	262	643	1572	1761	2295	2312	2059	4398	4083	2846
Sample_684_PF_y1_smifors_Tpila_(paired)_contig_1464	0.732899	7.98477	12.789	0.000348662	0.0157053	gi|332019851|gb|EGI60312.1| 60S ribosomal protein L18 [Acromyrmex echinatior]	873	340.887	7.46669e-115	184	58	660	2698	3264	3494	3174	7126	5885	4121
Sample_684_PF_y1_smifors_Tpila_(paired)_contig_8366	0.733491	4.0332	11.2978	0.000776009	0.0287224	gi|332030237|gb|EGI70020.1| hypothetical protein G5I_01238 [Acromyrmex echinatior]	777	303.908	3.05639e-97	144	281	748	213	206	195	195	412	367	307
Sample_684_PF_y1_smifors_Tpila_(paired)_contig_131	0.734219	6.756	17.729	2.54715e-05	0.00199131	gi|332019045|gb|EGI59577.1| Galectin-3 [Acromyrmex echinatior]	787	307.76	2.67718e-83	243	2296	3567	1414	1464	1255	1247	2203	2424	2450
tpila-same-mixed-beh.fa_rep_c34402	0.734579	6.62701	13.663	0.000218722	0.0109599	gi|322789040|gb|EFZ14498.1| hypothetical protein SINV_10081 [Solenopsis invicta]	1984	768.844	0	400	155	1768	970	1219	1031	1686	2765	2009	1863
tpila-same-mixed-beh.fa_rep_c8721	0.737939	4.87262	10.294	0.00133463	0.0426161	gi|322784581|gb|EFZ11472.1| hypothetical protein SINV_03149 [Solenopsis invicta]	929	362.459	1.76781e-113	180	2	814	318	296	524	313	839	712	434
Sample_680_PF_w1_smadr_Tpila_(paired)_contig_8132	0.748852	5.99037	20.3379	6.49033e-06	0.000626966	gi|332025399|gb|EGI65566.1| Protein bric-a-brac 1 [Acromyrmex echinatior]	1627	631.328	0	340	5	1105	771	994	618	766	1767	1304	1210
tpila-same-mixed-beh.fa_rep_c6413	0.749167	5.13746	20.5935	5.67876e-06	0.00055965	gi|332016542|gb|EGI57423.1| Titin [Acromyrmex echinatior]	251	101.293	3.00693e-19	178	29	886	419	502	397	421	892	771	689
tpila-same-mixed-beh.fa_rep_c36025	0.749738	4.57421	9.97098	0.00159026	0.048305	gi|322782744|gb|EFZ10565.1| hypothetical protein SINV_07136 [Solenopsis invicta]	622	244.202	7.18104e-124	136	1608	2504	341	259	209	359	610	435	534
tpila-same-mixed-beh.fa_rep_c8258	0.751457	6.37734	17.0869	3.5707e-05	0.00258826	gi|332027463|gb|EGI67546.1| Alpha-tocopherol transfer protein [Acromyrmex echinatior]	1001	390.193	2.34877e-121	185	2515	3399	861	1412	1070	788	2039	1908	1616
tpila-same-mixed-beh.fa_rep_c15047	0.755396	4.90875	10.8415	0.000992491	0.0344113	gi|322786619|gb|EFZ13014.1| hypothetical protein SINV_13843 [Solenopsis invicta]	1858	720.309	0	389	2759	4045	340	352	280	501	747	533	708
tpila-same-mixed-beh.fa_rep_c12728	0.756197	5.42035	14.5447	0.000136875	0.00771829	gi|332030940|gb|EGI70566.1| Glutathione S-transferase [Acromyrmex echinatior]	828	323.553	1.03925e-97	149	330	959	405	553	463	686	1319	831	763
tpila-same-mixed-beh.fa_rep_c20345	0.758638	5.78637	14.1779	0.000166315	0.00898489	gi|340716252|ref|XP_003396613.1| PREDICTED: probable E3 ubiquitin-protein ligase MYCBP2-like [Bombus terrestris]	20027	7719	0	3932	487	14352	783	856	604	482	1083	1443	1127
tpila-same-mixed-beh.fa_rep_c13196	0.759672	7.01581	23.192	1.4661e-06	0.000175902	gi|322782929|gb|EFZ10647.1| hypothetical protein SINV_05375 [Solenopsis invicta]	2304	892.108	0	454	1924	3417	1538	1772	1602	1474	3569	2887	2317
tpila-same-mixed-beh.fa_rep_c6080	0.761739	5.87214	20.2676	6.73327e-06	0.000646592	gi|307168569|gb|EFN61627.1| Kelch-like protein 10 [Camponotus floridanus]	1723	668.307	0	318	2107	3105	707	801	644	730	1857	1028	1106
tpila-same-mixed-beh.fa_c335	0.762006	3.93627	10.5185	0.00118184	0.0389064	gi|332018227|gb|EGI58832.1| Protein msta, isoform A [Acromyrmex echinatior]	2352	910.598	0	455	167	1720	179	203	201	166	453	340	246
tpila-same-mixed-beh.fa_rep_c3256	0.763546	5.9684	26.4616	2.68826e-07	3.97792e-05	gi|322783015|gb|EFZ10727.1| hypothetical protein SINV_07007 [Solenopsis invicta]	5865	2263.8	0	1128	2494	6246	822	719	738	793	1597	1297	1303
tpila-same-mixed-beh.fa_rep_c21517	0.763996	8.26752	12.3927	0.000431019	0.0184442	gi|327387363|gb|AEA72283.1| guanine nucleotide-binding protein subunit beta-like protein [Solenopsis invicta]	1688	654.825	0	317	110	1060	3388	3857	4211	3723	8869	7162	5033
tpila-same-mixed-beh.fa_rep_c15488	0.771168	6.77046	16.7968	4.16024e-05	0.00292856	gi|322791070|gb|EFZ15670.1| hypothetical protein SINV_80532 [Solenopsis invicta]	2197	850.892	0	416	3067	4482	1038	1323	1273	1714	3018	2148	2216
tpila-same-mixed-beh.fa_rep_c11201	0.772917	4.80149	11.1641	0.000833969	0.0302705	gi|332018667|gb|EGI59239.1| G2/mitotic-specific cyclin-B3 [Acromyrmex echinatior]	313	125.176	1.23325e-27	70	1325	1582	299	355	455	257	530	629	672
tpila-same-mixed-beh.fa_rep_c14175	0.774675	7.43984	17.9015	2.32637e-05	0.00184533	gi|383852167|ref|XP_003701600.1| PREDICTED: cAMP-responsive element-binding protein-like 2-like [Megachile rotundata]	415	164.466	1.87826e-45	109	841	1185	1917	2220	2304	2075	5238	3864	2833
tpila-same-mixed-beh.fa_rep_c8157	0.778285	7.39166	17.6375	2.6726e-05	0.00206233	gi|332020766|gb|EGI61170.1| Forkhead box protein K1 [Acromyrmex echinatior]	2060	798.119	0	438	817	2187	1826	2074	2140	2177	5128	3747	2696
tpila-same-mixed-beh.fa_rep_c7956	0.778758	5.76568	22.9812	1.63593e-06	0.000192957	gi|332030931|gb|EGI70557.1| Acyl-CoA Delta(11) desaturase [Acromyrmex echinatior]	1676	650.203	0	318	1103	2212	686	531	663	768	1453	1197	1037
tpila-same-mixed-beh.fa_rep_c8379	0.784488	6.55812	20.2134	6.9266e-06	0.000662549	gi|332020158|gb|EGI60602.1| Muscle M-line assembly protein unc-89 [Acromyrmex echinatior]	5354	2066.97	0	1102	2	3643	1062	1249	986	1299	2920	2100	1490
tpila-same-mixed-beh.fa_rep_c4784	0.789414	8.2053	11.3762	0.000743916	0.0277875	gi|332020341|gb|EGI60763.1| Ornithine decarboxylase [Acromyrmex echinatior]	2301	890.952	0	444	2294	3706	3036	3707	4050	3606	10018	5538	4957
tpila-same-mixed-beh.fa_rep_c12878	0.790463	6.47506	14.6051	0.000132559	0.00749318	gi|332019045|gb|EGI59577.1| Galectin-3 [Acromyrmex echinatior]	1368	531.561	2.45243e-162	411	1232	3388	893	1416	778	1251	1923	2018	2002
tpila-same-mixed-beh.fa_rep_c22541	0.798088	7.65193	13.0025	0.000311084	0.0143437	gi|307191155|gb|EFN74853.1| Carbonic anhydrase 2 [Camponotus floridanus]	1021	397.897	2.5388e-135	188	1754	2329	2076	2868	1883	2943	5777	5007	3126
tpila-same-mixed-beh.fa_rep_c10744	0.801246	5.42744	28.6215	8.79976e-08	1.49574e-05	gi|322792366|gb|EFZ16350.1| hypothetical protein SINV_08812 [Solenopsis invicta]	2358	912.909	0	450	387	1919	509	539	528	507	1223	956	773
tpila-same-mixed-beh.fa_rep_c12840	0.80185	7.34122	19.4252	1.04619e-05	0.000934729	gi|332026200|gb|EGI66342.1| hypothetical protein G5I_05150 [Acromyrmex echinatior]	418	165.622	1.26931e-43	83	224	739	1736	2117	1895	2117	4956	3529	2743
tpila-same-mixed-beh.fa_rep_c13753	0.80348	7.62243	17.2536	3.27081e-05	0.00241793	gi|322802735|gb|EFZ22952.1| hypothetical protein SINV_10709 [Solenopsis invicta]	1121	436.417	1.47231e-143	210	1589	2248	2039	2462	2203	2838	5575	4208	3740
tpila-same-mixed-beh.fa_rep_c9894	0.805126	7.94344	11.9829	0.000536917	0.0220661	gi|307172721|gb|EFN64027.1| Myosin light chain kinase, smooth muscle [Camponotus floridanus]	13855	5341.55	0	2953	9716	22024	3375	3101	3402	2063	7680	5580	3877
Sample_684_PF_y1_smifors_Tpila_(paired)_contig_8204	0.811134	5.8666	20.5662	5.76054e-06	0.000566566	gi|332021734|gb|EGI62089.1| Circadian clock-controlled protein [Acromyrmex echinatior]	1132	440.654	5.04883e-151	204	574	1272	626	690	733	764	1714	954	1313
Sample_682_PF_w7_smadr_Tpila_(paired)_contig_389	0.818089	5.14538	14.6842	0.000127105	0.00728789	gi|307187343|gb|EFN72471.1| ATP-dependent DNA helicase 2 subunit 2 [Camponotus floridanus]	2344	907.516	0	441	234	1964	339	565	341	460	873	991	568
tpila-same-mixed-beh.fa_rep_c5008	0.825064	6.06858	19.5751	9.67241e-06	0.000878676	gi|332024111|gb|EGI64327.1| hypothetical protein G5I_07205 [Acromyrmex echinatior]	380	150.984	1.37738e-40	75	334	585	567	1001	721	939	1753	1682	1189
tpila-same-mixed-beh.fa_rep_c13307	0.827969	6.60732	30.2883	3.7237e-08	6.90696e-06	gi|322784007|gb|EFZ11147.1| hypothetical protein SINV_00879 [Solenopsis invicta]	722	282.722	3.48742e-87	133	1243	1689	1112	1236	1098	1230	2790	2153	1804
tpila-same-mixed-beh.fa_rep_c4785	0.828971	5.65236	22.3265	2.30008e-06	0.000254467	gi|332026720|gb|EGI66829.1| hypothetical protein G5I_04635 [Acromyrmex echinatior]	801	313.153	4.87359e-100	157	528	1094	588	559	641	618	1545	1261	720
Sample_684_PF_y1_smifors_Tpila_(paired)_contig_1782	0.841416	4.06195	10.9199	0.00095135	0.0334605	gi|332024516|gb|EGI64714.1| Pancreatic lipase-related protein 2 [Acromyrmex echinatior]	1028	400.593	1.06605e-132	194	212	943	217	155	175	241	450	310	378
tpila-same-mixed-beh.fa_rep_c6228	0.843572	4.19218	10.0393	0.00153238	0.046976	gi|332022418|gb|EGI62726.1| Aminopeptidase N [Acromyrmex echinatior]	1743	676.011	0	360	251	2548	154	267	167	279	451	509	300
tpila-same-mixed-beh.fa_c479	0.845117	4.60965	19.5265	9.92121e-06	0.000894615	gi|307209901|gb|EFN86680.1| Peroxidase [Harpegnathos saltator]	204	83.1889	4.39705e-13	35	2856	2969	293	326	260	280	672	481	523
tpila-same-mixed-beh.fa_rep_c16315	0.84971	8.65177	14.1073	0.000172673	0.00920603	gi|307206052|gb|EFN84145.1| Nesprin-1 [Harpegnathos saltator]	16147	6224.43	0	3661	1462	16161	4575	5368	4629	4595	10430	9726	7694
tpila-same-mixed-beh.fa_rep_c33359	0.850441	5.56826	23.8132	1.06153e-06	0.000132781	gi|332021041|gb|EGI61430.1| PHD finger protein 14 [Acromyrmex echinatior]	4245	1639.78	0	864	1132	3867	479	589	569	616	1526	1090	731
tpila-same-mixed-beh.fa_c478	0.851767	3.65718	10.8312	0.000998017	0.0345783	gi|270016625|gb|EFA13071.1| hypothetical protein TcasGA2_TC006870 [Tribolium castaneum]	2504	969.148	0	496	1047	4154	139	158	177	121	363	265	242
tpila-same-mixed-beh.fa_rep_c2189	0.855329	5.86612	35.6353	2.37932e-09	5.83267e-07	gi|332026466|gb|EGI66594.1| Aryl hydrocarbon receptor nuclear translocator-like protein 1 [Acromyrmex echinatior]	3118	1205.66	0	644	821	3514	691	739	640	695	1685	1261	1115
Sample_682_PF_w7_smadr_Tpila_(paired)_contig_398	0.859183	7.96182	15.309	9.12786e-05	0.00558701	gi|307196554|gb|EFN78084.1| Ankyrin-2 [Harpegnathos saltator]	4042	1561.58	0	2016	794	9904	2849	2431	2763	3730	6716	5368	5187
tpila-same-mixed-beh.fa_rep_c8716	0.859249	6.13757	27.5101	1.56277e-07	2.45134e-05	gi|307207206|gb|EFN84996.1| Glutamate receptor, ionotropic kainate 2 [Harpegnathos saltator]	3360	1298.88	0	635	272	2968	822	955	875	689	2065	1770	1117
tpila-same-mixed-beh.fa_rep_c8552	0.864051	3.67724	10.6317	0.00111163	0.0372816	gi|307212276|gb|EFN88084.1| Serine proteinase stubble [Harpegnathos saltator]	1184	460.685	7.52688e-158	223	99	992	134	184	151	132	336	349	203
tpila-same-mixed-beh.fa_rep_c17414	0.86767	5.47598	21.9988	2.72824e-06	0.000295799	gi|332017981|gb|EGI58619.1| D-beta-hydroxybutyrate dehydrogenase, mitochondrial [Acromyrmex echinatior]	1457	565.844	0	282	299	1243	616	491	432	553	1280	815	989
tpila-same-mixed-beh.fa_rep_c8118	0.868408	6.69384	21.3461	3.83393e-06	0.000397093	gi|332022975|gb|EGI63241.1| hypothetical protein G5I_08420 [Acromyrmex echinatior]	612	240.35	1.27271e-72	121	1019	1408	1392	1219	1182	1090	2220	2155	2650
tpila-same-mixed-beh.fa_rep_c20896	0.869293	7.47321	10.2281	0.00138314	0.0436185	gi|332022543|gb|EGI62846.1| hypothetical protein G5I_08841 [Acromyrmex echinatior]	791	309.301	1.35965e-97	172	841	1470	2303	2481	2340	1295	3695	3041	5202
tpila-same-mixed-beh.fa_rep_c14863	0.871821	4.23666	15.4506	8.46879e-05	0.00530338	gi|332027355|gb|EGI67439.1| hypothetical protein G5I_04084 [Acromyrmex echinatior]	1038	404.445	1.20674e-131	195	1109	1804	244	238	183	218	464	390	436
tpila-same-mixed-beh.fa_rep_c17045	0.878426	5.68441	16.4803	4.9159e-05	0.00337611	gi|332024377|gb|EGI64575.1| Ubiquitin carboxyl-terminal hydrolase 32 [Acromyrmex echinatior]	5420	2092.39	0	1017	2750	5908	444	554	712	703	1890	932	857
tpila-same-mixed-beh.fa_rep_c2142	0.879131	5.12217	15.8584	6.82621e-05	0.00444004	gi|332023407|gb|EGI63650.1| Gustatory and odorant receptor 7 [Acromyrmex echinatior]	2089	809.29	0	452	1939	3363	357	311	544	418	1052	613	763
tpila-same-mixed-beh.fa_rep_c13609	0.883155	4.58792	14.3843	0.00014904	0.00820611	gi|383851461|ref|XP_003701251.1| PREDICTED: putative protein kinase C delta type homolog [Megachile rotundata]	991	386.341	3.57453e-114	182	3883	4515	377	301	196	248	622	499	539
tpila-same-mixed-beh.fa_rep_c7204	0.88918	7.25696	19.3907	1.06525e-05	0.00094829	gi|312381152|gb|EFR26964.1| hypothetical protein AND_06612 [Anopheles darlingi]	1533	595.119	0	323	2306	4363	1616	2043	1951	1570	4468	2553	3635
Sample_683_PF_w10_smadr_Tpila_(paired)_contig_50359	0.890134	5.59968	30.6357	3.11311e-08	5.84102e-06	gi|332027464|gb|EGI67547.1| Alpha-tocopherol transfer protein [Acromyrmex echinatior]	288	115.546	2.43717e-30	49	38	259	482	558	674	553	1288	1011	1071
tpila-same-mixed-beh.fa_rep_c3593	0.894748	4.90233	23.1411	1.50539e-06	0.000179554	gi|332027661|gb|EGI67729.1| Voltage-dependent calcium channel subunit alpha-2/delta-3 [Acromyrmex echinatior]	4493	1735.31	0	849	1093	4062	351	346	359	336	975	662	492
tpila-same-mixed-beh.fa_rep_c20457	0.901007	4.19393	17.4049	3.02046e-05	0.00227037	gi|307181758|gb|EFN69212.1| OV-16 antigen [Camponotus floridanus]	1017	396.356	5.61981e-137	189	155	754	234	219	193	201	473	473	334
tpila-same-mixed-beh.fa_rep_c10723	0.901072	8.4759	15.0452	0.000104964	0.00624448	gi|307181134|gb|EFN68865.1| 40S ribosomal protein S27 [Camponotus floridanus] >gi|307195476|gb|EFN77362.1| 40S ribosomal protein S27 [Harpegnathos saltator] >gi|307206503|gb|EFN84529.1| 40S ribosomal protein S27 [Harpegnathos saltator] >gi|332016249|gb|EGI57162.1| 40S ribosomal protein S27 [Acromyrmex echinatior]	449	177.563	1.63186e-53	85	243	497	3455	3986	4795	4365	10896	8189	6260
tpila-same-mixed-beh.fa_rep_c5971	0.903553	4.78343	21.2777	3.9733e-06	0.000408933	gi|332019928|gb|EGI60388.1| hypothetical protein G5I_11366 [Acromyrmex echinatior]	480	189.504	3.26999e-48	98	1421	2074	265	321	369	323	789	727	437
tpila-same-mixed-beh.fa_rep_c11625	0.926375	3.3486	10.6312	0.00111196	0.0372816	gi|322787407|gb|EFZ13495.1| hypothetical protein SINV_01555 [Solenopsis invicta]	2380	921.383	0	432	266	1741	126	123	110	105	301	259	162
tpila-same-mixed-beh.fa_rep_c7515	0.934941	5.3135	14.8999	0.000113369	0.00664724	gi|322801548|gb|EFZ22209.1| hypothetical protein SINV_80208 [Solenopsis invicta]	934	364.385	3.22689e-110	268	101	1702	511	377	316	609	1025	1203	610
tpila-same-mixed-beh.fa_rep_c8776	0.940718	5.21205	26.3952	2.78224e-07	4.08813e-05	gi|332024893|gb|EGI65081.1| Cytochrome P450 4C1 [Acromyrmex echinatior]	1021	397.897	0	191	646	1533	406	435	393	460	932	1084	621
tpila-same-mixed-beh.fa_rep_c6966	0.950426	6.31496	23.1194	1.52245e-06	0.000181145	gi|332017147|gb|EGI57946.1| PDZ and LIM domain protein 1 [Acromyrmex echinatior]	2680	1036.94	0	597	665	2977	793	1180	618	1048	2376	1827	1509
tpila-same-mixed-beh.fa_rep_c5098	0.956765	5.77298	13.7263	0.000211467	0.0107142	gi|332027774|gb|EGI67841.1| Uncharacterized protein [Acromyrmex echinatior]	4978	1922.13	0	1177	639	4265	913	624	445	499	2155	1080	802
tpila-same-mixed-beh.fa_rep_c18551	0.95741	6.41412	36.3156	1.67816e-09	4.19824e-07	gi|345493000|ref|XP_003426973.1| PREDICTED: hypothetical protein LOC100680324 [Nasonia vitripennis]	852	332.798	3.05173e-96	180	863	2206	1026	1008	989	860	2638	2109	1428
tpila-same-mixed-beh.fa_rep_c6090	0.971149	4.75307	19.723	8.95186e-06	0.00082865	gi|322784816|gb|EFZ11611.1| hypothetical protein SINV_03135 [Solenopsis invicta]	510	201.06	5.60474e-56	101	1031	1648	265	364	236	352	636	563	689
tpila-same-mixed-beh.fa_rep_c17946	0.973319	5.0995	24.3246	8.13941e-07	0.000105322	gi|332017147|gb|EGI57946.1| PDZ and LIM domain protein 1 [Acromyrmex echinatior]	557	219.164	2.06372e-60	122	3	458	382	450	271	443	975	765	713
tpila-same-mixed-beh.fa_rep_c33617	0.975014	4.71328	19.9252	8.05339e-06	0.000761373	gi|322781319|gb|EFZ10191.1| hypothetical protein SINV_07763 [Solenopsis invicta]	709	277.715	8.69149e-86	130	310	786	273	397	306	211	845	521	526
tpila-same-mixed-beh.fa_rep_c33411	0.979505	3.37095	11.2491	0.000796628	0.0292635	gi|307176099|gb|EFN65809.1| hypothetical protein EAG_00370 [Camponotus floridanus]	371	147.517	2.34465e-38	66	590	916	108	122	134	98	314	182	238
tpila-same-mixed-beh.fa_c273	0.983757	5.49695	21.7816	3.05515e-06	0.000324357	gi|380024573|ref|XP_003696069.1| PREDICTED: headcase protein-like [Apis florea]	1968	762.681	0	410	52	1362	401	571	391	666	1545	967	791
tpila-same-mixed-beh.fa_rep_c15177	0.988007	8.4801	19.7578	8.79033e-06	0.000816798	gi|332016542|gb|EGI57423.1| Titin [Acromyrmex echinatior]	14480	5582.3	0	2957	3	10691	3621	4768	4058	3661	9647	8237	7735
tpila-same-mixed-beh.fa_rep_c25754	1.00491	3.17815	11.7212	0.000617928	0.0245084	gi|332028440|gb|EGI68483.1| hypothetical protein G5I_02835 [Acromyrmex echinatior]	522	205.682	1.58763e-61	105	3	380	83	128	100	89	245	205	194
Sample_684_PF_y1_smifors_Tpila_(paired)_contig_7422	1.02396	5.36595	17.4987	2.87508e-05	0.00217788	gi|322785972|gb|EFZ12588.1| hypothetical protein SINV_05252 [Solenopsis invicta]	592	232.646	1.2573e-68	162	293	991	443	507	313	557	1637	882	583
tpila-same-mixed-beh.fa_rep_c12718	1.03226	4.05839	15.7218	7.33747e-05	0.00472221	gi|307176191|gb|EFN65848.1| hypothetical protein EAG_02389 [Camponotus floridanus]	211	85.8853	3.60933e-25	33	238	432	229	180	119	200	421	405	370
tpila-same-mixed-beh.fa_s22870	1.03921	4.33881	13.5828	0.000228262	0.0112592	gi|332021672|gb|EGI62031.1| 60S ribosomal protein L9 [Acromyrmex echinatior]	967	377.096	2.72929e-128	183	238	807	151	319	282	141	456	573	425
Sample_684_PF_y1_smifors_Tpila_(paired)_contig_6992	1.04105	4.55213	16.9138	3.91164e-05	0.00278979	gi|357612248|gb|EHJ67878.1| hypothetical protein KGM_13821 [Danaus plexippus]	397	157.532	6.47617e-45	76	99	557	259	272	257	239	906	583	283
tpila-same-mixed-beh.fa_rep_c33249	1.04404	3.58525	11.5956	0.000661088	0.0256971	gi|307175887|gb|EFN65702.1| Dihydrolipoyllysine-residue succinyltransferase component of 2-oxoglutarate dehydrogenase complex, mitochondrial [Camponotus floridanus]	1346	523.087	2.02976e-171	252	2244	3035	98	176	92	157	365	225	278
Sample_682_PF_w7_smadr_Tpila_(paired)_contig_1050	1.04725	5.56983	23.3303	1.36433e-06	0.000164743	gi|156551533|ref|XP_001601522.1| PREDICTED: 60S ribosomal protein L32 isoform 1 [Nasonia vitripennis]	695	272.322	1.72261e-90	132	85	486	517	478	393	684	1001	1123	1256
tpila-same-mixed-beh.fa_rep_c8002	1.04923	6.92333	9.90726	0.00164628	0.0495437	gi|307188406|gb|EFN73165.1| hypothetical protein EAG_04002 [Camponotus floridanus]	438	173.326	1.32756e-44	87	362	889	1407	1886	1531	537	2324	2364	3828
tpila-same-mixed-beh.fa_rep_c8505	1.05003	5.34363	36.686	1.38776e-09	3.54446e-07	gi|322781071|gb|EFZ10148.1| hypothetical protein SINV_03648 [Solenopsis invicta]	714	279.641	1.52358e-80	153	2969	3871	495	473	344	461	1105	1033	827
tpila-same-mixed-beh.fa_rep_c16948	1.05233	3.53082	12.6297	0.000379666	0.0167917	gi|307167887|gb|EFN61277.1| hypothetical protein EAG_07214 [Camponotus floridanus]	309	123.635	1.3136e-28	58	509	844	100	135	145	121	403	299	159
Sample_683_PF_w10_smadr_Tpila_(paired)_contig_8535	1.0559	4.00918	11.352	0.000753669	0.0280444	gi|332020881|gb|EGI61279.1| Inositol-tetrakisphosphate 1-kinase [Acromyrmex echinatior]	1774	687.952	0	331	696	1760	169	148	96	281	456	403	317
tpila-same-mixed-beh.fa_rep_c6554	1.05663	8.86207	16.2079	5.67572e-05	0.00379806	gi|332028538|gb|EGI68576.1| UPF0605 protein [Acromyrmex echinatior]	512	201.83	3.32143e-55	111	1025	1597	3855	5685	5373	5467	14381	12752	7567
tpila-same-mixed-beh.fa_rep_c12775	1.05691	4.43729	26.0958	3.24892e-07	4.67529e-05	gi|307168569|gb|EFN61627.1| Kelch-like protein 10 [Camponotus floridanus]	2304	892.108	0	423	254	1588	257	234	200	249	691	471	433
tpila-same-mixed-beh.fa_rep_c35274	1.072	4.69906	9.96455	0.00159583	0.0484139	gi|322784591|gb|EFZ11482.1| hypothetical protein SINV_14578 [Solenopsis invicta]	1627	631.328	0	307	357	1508	99	293	321	411	682	491	700
tpila-same-mixed-beh.fa_c89	1.0747	3.62165	17.5245	2.83626e-05	0.00215852	gi|307180183|gb|EFN68216.1| Fibropellin-1 [Camponotus floridanus]	15102	5821.89	0	2793	1	9069	116	155	119	139	351	297	252
tpila-same-mixed-beh.fa_rep_c34781	1.07943	4.31594	13.7634	0.000207331	0.0105945	gi|345489949|ref|XP_001600903.2| PREDICTED: hypothetical protein LOC100116395 [Nasonia vitripennis]	608	238.81	1.73123e-60	159	405	1850	227	251	100	277	578	527	367
tpila-same-mixed-beh.fa_rep_c8936	1.08084	4.68482	35.4131	2.66681e-09	6.47239e-07	gi|332016569|gb|EGI57450.1| Mediator of DNA damage checkpoint protein 1 [Acromyrmex echinatior]	4327	1671.37	0	1084	287	5935	267	279	270	291	801	583	520
tpila-same-mixed-beh.fa_rep_c9417	1.09006	7.66195	21.1751	4.19173e-06	0.000427793	gi|332027733|gb|EGI67801.1| hypothetical protein G5I_03675 [Acromyrmex echinatior]	220	89.3521	3.08524e-18	41	443	583	1431	2523	2373	2422	4399	4980	5262
tpila-same-mixed-beh.fa_rep_c5861	1.09163	3.78745	11.6331	0.000647899	0.0252852	gi|340717158|ref|XP_003397054.1| PREDICTED: hypothetical protein LOC100644889 [Bombus terrestris]	2460	952.199	0	511	796	2556	154	216	139	84	414	227	364
tpila-same-mixed-beh.fa_c28060	1.09308	3.36739	10.6172	0.00112039	0.0375383	gi|307182749|gb|EFN69873.1| hypothetical protein EAG_11491 [Camponotus floridanus]	1758	681.789	0	353	691	2007	99	85	80	172	255	295	203
tpila-same-mixed-beh.fa_rep_c1294	1.09438	4.03335	13.4572	0.000244068	0.0118119	gi|307174887|gb|EFN65153.1| Tyrosine-protein kinase PR2 [Camponotus floridanus]	2187	847.04	0	460	2488	4266	160	154	177	206	680	230	326
Sample_682_PF_w7_smadr_Tpila_(paired)_contig_1061	1.09858	6.74546	44.5195	2.51842e-11	9.75049e-09	gi|332016542|gb|EGI57423.1| Titin [Acromyrmex echinatior]	4272	1650.18	0	864	3182	6430	1050	1410	1092	1064	2820	2520	2540
tpila-same-mixed-beh.fa_rep_c12461	1.09927	5.75395	38.184	6.43793e-10	1.78444e-07	gi|332024122|gb|EGI64338.1| Cytochrome P450 4g15 [Acromyrmex echinatior]	1001	390.193	8.81464e-129	184	3	770	436	703	509	668	1638	1143	1218
tpila-same-mixed-beh.fa_rep_c5295	1.11779	3.17227	11.8598	0.000573574	0.0232779	gi|332026302|gb|EGI66436.1| hypothetical protein G5I_05027 [Acromyrmex echinatior]	2269	878.626	0	575	2	2203	69	103	96	111	210	180	257
tpila-same-mixed-beh.fa_rep_c8538	1.11989	4.67957	35.3517	2.75225e-09	6.64669e-07	gi|345496781|ref|XP_001603463.2| PREDICTED: insulin-degrading enzyme-like isoform 1 [Nasonia vitripennis]	657	257.684	3.4226e-87	144	998	1978	280	283	224	297	761	606	541
tpila-same-mixed-beh.fa_rep_c6776	1.1243	3.35754	14.9969	0.00010769	0.00638331	gi|260833624|ref|XP_002611812.1| hypothetical protein BRAFLDRAFT_103034 [Branchiostoma floridae] >gi|229297184|gb|EEN67821.1| hypothetical protein BRAFLDRAFT_103034 [Branchiostoma floridae]	673	263.848	2.47646e-72	168	503	2125	99	111	85	134	294	270	196
tpila-same-mixed-beh.fa_rep_c33275	1.12818	5.50105	45.2857	1.70287e-11	6.80912e-09	gi|322788607|gb|EFZ14234.1| hypothetical protein SINV_09349 [Solenopsis invicta]	2257	874.004	0	408	873	2429	440	481	431	561	1408	952	1024
tpila-same-mixed-beh.fa_rep_c1058	1.13653	7.10792	24.6363	6.9235e-07	9.22811e-05	gi|322788431|gb|EFZ14102.1| hypothetical protein SINV_15795 [Solenopsis invicta]	218	88.5817	1.20876e-15	64	6878	7318	1189	1598	1062	1968	4947	3022	2565
tpila-same-mixed-beh.fa_rep_c1821	1.13913	4.84125	21.6302	3.30601e-06	0.000345347	gi|307191090|gb|EFN74822.1| Fatty acid synthase [Camponotus floridanus]	1813	702.975	0	333	2	1606	177	274	340	412	940	655	569
tpila-same-mixed-beh.fa_rep_c5838	1.14097	3.4811	16.3009	5.40395e-05	0.00365632	gi|332030390|gb|EGI70097.1| Caveolin-3 [Acromyrmex echinatior]	776	303.523	3.22498e-93	171	371	919	103	102	141	119	350	219	260
tpila-same-mixed-beh.fa_rep_c18239	1.14171	5.81608	40.6397	1.83047e-10	5.66736e-08	gi|332024122|gb|EGI64338.1| Cytochrome P450 4g15 [Acromyrmex echinatior]	924	360.533	1.27757e-117	167	2	592	507	730	450	686	1783	1276	1187
tpila-same-mixed-beh.fa_rep_c13085	1.14201	4.88611	35.1811	3.00418e-09	7.15585e-07	gi|322788607|gb|EFZ14234.1| hypothetical protein SINV_09349 [Solenopsis invicta]	1558	604.749	0	317	331	1470	247	325	301	368	857	645	699
tpila-same-mixed-beh.fa_rep_c31856	1.14377	9.77633	14.4206	0.000146194	0.00808881	gi|332028538|gb|EGI68576.1| UPF0605 protein [Acromyrmex echinatior]	231	93.5893	2.9617e-18	47	36	278	7906	9949	8687	10410	26111	25654	14898
tpila-same-mixed-beh.fa_rep_c22804	1.15217	4.28466	15.4252	8.58359e-05	0.0053615	gi|322799522|gb|EFZ20830.1| hypothetical protein SINV_10379 [Solenopsis invicta]	3207	1239.94	0	673	1006	3507	220	126	250	213	665	293	500
tpila-same-mixed-beh.fa_rep_c4856	1.1571	5.0914	14.4953	0.000140513	0.00786984	gi|332018242|gb|EGI58847.1| Protein takeout [Acromyrmex echinatior]	957	373.244	8.93016e-121	181	1015	1869	353	311	317	436	1387	990	308
tpila-same-mixed-beh.fa_rep_c4813	1.16215	6.26653	38.5651	5.2957e-10	1.48471e-07	gi|332028753|gb|EGI68784.1| hypothetical protein G5I_02564 [Acromyrmex echinatior]	328	130.954	5.06157e-31	99	1941	2381	794	769	721	922	1718	1808	2128
tpila-same-mixed-beh.fa_rep_c13920	1.17042	4.96328	23.8696	1.03085e-06	0.000129672	gi|307192183|gb|EFN75501.1| Fatty acid synthase [Harpegnathos saltator]	669	262.307	7.06119e-79	125	35	679	219	406	237	433	999	692	672
tpila-same-mixed-beh.fa_rep_c6443	1.17196	3.0684	15.461	8.42253e-05	0.00528855	gi|332017459|gb|EGI58182.1| Ankyrin repeat domain-containing protein 13C [Acromyrmex echinatior]	215	87.4261	2.30261e-16	46	68	322	80	97	87	80	216	235	172
tpila-same-mixed-beh.fa_rep_c35984	1.18381	6.57622	42.8136	6.02118e-11	2.0832e-08	gi|33150238|gb|AAP97090.1| cytochrome P450 CYP4AB1 [Solenopsis invicta]	1533	595.119	0	287	3	1265	689	1154	1061	1052	2657	2682	1906
tpila-same-mixed-beh.fa_rep_c17690	1.18829	6.27125	15.9222	6.60016e-05	0.00431025	gi|76097697|gb|ABA39530.1| glutathione S-transferase [Solenopsis invicta]	873	340.887	1.66298e-113	160	426	1031	559	872	418	1327	2779	1678	1504
tpila-same-mixed-beh.fa_rep_c1228	1.20521	2.81851	10.3087	0.00132402	0.0424206	gi|322797519|gb|EFZ19563.1| hypothetical protein SINV_00360 [Solenopsis invicta]	2242	868.226	0	665	1019	3382	71	79	47	87	157	132	223
tpila-same-mixed-beh.fa_rep_c2869	1.21289	8.55709	9.90062	0.00165223	0.0495701	gi|332029256|gb|EGI69239.1| Transferrin [Acromyrmex echinatior]	3271	1264.6	0	639	566	2692	2363	4166	2204	6613	6860	14076	7424
tpila-same-mixed-beh.fa_rep_c5788	1.21896	5.54933	37.1715	1.08185e-09	2.8374e-07	gi|332026263|gb|EGI66402.1| RING finger protein 17 [Acromyrmex echinatior]	4924	1901.33	0	973	1003	5406	467	611	337	492	1539	1310	789
tpila-same-mixed-beh.fa_rep_c6158	1.22899	6.3019	17.6849	2.6069e-05	0.00202504	gi|307180374|gb|EFN68400.1| Fatty acid synthase [Camponotus floridanus]	1456	565.459	0	286	4	1440	320	1080	823	990	2527	1535	1973
tpila-same-mixed-beh.fa_c553	1.26417	2.62476	12.381	0.00043373	0.0185277	gi|307181467|gb|EFN69059.1| Putative epidermal cell surface receptor [Camponotus floridanus]	2809	1086.63	0	550	4339	6237	53	62	64	62	223	101	147
tpila-same-mixed-beh.fa_rep_c8160	1.27304	8.15318	12.3494	0.000441122	0.0187941	gi|322791664|gb|EFZ15969.1| hypothetical protein SINV_13311 [Solenopsis invicta]	958	373.629	0	182	647	1492	1197	4030	1832	4301	9662	5914	6624
tpila-same-mixed-beh.fa_rep_c13184	1.27562	4.40473	17.1023	3.542e-05	0.0025751	gi|322795756|gb|EFZ18435.1| hypothetical protein SINV_09710 [Solenopsis invicta]	248	100.138	1.1642e-23	44	240	431	325	148	120	237	743	437	470
tpila-same-mixed-beh.fa_rep_c15253	1.28866	3.48707	10.8778	0.000973231	0.0338882	gi|332024893|gb|EGI65081.1| Cytochrome P450 4C1 [Acromyrmex echinatior]	225	91.2781	8.65479e-19	43	476	706	113	104	39	179	355	260	251
Sample_683_PF_w10_smadr_Tpila_(paired)_contig_4734	1.29613	3.32663	13.7271	0.000211379	0.0107142	gi|332018780|gb|EGI59345.1| Cytochrome P450 4C1 [Acromyrmex echinatior]	175	72.0182	9.89316e-13	40	3	248	143	94	106	47	263	272	232
tpila-same-mixed-beh.fa_rep_c33245	1.30939	6.53115	26.7404	2.32699e-07	3.52053e-05	gi|332018361|gb|EGI58966.1| Cytochrome P450 4C1 [Acromyrmex echinatior]	1857	719.924	0	339	489	1979	493	1269	692	1176	2651	2423	2132
[truncated: 95 more rows]

## Sheet: Tambi_BR
Contig	logFC	logCPM	LR	PValue	FDR	Blasthit/Alignment Title	Score	Bits	eValue	Identity+	Start	Stop	BR_688	BR_689	BR_690	BR_691	DR_692	DR_693	DR_694	DR_695
[truncated: 108 more rows]

[truncated: 5 more sheets: Tambi_DR, Tcurvi_BR, Tcurvi_DR, Tlongi_BR, Tlongi_DR]
