# Supplementary material for: Comparative analyses of co-evolving host-parasite associations reveal unique gene expression patterns underlying slavemaker raiding and host defensive phenotypes
Source: Sci Rep. 2018 Jan 31;8:1951. doi: 10.1038/s41598-018-20262-y (PMC5792630; doi:10.1038/s41598-018-20262-y)
Supplement: Supplementary file 4 — Supplementary Dataset 4 [file 41598_2018_20262_MOESM4_ESM.xlsx]

## Sheet: Pam_All_Sig._FDR_Genes
Contig	logFC	logCPM	LR	PValue	FDR	Blasthit/Alignment Title	Score	Bits	eValue	Identity+	Start	Stop	BR_433	BR_434	BR_435	BR_436	DR_437	DR_438	DR_440
Sample_433_R1_smadr_Pam_PF_(paired)_contig_51892	-12.6496	4.56237	16.5284	4.79279e-05	0.00628809	NA							0	4013	0	0	0	0	0
Sample_440_T10_smifors_Pam_PF_(paired)_contig_42987	-11.4986	4.88229	17.7673	2.49639e-05	0.00382265	gi|322785504|gb|EFZ12173.1| hypothetical protein SINV_12147 [Solenopsis invicta]	294	117.857	5.73851e-29	63	71	409	1	3	0	1477	1	0	0
pam-same-mixed-beh.fa_rep_c27087	-11.4078	3.32948	81.5101	1.74366e-19	7.25013e-16	gi|133916482|emb|CAM36311.1| hypothetical protein [Thermobia domestica]	157	65.0846	2.39073e-10	33	674	814	170	1033	289	20	0	0	0
Sample_440_T10_smifors_Pam_PF_(paired)_contig_43034	-11.0733	2.68737	20.5876	5.69639e-06	0.0011692	gi|307184874|gb|EFN71152.1| Trypsin-7 [Camponotus floridanus]	687	269.24	6.80764e-85	132	181	939	3	10	0	367	0	0	0
Sample_433_R1_smadr_Pam_PF_(paired)_contig_5266	-10.6472	2.58589	21.8735	2.91235e-06	0.000690457	gi|696489561|ref|WP_033028151.1| hypothetical protein, partial [Pseudoalteromonas sp. S8-38]	166	68.5514	1.05952e-10	54	1	375	788	3	10	0	0	0	0
Sample_435_R7_smadr_Pam_PF_(paired)_contig_38124	-10.2853	2.24072	59.5581	1.18735e-14	2.29218e-11	NA							133	494	57	11	0	0	0
pam-same-mixed-beh.fa_s26348	-10.0216	2.03522	16.146	5.8643e-05	0.00728891	gi|322792072|gb|EFZ16163.1| hypothetical protein SINV_06567 [Solenopsis invicta]	466	184.111	1.65222e-73	90	68	547	1	646	0	0	0	0	0
pam-same-mixed-beh.fa_rep_c18247	-9.97691	1.35251	15.0842	0.000102823	0.0109842	gi|332027978|gb|EGI68029.1| Ejaculatory bulb-specific protein 3 [Acromyrmex echinatior]	432	171.014	8.76064e-51	90	21	389	0	0	2	173	0	0	0
Sample_433_R1_smadr_Pam_PF_(paired)_contig_14984	-9.94642	1.89672	22.4586	2.14722e-06	0.000544911	NA							467	13	0	5	0	0	0
Sample_440_T10_smifors_Pam_PF_(paired)_contig_43040	-9.82236	1.15434	12.9169	0.000325624	0.0247994	gi|307184874|gb|EFN71152.1| Trypsin-7 [Camponotus floridanus]	257	103.605	4.36452e-24	47	140	400	0	0	0	156	0	0	0
Sample_440_T10_smifors_Pam_PF_(paired)_contig_43045	-9.42286	0.668199	13.9585	0.000186889	0.016588	gi|332016434|gb|EGI57347.1| hypothetical protein G5I_14818 [Acromyrmex echinatior]	497	196.052	3.09338e-59	113	10	522	0	2	0	118	0	0	0
Sample_435_R7_smadr_Pam_PF_(paired)_contig_20533	-9.38927	1.36506	20.3575	6.42421e-06	0.00124912	NA							139	0	189	0	0	0	0
Sample_435_R7_smadr_Pam_PF_(paired)_contig_33815	-9.05655	1.04639	19.4591	1.02779e-05	0.00187369	gi|1336808|gb|AAB36116.1| Sol i 3=antigen [Solenopsis invicta=imported fire ants, venom, Peptide, 211 aa]	300	120.168	2.50024e-31	62	15	305	107	0	153	0	0	0	0
Sample_440_T10_smifors_Pam_PF_(paired)_contig_42477	-8.71309	0.104507	18.4489	1.74525e-05	0.00288494	NA							7	35	0	61	0	0	0
Sample_440_T10_smifors_Pam_PF_(paired)_contig_17363	-8.65086	4.11772	16.4949	4.87801e-05	0.00632816	NA							3	1	4	894	2	2	1
Sample_435_R7_smadr_Pam_PF_(paired)_contig_5231	-8.61377	0.622805	12.2402	0.000467698	0.0318801	NA							0	0	189	0	0	0	0
Sample_435_R7_smadr_Pam_PF_(paired)_contig_5840	-8.52767	0.540257	15.9698	6.43618e-05	0.00783907	gi|146322501|ref|XP_750388.2| translation elongation factor EF-1 alpha subunit [Aspergillus fumigatus Af293] >gi|129557048|gb|EAL88350.2| translation elongation factor EF-1 alpha subunit , putative [Aspergillus fumigatus Af293] >gi|159130862|gb|EDP55975.1| translation elongation factor EF-1 alpha subunit , putative [Aspergillus fumigatus A1163] >gi|666433717|gb|KEY81258.1| translation elongation …	2281	883.248	0	429	140	1528	3	1	174	0	0	0	0
Sample_433_R1_smadr_Pam_PF_(paired)_contig_11040	-8.5137	0.531904	17.5308	2.82689e-05	0.00422113	NA							74	0	104	0	0	0	0
Sample_433_R1_smadr_Pam_PF_(paired)_contig_36335	-8.49076	0.624908	15.2737	9.3002e-05	0.0101558	NA							5	216	0	0	0	0	0
pam-same-mixed-beh.fa_rep_c35805	-8.48564	0.544425	25.2404	5.06121e-07	0.00016382	NA							9	87	95	0	0	0	0
pam-same-mixed-beh.fa_s26781	-8.29209	0.278722	28.486	9.43767e-08	4.14751e-05	gi|322779232|gb|EFZ09558.1| hypothetical protein SINV_04172 [Solenopsis invicta]	327	130.568	1.02458e-32	62	79	279	38	9	95	4	0	0	0
Sample_435_R7_smadr_Pam_PF_(paired)_contig_47414	-8.27924	0.217559	22.4725	2.13169e-06	0.000543522	NA							0	99	31	15	0	0	0
Sample_435_R7_smadr_Pam_PF_(paired)_contig_40546	-8.26187	0.20974	40.9697	1.54609e-10	1.41648e-07	NA							29	44	57	10	0	0	0
Sample_433_R1_smadr_Pam_PF_(paired)_contig_51501	-8.17934	0.130011	40.2901	2.18915e-10	1.87829e-07	NA							49	42	31	10	0	0	0
pam-same-mixed-beh.fa_c38008	-8.17628	0.164102	37.099	1.12281e-09	8.31402e-07	NA							38	75	18	9	0	0	0
Sample_435_R7_smadr_Pam_PF_(paired)_contig_25197	-8.162	0.0285681	13.8804	0.000194817	0.0170952	NA							0	0	102	13	0	0	0
Sample_440_T10_smifors_Pam_PF_(paired)_contig_43129	-8.1373	-0.663923	12.9832	0.000314295	0.0243046	gi|332023031|gb|EGI63296.1| Heparanase [Acromyrmex echinatior]	189	77.411	3.67929e-14	46	5	256	0	5	5	46	0	0	0
Sample_437_T1_smifors_Pam_PF_(paired)_contig_22426	-8.13017	0.308728	11.5311	0.000684421	0.0416197	NA							0	173	0	0	0	0	0
Sample_433_R1_smadr_Pam_PF_(paired)_contig_48006	-8.11784	0.252581	16.4027	5.12117e-05	0.00654421	NA							48	111	0	0	0	0	0
Sample_433_R1_smadr_Pam_PF_(paired)_contig_26864	-8.09109	0.203062	16.3284	5.32586e-05	0.00674202	NA							76	73	0	0	0	0	0
Sample_433_R1_smadr_Pam_PF_(paired)_contig_22904	-8.08831	0.271711	11.4222	0.000725731	0.0432987	NA							0	168	0	0	0	0	0
Sample_433_R1_smadr_Pam_PF_(paired)_contig_41183	-8.00606	-0.127678	29.8889	4.57533e-08	2.1539e-05	NA							56	19	14	15	0	0	0
Sample_433_R1_smadr_Pam_PF_(paired)_contig_51445	-7.96984	-0.079742	32.9185	9.61028e-09	5.46815e-06	NA							18	63	21	12	0	0	0
pam-same-mixed-beh.fa_s23493	-7.90648	-0.168208	29.4765	5.65987e-08	2.5927e-05	NA							49	12	31	10	0	0	0
pam-same-mixed-beh.fa_s21430	-7.85181	-0.322453	25.4516	4.53625e-07	0.000149514	NA							49	11	12	16	0	0	0
Sample_433_R1_smadr_Pam_PF_(paired)_contig_52082	-7.82138	-0.04281	23.124	1.51883e-06	0.000410133	NA							28	73	23	0	0	0	0
Sample_435_R7_smadr_Pam_PF_(paired)_contig_9934	-7.81333	-0.12149	11.5007	0.000695705	0.0420175	gi|169764801|ref|XP_001816872.1| ADP/ATP carrier protein [Aspergillus oryzae RIB40] >gi|238503928|ref|XP_002383196.1| ADP/ATP carrier protein [Aspergillus flavus NRRL3357] >gi|83764726|dbj|BAE54870.1| unnamed protein product [Aspergillus oryzae RIB40] >gi|220690667|gb|EED47016.1| mitochondrial ADP,ATP carrier protein (Ant), putative [Aspergillus flavus NRRL3357] >gi|391863340|gb|EIT72651.1| ADP/A…	1512	587.03	0	307	28	963	1	0	107	0	0	0	0
Sample_433_R1_smadr_Pam_PF_(paired)_contig_40985	-7.71584	-0.385381	23.9636	9.81747e-07	0.000282273	NA							50	18	6	12	0	0	0
Sample_440_T10_smifors_Pam_PF_(paired)_contig_43134	-7.69733	-0.934466	12.4068	0.000427777	0.0299522	gi|307173048|gb|EFN64184.1| Aminopeptidase N [Camponotus floridanus]	134	56.225	7.80432e-07	25	4	165	4	0	14	30	0	0	0
Sample_433_R1_smadr_Pam_PF_(paired)_contig_52288	-7.63543	-0.267786	17.6536	2.65016e-05	0.00401265	NA							25	73	0	5	0	0	0
pam-same-mixed-beh.fa_c32490	-7.63483	-0.244039	25.3418	4.80187e-07	0.000156362	NA							22	64	17	2	0	0	0
Sample_433_R1_smadr_Pam_PF_(paired)_contig_38406	-7.6271	-0.506641	24.5871	7.10252e-07	0.000215106	NA							38	12	14	13	0	0	0
Sample_435_R7_smadr_Pam_PF_(paired)_contig_24949	-7.61235	-0.295974	12.1537	0.000489908	0.0328148	NA							0	6	89	0	0	0	0
Sample_433_R1_smadr_Pam_PF_(paired)_contig_47019	-7.59959	-0.239586	21.0992	4.36118e-06	0.000946744	NA							18	63	25	0	0	0	0
Sample_433_R1_smadr_Pam_PF_(paired)_contig_50789	-7.587	-0.30606	20.3613	6.41146e-06	0.00124912	NA							39	17	40	0	0	0	0
Sample_433_R1_smadr_Pam_PF_(paired)_contig_52529	-7.58433	-0.518766	26.6576	2.42896e-07	8.81175e-05	NA							20	31	14	13	0	0	0
Sample_433_R1_smadr_Pam_PF_(paired)_contig_28401	-7.58276	-0.246386	20.5311	5.86692e-06	0.00118775	NA							24	67	15	0	0	0	0
Sample_435_R7_smadr_Pam_PF_(paired)_contig_46517	-7.57619	-0.893813	17.36	3.09265e-05	0.00450593	NA							6	9	12	25	0	0	0
Sample_433_R1_smadr_Pam_PF_(paired)_contig_47411	-7.57289	-0.658988	15.9537	6.49098e-05	0.00786843	NA							20	30	0	18	0	0	0
Sample_433_R1_smadr_Pam_PF_(paired)_contig_52030	-7.55761	-0.324151	17.2322	3.30782e-05	0.00469294	NA							5	24	66	0	0	0	0
Sample_437_T1_smifors_Pam_PF_(paired)_contig_28663	-7.54235	-0.351796	21.0049	4.58108e-06	0.000976313	NA							3	53	36	3	0	0	0
pam-same-mixed-beh.fa_c37747	-7.52735	-0.483212	20.5913	5.68541e-06	0.0011692	NA							44	28	2	8	0	0	0
Sample_440_T10_smifors_Pam_PF_(paired)_contig_32558	-7.493	-0.602601	13.9463	0.000188104	0.0166679	NA							4	0	58	9	0	0	0
Sample_435_R7_smadr_Pam_PF_(paired)_contig_16922	-7.48561	3.02476	16.2771	5.472e-05	0.00689471	NA							4	10	1038	5	0	0	4
Sample_433_R1_smadr_Pam_PF_(paired)_contig_36680	-7.45437	-0.709675	22.8767	1.72735e-06	0.000453254	NA							23	14	14	14	0	0	0
Sample_433_R1_smadr_Pam_PF_(paired)_contig_48624	-7.41447	-0.367352	13.2773	0.000268645	0.0218603	NA							29	68	0	0	0	0	0
Sample_433_R1_smadr_Pam_PF_(paired)_contig_16261	-7.41355	-0.365268	17.2375	3.29862e-05	0.0046922	NA							10	78	10	0	0	0	0
Sample_433_R1_smadr_Pam_PF_(paired)_contig_40621	-7.36681	-0.747416	14.9823	0.000108523	0.0113246	NA							31	0	22	10	0	0	0
pam-same-mixed-beh.fa_s38597	-7.36342	-0.483335	12.5136	0.000404011	0.0287347	NA							0	25	59	0	0	0	0
Sample_435_R7_smadr_Pam_PF_(paired)_contig_24881	-7.35323	-0.769224	19.972	7.85852e-06	0.00148008	NA							11	7	33	11	0	0	0
Sample_435_R7_smadr_Pam_PF_(paired)_contig_36882	-7.33868	-0.497956	17.9891	2.2217e-05	0.00350121	NA							10	33	41	0	0	0	0
Sample_433_R1_smadr_Pam_PF_(paired)_contig_38121	-7.3076	-0.620661	23.6882	1.13275e-06	0.000317923	NA							24	35	11	5	0	0	0
Sample_433_R1_smadr_Pam_PF_(paired)_contig_43950	-7.29784	-0.953687	12.7931	0.000347909	0.0259034	NA							32	5	0	15	0	0	0
Sample_433_R1_smadr_Pam_PF_(paired)_contig_30819	-7.29451	-0.44135	12.1897	0.000480529	0.0324276	NA							11	82	0	0	0	0	0
pam-same-mixed-beh.fa_s26403	-7.2884	-1.20283	14.3196	0.000154255	0.0144534	NA							6	7	5	22	0	0	0
Sample_433_R1_smadr_Pam_PF_(paired)_contig_38699	-7.27643	-0.724819	20.7646	5.19333e-06	0.00108806	NA							21	7	32	6	0	0	0
Sample_433_R1_smadr_Pam_PF_(paired)_contig_45119	-7.2652	-0.602831	15.1378	9.99419e-05	0.0107188	NA							38	36	0	3	0	0	0
Sample_433_R1_smadr_Pam_PF_(paired)_contig_48763	-7.26046	-0.571838	11.6861	0.000629683	0.0394344	NA							64	14	0	0	0	0	0
Sample_433_R1_smadr_Pam_PF_(paired)_contig_48157	-7.24772	-0.587302	11.9075	0.000559074	0.0363224	gi|607360604|gb|EZA54930.1| hypothetical protein X777_05471, partial [Cerapachys biroi]	379	150.599	4.66121e-42	69	3	233	0	21	56	0	0	0	0
Sample_433_R1_smadr_Pam_PF_(paired)_contig_28066	-7.19258	-0.920948	18.5708	1.63706e-05	0.00275784	NA							28	10	6	11	0	0	0
Sample_433_R1_smadr_Pam_PF_(paired)_contig_50915	-7.18815	-0.59779	17.3712	3.07447e-05	0.00449156	NA							11	46	22	0	0	0	0
Sample_433_R1_smadr_Pam_PF_(paired)_contig_53045	-7.18206	-0.568775	12.2208	0.000472588	0.032092	NA							26	56	0	0	0	0	0
Sample_435_R7_smadr_Pam_PF_(paired)_contig_133	-7.138	8.63662	13.6563	0.000219501	0.0185389	gi|312233087|ref|YP_004021070.1| NADH dehydrogenase subunit 5 [Solenopsis geminata] >gi|310619401|gb|ADP01777.1| NADH dehydrogenase subunit 5 [Solenopsis geminata]	749	293.123	3.35091e-137	145	684	1331	17	68135	243	27	183	109	54
Sample_433_R1_smadr_Pam_PF_(paired)_contig_35742	-7.13419	-0.596865	14.0966	0.000173657	0.0156709	gi|443727542|gb|ELU14262.1| hypothetical protein CAPTEDRAFT_151631, partial [Capitella teleta]	159	65.855	7.20675e-18	35	1	162	14	65	2	0	0	0	0
Sample_433_R1_smadr_Pam_PF_(paired)_contig_42379	-7.12202	-0.710057	13.6415	0.000221237	0.0186564	NA							57	6	6	0	0	0	0
Sample_435_R7_smadr_Pam_PF_(paired)_contig_24635	-7.11532	-0.725193	17.426	2.98718e-05	0.00441172	NA							4	55	8	4	0	0	0
Sample_433_R1_smadr_Pam_PF_(paired)_contig_52354	-7.09873	-0.746252	13.1013	0.000295096	0.0233204	NA							5	60	0	5	0	0	0
Sample_433_R1_smadr_Pam_PF_(paired)_contig_44189	-7.05578	-0.905909	17.9135	2.31177e-05	0.00362203	NA							33	5	14	5	0	0	0
Sample_433_R1_smadr_Pam_PF_(paired)_contig_38181	-6.94468	-0.743373	12.8817	0.000331809	0.0250626	gi|16930529|gb|AAL31950.1| CDH1-D, partial [Gallus gallus]	268	107.842	5.76104e-25	73	3	413	6	63	3	0	0	0	0
Sample_435_R7_smadr_Pam_PF_(paired)_contig_38687	-6.92168	-0.986229	16.7382	4.29087e-05	0.00576962	NA							4	14	32	4	0	0	0
Sample_433_R1_smadr_Pam_PF_(paired)_contig_50301	-6.90916	-0.965894	19.8455	8.39594e-06	0.00156495	NA							15	25	12	4	0	0	0
Sample_433_R1_smadr_Pam_PF_(paired)_contig_40189	-6.87559	-0.863843	15.5465	8.05026e-05	0.00916103	gi|669319593|gb|KFD59988.1| LOW QUALITY PROTEIN: hypothetical protein M514_27836 [Trichuris suis]	250	100.908	1.77877e-21	67	2	385	14	35	14	0	0	0	0
Sample_433_R1_smadr_Pam_PF_(paired)_contig_51443	-6.86695	-1.05235	17.284	3.21879e-05	0.00463969	NA							27	14	5	5	0	0	0
Sample_435_R7_smadr_Pam_PF_(paired)_contig_52214	-6.86689	-1.14037	17.1869	3.38764e-05	0.00476864	NA							13	6	20	7	0	0	0
Sample_433_R1_smadr_Pam_PF_(paired)_contig_52677	-6.85885	-1.19942	16.3502	5.26496e-05	0.00668056	NA							9	20	5	10	0	0	0
Sample_433_R1_smadr_Pam_PF_(paired)_contig_29747	-6.85178	-0.857789	13.0471	0.000303755	0.0237271	gi|322784056|gb|EFZ11186.1| hypothetical protein SINV_10954 [Solenopsis invicta]	299	119.783	1.98825e-31	58	36	332	2	44	18	0	0	0	0
Sample_433_R1_smadr_Pam_PF_(paired)_contig_31895	-6.83865	-0.909952	14.9708	0.000109186	0.0113499	NA							9	28	23	0	0	0	0
Sample_435_R7_smadr_Pam_PF_(paired)_contig_40578	-6.83429	-0.969922	12.2406	0.000467599	0.0318801	NA							7	4	44	0	0	0	0
Sample_435_R7_smadr_Pam_PF_(paired)_contig_30600	-6.78318	-1.10818	13.7259	0.000211516	0.0180336	NA							5	3	37	3	0	0	0
Sample_433_R1_smadr_Pam_PF_(paired)_contig_21232	-6.75377	-1.01128	14.5753	0.000134667	0.0130453	NA							21	13	20	0	0	0	0
Sample_435_R7_smadr_Pam_PF_(paired)_contig_33576	-6.741	-1.20948	12.004	0.00053086	0.0350796	NA							0	14	24	6	0	0	0
Sample_433_R1_smadr_Pam_PF_(paired)_contig_49618	-6.69835	-1.01592	14.4989	0.000140243	0.0135128	NA							15	28	12	0	0	0	0
pam-same-mixed-beh.fa_rep_c9851	-6.69186	7.01847	31.3822	2.11912e-08	1.1121e-05	gi|322795672|gb|EFZ18351.1| hypothetical protein SINV_04524 [Solenopsis invicta]	186	76.2554	6.23524e-15	34	88	219	2757	17435	1006	19	55	42	44
Sample_433_R1_smadr_Pam_PF_(paired)_contig_24377	-6.6887	-1.03066	13.6748	0.000217351	0.0184149	NA							25	23	6	0	0	0	0
pam-same-mixed-beh.fa_c35677	-6.68156	-1.07346	13.0865	0.000297424	0.0234017	NA							7	12	32	0	0	0	0
Sample_440_T10_smifors_Pam_PF_(paired)_contig_43065	-6.68008	1.46622	13.5425	0.000233219	0.0193945	NA							2	2	5	179	2	0	2
Sample_433_R1_smadr_Pam_PF_(paired)_contig_38037	-6.67947	-1.3332	11.4119	0.000729739	0.0434898	NA							18	13	0	8	0	0	0
Sample_433_R1_smadr_Pam_PF_(paired)_contig_52982	-6.67234	-0.983237	12.5251	0.000401523	0.0285954	gi|607355102|gb|EZA49697.1| Glycine receptor subunit alphaZ1 [Cerapachys biroi]	175	72.0182	8.89986e-13	38	3	173	8	46	4	0	0	0	0
Sample_433_R1_smadr_Pam_PF_(paired)_contig_41871	-6.64341	-1.0863	14.1932	0.000164967	0.0151874	NA							14	18	19	0	0	0	0
Sample_435_R7_smadr_Pam_PF_(paired)_contig_45214	-6.6147	-1.45638	14.1053	0.00017286	0.0156376	NA							7	6	12	9	0	0	0
pam-same-mixed-beh.fa_c24071	-6.60915	3.79286	13.2422	0.000273719	0.0221823	NA							0	2220	18	20	15	4	0
Sample_433_R1_smadr_Pam_PF_(paired)_contig_43139	-6.60783	-1.09657	13.8978	0.000193029	0.0169659	NA							18	23	10	0	0	0	0
Sample_433_R1_smadr_Pam_PF_(paired)_contig_18852	-6.57557	-1.16096	11.3158	0.000768519	0.0450071	NA							37	5	5	0	0	0	0
Sample_433_R1_smadr_Pam_PF_(paired)_contig_54606	-6.57074	-1.07821	12.4996	0.000407041	0.0288934	NA							5	39	9	0	0	0	0
Sample_433_R1_smadr_Pam_PF_(paired)_contig_54729	-6.56475	-1.26315	11.4904	0.000699581	0.0422044	NA							0	22	17	4	0	0	0
pam-same-mixed-beh.fa_c33985	-6.532	-1.14699	13.309	0.000264133	0.0215998	NA							9	26	14	0	0	0	0
Sample_435_R7_smadr_Pam_PF_(paired)_contig_43618	-6.52184	-1.1939	12.0965	0.000505169	0.0336701	NA							5	13	28	0	0	0	0
Sample_435_R7_smadr_Pam_PF_(paired)_contig_34370	-6.52153	-1.17941	12.8541	0.000336736	0.0252454	NA							7	18	22	0	0	0	0
Sample_435_R7_smadr_Pam_PF_(paired)_contig_52196	-6.51024	-1.39326	15.0164	0.000106582	0.0112085	gi|322798405|gb|EFZ20125.1| hypothetical protein SINV_09825 [Solenopsis invicta]	280	112.464	6.54346e-27	56	22	207	15	6	11	5	0	0	0
Sample_433_R1_smadr_Pam_PF_(paired)_contig_51423	-6.48759	-1.30237	14.1275	0.000170828	0.0155716	NA							4	28	6	4	0	0	0
Sample_433_R1_smadr_Pam_PF_(paired)_contig_51223	-6.46384	-1.38802	14.9562	0.000110035	0.0114162	NA							10	18	5	5	0	0	0
Sample_435_R7_smadr_Pam_PF_(paired)_contig_29946	-6.45415	-1.24541	12.6218	0.000381282	0.0275901	NA							10	13	21	0	0	0	0
pam-same-mixed-beh.fa_rep_c18517	-6.4494	3.36577	27.8097	1.3385e-07	5.28113e-05	gi|696489561|ref|WP_033028151.1| hypothetical protein, partial [Pseudoalteromonas sp. S8-38]	1489	578.17	0	363	908	3628	174	13	1091	31	11	1	3
pam-same-mixed-beh.fa_c22081	-6.43475	4.54611	16.132	5.90783e-05	0.00732435	gi|607365081|gb|EZA59283.1| hypothetical protein X777_15926 [Cerapachys biroi]	128	53.9138	2.67774e-13	25	436	525	2	101	2978	10	7	14	7
Sample_435_R7_smadr_Pam_PF_(paired)_contig_59179	-6.41787	4.55671	16.1455	5.86576e-05	0.00728891	gi|387763772|gb|AFJ94684.1| hymenoptaecin [Solenopsis invicta]	188	77.0258	1.06793e-28	35	2	118	329	3484	51	2	40	0	2
Sample_433_R1_smadr_Pam_PF_(paired)_contig_11495	-6.37968	1.88723	13.0975	0.000295691	0.0233333	gi|307214290|gb|EFN89383.1| UPF0439 protein C9orf30-like protein [Harpegnathos saltator]	382	151.754	1.01392e-40	71	1017	1262	0	444	107	0	1	0	3
Sample_433_R1_smadr_Pam_PF_(paired)_contig_38045	-6.37082	-1.28336	11.8797	0.000567504	0.0366498	NA							20	18	5	0	0	0	0
Sample_435_R7_smadr_Pam_PF_(paired)_contig_44679	-6.32494	-1.33056	12.2715	0.000459919	0.0315426	NA							11	16	14	0	0	0	0
Sample_433_R1_smadr_Pam_PF_(paired)_contig_44681	-6.273	-1.462	13.6083	0.00022519	0.0188427	NA							8	20	5	3	0	0	0
Sample_433_R1_smadr_Pam_PF_(paired)_contig_42499	-6.23235	-1.40795	11.6703	0.000635062	0.0396852	NA							11	13	14	0	0	0	0
Sample_433_R1_smadr_Pam_PF_(paired)_contig_49377	-6.22557	-1.7105	11.6895	0.000628553	0.0394344	NA							7	10	3	7	0	0	0
Sample_435_R7_smadr_Pam_PF_(paired)_contig_39600	-6.15558	-1.70942	11.7517	0.000607863	0.0385199	NA							6	4	12	5	0	0	0
Sample_435_R7_smadr_Pam_PF_(paired)_contig_50857	-6.15066	-1.56726	13.1025	0.000294898	0.0233204	NA							10	8	12	2	0	0	0
Sample_433_R1_smadr_Pam_PF_(paired)_contig_36036	-6.13338	-1.6561	12.8542	0.000336723	0.0252454	NA							6	9	10	4	0	0	0
Sample_433_R1_smadr_Pam_PF_(paired)_contig_44397	-6.12062	-1.57432	12.9021	0.000328205	0.0249233	NA							13	11	6	2	0	0	0
pam-same-mixed-beh.fa_c24331	-5.97951	1.80696	11.9424	0.0005487	0.0358639	gi|332016434|gb|EGI57347.1| hypothetical protein G5I_14818 [Acromyrmex echinatior]	207	84.3445	3.31605e-15	37	668	805	1	26	1	209	1	1	5
pam-same-mixed-beh.fa_rep_c10260	-5.97708	7.89582	13.2047	0.00027925	0.0224622	gi|387763772|gb|AFJ94684.1| hymenoptaecin [Solenopsis invicta]	1537	596.66	0	334	2	1180	3732	35161	686	8	592	15	6
Sample_433_R1_smadr_Pam_PF_(paired)_contig_45742	-5.93099	-1.76858	11.0736	0.000875659	0.049408	NA							12	8	3	3	0	0	0
Sample_435_R7_smadr_Pam_PF_(paired)_contig_5529	-5.90653	2.1885	43.0179	5.42402e-11	5.53188e-08	gi|307191754|gb|EFN75196.1| Potassium channel subfamily T member 1 [Harpegnathos saltator]	161	66.6254	3.18991e-08	31	2	94	320	183	51	33	10	0	0
Sample_433_R1_smadr_Pam_PF_(paired)_contig_38745	-5.85739	0.960634	17.1687	3.42017e-05	0.0047967	gi|636794747|dbj|BAO86772.1| putative membrane protein [Burkholderia sp. RPE67] >gi|636796135|dbj|BAO88159.1| putative membrane protein [Burkholderia sp. RPE67] >gi|636798863|dbj|BAO90886.1| putative membrane protein [Burkholderia sp. RPE67]	633	248.44	6.38257e-72	147	2028	2729	2	253	14	6	1	2	0
Sample_433_R1_smadr_Pam_PF_(paired)_contig_6000	-5.65407	0.859879	26.8866	2.15744e-07	8.04264e-05	gi|332028268|gb|EGI68315.1| Neurogenic locus Notch protein [Acromyrmex echinatior]	1028	400.593	0	198	628	1287	97	122	12	7	4	0	0
pam-same-mixed-beh.fa_c25579	-5.4768	3.56061	12.383	0.000433256	0.0302183	gi|322801923|gb|EFZ22476.1| hypothetical protein SINV_09234 [Solenopsis invicta]	1534	595.504	0	286	79	1140	9	23	5	607	9	5	17
pam-same-mixed-beh.fa_rep_c12624	-5.38953	5.3595	13.1904	0.000281387	0.0226005	gi|332028737|gb|EGI68768.1| Abaecin [Acromyrmex echinatior]	188	77.0258	1.68675e-15	41	220	375	434	6034	252	4	152	2	2
pam-same-mixed-beh.fa_rep_c36885	-5.37798	5.68575	55.532	9.19518e-14	1.55324e-10	gi|322792390|gb|EFZ16374.1| hypothetical protein SINV_10611 [Solenopsis invicta]	1344	522.316	0	266	145	1182	298	4016	844	918	28	47	53
pam-same-mixed-beh.fa_c39312	-5.33465	0.10504	11.9842	0.000536528	0.0353246	NA							3	60	71	0	0	2	0
Sample_433_R1_smadr_Pam_PF_(paired)_contig_11284	-5.22799	1.95984	53.4622	2.63612e-13	4.07123e-10	gi|322785407|gb|EFZ12080.1| hypothetical protein SINV_09551 [Solenopsis invicta]	2910	1125.54	0	567	263	2002	137	158	90	67	13	1	0
pam-same-mixed-beh.fa_c11741	-5.16806	3.87145	11.6363	0.000646764	0.0401841	gi|322801909|gb|EFZ22462.1| hypothetical protein SINV_02662 [Solenopsis invicta]	1773	687.567	0	334	2	1138	14	12	9	738	21	10	19
pam-same-mixed-beh.fa_rep_c4708	-5.16381	6.60888	111.287	5.11921e-26	4.61189e-22	gi|307170804|gb|EFN62920.1| Kynurenine/alpha-aminoadipate aminotransferase mitochondrial [Camponotus floridanus]	1997	773.852	0	362	395	1663	2535	8108	2404	600	164	115	45
pam-same-mixed-beh.fa_rep_c33713	-5.11936	-0.116189	15.974	6.4218e-05	0.00783907	NA							24	77	12	2	0	2	0
pam-same-mixed-beh.fa_rep_c25322	-4.98072	2.97642	12.5431	0.000397673	0.0283961	gi|332018042|gb|EGI58667.1| Cytoplasmic phosphatidylinositol transfer protein 1 [Acromyrmex echinatior]	649	254.603	2.42347e-68	139	997	1644	13	12	14	414	13	6	13
pam-same-mixed-beh.fa_rep_c27159	-4.96032	-0.465575	18.6143	1.60015e-05	0.00271143	NA							14	37	27	5	1	1	0
pam-same-mixed-beh.fa_rep_c36890	-4.95205	-0.343042	13.1182	0.00029244	0.0232053	NA							2	53	30	7	0	0	2
pam-same-mixed-beh.fa_rep_c32974	-4.93921	0.683712	28.0213	1.19985e-07	4.83397e-05	NA							32	41	77	30	7	0	0
pam-same-mixed-beh.fa_c33577	-4.92473	-0.525473	12.2882	0.000455836	0.0313866	NA							14	36	31	0	2	0	0
pam-same-mixed-beh.fa_c27503	-4.82342	1.99267	25.7468	3.89275e-07	0.000134025	NA							133	246	128	19	0	13	0
Sample_433_R1_smadr_Pam_PF_(paired)_contig_54524	-4.73016	0.128818	13.7358	0.000210403	0.0180099	NA							13	32	13	48	7	0	0
Sample_433_R1_smadr_Pam_PF_(paired)_contig_53294	-4.63695	0.732666	13.9124	0.00019153	0.0168615	gi|322795059|gb|EFZ17907.1| hypothetical protein SINV_14314 [Solenopsis invicta]	183	75.0998	1.22659e-15	38	84	248	3	173	46	2	5	0	2
pam-same-mixed-beh.fa_rep_c29765	-4.57607	2.03909	41.0569	1.47861e-10	1.37801e-07	NA							215	204	72	31	15	0	6
Sample_440_T10_smifors_Pam_PF_(paired)_contig_34252	-4.56056	-0.471758	11.7663	0.000603124	0.0383544	NA							3	50	28	3	3	0	0
pam-same-mixed-beh.fa_rep_c38347	-4.54821	2.38431	32.1308	1.44135e-08	7.79108e-06	NA							101	481	110	27	21	7	0
Sample_433_R1_smadr_Pam_PF_(paired)_contig_19498	-4.53257	-0.136482	11.5942	0.000661587	0.0407306	NA							30	50	30	0	0	3	0
Sample_435_R7_smadr_Pam_PF_(paired)_contig_49958	-4.4894	0.67571	26.8623	2.18482e-07	8.08891e-05	NA							61	79	35	17	9	0	0
Sample_433_R1_smadr_Pam_PF_(paired)_contig_11456	-4.45265	0.690082	11.6842	0.000630321	0.0394344	NA							106	59	38	0	0	0	6
pam-same-mixed-beh.fa_rep_c4042	-4.42791	6.15602	34.2151	4.93457e-09	2.997e-06	gi|332023901|gb|EGI64121.1| hypothetical protein G5I_07470 [Acromyrmex echinatior]	873	340.887	6.14847e-105	164	2301	3035	3385	1632	1822	1040	464	26	16
pam-same-mixed-beh.fa_rep_c6688	-4.39173	1.65502	28.031	1.19388e-07	4.83397e-05	NA							75	169	167	4	11	2	4
Sample_433_R1_smadr_Pam_PF_(paired)_contig_48810	-4.37566	-0.316184	11.0805	0.000872415	0.0493369	NA							35	25	33	0	4	0	0
Sample_433_R1_smadr_Pam_PF_(paired)_contig_28681	-4.31358	3.64121	28.5446	9.15638e-08	4.05688e-05	NA							364	760	329	122	0	40	18
pam-same-mixed-beh.fa_rep_c35988	-4.28942	2.43474	13.7841	0.000205067	0.0177501	gi|571572965|ref|XP_006565789.1| PREDICTED: uncharacterized protein LOC408494 isoform X3 [Apis mellifera]	1965	761.525	0	426	457	2703	8	628	157	2	13	4	12
Sample_433_R1_smadr_Pam_PF_(paired)_contig_54343	-4.28163	-0.24051	15.3262	9.04535e-05	0.00997831	NA							20	54	13	10	5	0	0
Sample_433_R1_smadr_Pam_PF_(paired)_contig_22733	-4.28075	3.08264	29.9618	4.40633e-08	2.10779e-05	NA							199	829	178	16	38	5	11
pam-same-mixed-beh.fa_rep_c36754	-4.27573	3.81803	21.4581	3.61642e-06	0.000811647	NA							88	1797	173	48	75	16	6
Sample_433_R1_smadr_Pam_PF_(paired)_contig_46283	-4.17467	0.663272	19.1833	1.18751e-05	0.00209086	NA							45	50	38	37	13	0	0
pam-same-mixed-beh.fa_rep_c39990	-4.127	5.14426	149.159	2.64744e-34	7.15522e-30	gi|307187144|gb|EFN72388.1| ATP-binding cassette sub-family G member 4 [Camponotus floridanus]	1871	725.317	0	386	196	1875	1077	1806	932	425	135	77	30
pam-same-mixed-beh.fa_rep_c25189	-4.10678	-0.0731441	12.4984	0.00040731	0.0288934	NA							25	22	62	1	2	0	3
pam-same-mixed-beh.fa_c35865	-3.9574	-0.265672	13.0439	0.000304268	0.0237329	NA							17	55	18	6	6	0	0
pam-same-mixed-beh.fa_c25756	-3.95594	1.09351	17.1659	3.42533e-05	0.0047967	NA							68	60	134	2	9	6	0
Sample_433_R1_smadr_Pam_PF_(paired)_contig_35635	-3.93576	-0.485395	11.1157	0.000856018	0.0486042	NA							10	51	15	5	5	0	0
pam-same-mixed-beh.fa_rep_c35256	-3.92703	2.02438	53.8903	2.11996e-13	3.37037e-10	NA							118	186	106	60	16	8	7
Sample_433_R1_smadr_Pam_PF_(paired)_contig_40555	-3.91156	1.1455	13.7343	0.000210572	0.0180099	NA							84	11	35	75	9	0	10
pam-same-mixed-beh.fa_rep_c23719	-3.8923	1.66398	22.4472	2.15997e-06	0.000545583	NA							46	291	88	6	7	7	7
Sample_433_R1_smadr_Pam_PF_(paired)_contig_30923	-3.87778	2.12423	15.2871	9.23433e-05	0.0101373	NA							167	278	73	34	44	0	0
Sample_435_R7_smadr_Pam_PF_(paired)_contig_29276	-3.8528	1.24321	28.3071	1.03516e-07	4.44084e-05	NA							87	130	45	24	15	5	0
pam-same-mixed-beh.fa_rep_c39834	-3.83807	5.16148	33.803	6.09845e-09	3.62248e-06	gi|322792390|gb|EFZ16374.1| hypothetical protein SINV_10611 [Solenopsis invicta]	1394	541.576	0	274	176	1231	407	1108	1392	702	76	18	164
Sample_433_R1_smadr_Pam_PF_(paired)_contig_41177	-3.83525	0.824839	17.5147	2.85095e-05	0.00424532	NA							72	85	31	20	17	0	0
pam-same-mixed-beh.fa_rep_c21262	-3.82873	2.0091	12.7706	0.000352106	0.0260723	gi|332029009|gb|EGI69023.1| hypothetical protein G5I_02191 [Acromyrmex echinatior]	1069	416.387	5.2051e-141	194	689	1348	20	529	35	3	18	8	5
pam-same-mixed-beh.fa_rep_c28173	-3.79227	0.318326	18.7425	1.49611e-05	0.00255921	NA							29	47	53	13	3	0	6
pam-same-mixed-beh.fa_c26901	-3.77368	-0.111644	15.1775	9.78644e-05	0.0105799	NA							27	37	38	4	5	2	0
Sample_440_T10_smifors_Pam_PF_(paired)_contig_27184	-3.75724	0.712706	15.3837	8.77417e-05	0.00971884	NA							7	100	55	26	11	0	4
pam-same-mixed-beh.fa_c33489	-3.70959	0.0529864	14.9857	0.000108332	0.0113246	NA							34	27	21	25	7	0	3
pam-same-mixed-beh.fa_c21686	-3.65601	0.69266	22.309	2.32114e-06	0.000583566	NA							41	51	75	17	4	1	8
pam-same-mixed-beh.fa_rep_c34537	-3.63878	0.000633476	14.9385	0.000111071	0.0114663	NA							24	64	20	8	4	4	0
pam-same-mixed-beh.fa_rep_c8472	-3.62572	4.9488	20.5015	5.95841e-06	0.00119025	gi|332029056|gb|EGI69070.1| Coagulation factor IX [Acromyrmex echinatior]	203	82.8037	1.2215e-14	51	499	705	352	3890	366	51	110	103	56
pam-same-mixed-beh.fa_c27623	-3.5968	0.198489	14.9484	0.000110493	0.0114417	NA							48	48	36	3	7	3	0
pam-same-mixed-beh.fa_c25944	-3.57603	1.59787	21.6776	3.22528e-06	0.000742747	NA							174	143	60	7	14	2	11
Sample_433_R1_smadr_Pam_PF_(paired)_contig_29246	-3.5716	0.814453	17.8325	2.41229e-05	0.00372554	NA							33	143	27	14	3	9	2
pam-same-mixed-beh.fa_rep_c15634	-3.50628	1.9278	30.8729	2.75494e-08	1.39174e-05	NA							108	246	120	15	18	5	13
pam-same-mixed-beh.fa_rep_c38249	-3.5058	0.535746	14.7834	0.000120593	0.0121841	NA							43	113	24	2	8	3	2
pam-same-mixed-beh.fa_rep_c33416	-3.49434	0.328602	13.1809	0.000282822	0.022682	NA							45	14	81	3	5	3	3
pam-same-mixed-beh.fa_c25743	-3.47509	0.38461	17.4395	2.96598e-05	0.00439241	NA							59	44	36	10	12	1	1
Sample_440_T10_smifors_Pam_PF_(paired)_contig_3937	-3.47253	6.90249	128.903	7.12325e-30	1.28347e-25	NA							3596	4835	5347	883	535	258	393
Sample_435_R7_smadr_Pam_PF_(paired)_contig_25039	-3.40832	0.127502	11.5397	0.000681268	0.0416197	NA							10	60	52	5	5	0	5
pam-same-mixed-beh.fa_rep_c16305	-3.39505	3.66171	24.9224	5.96842e-07	0.000184353	gi|696489561|ref|WP_033028151.1| hypothetical protein, partial [Pseudoalteromonas sp. S8-38]	1523	591.267	0	353	14	2413	110	149	564	308	76	41	26
Sample_433_R1_smadr_Pam_PF_(paired)_contig_3989	-3.38067	0.931434	11.3793	0.000742677	0.0440277	NA							129	95	9	3	16	4	1
pam-same-mixed-beh.fa_rep_c27423	-3.35064	1.01007	21.2043	4.12829e-06	0.000899801	NA							89	55	55	25	5	13	2
Sample_435_R7_smadr_Pam_PF_(paired)_contig_40371	-3.34373	1.71252	12.3596	0.000438736	0.0305218	NA							227	112	75	0	18	4	12
pam-same-mixed-beh.fa_c33595	-3.31894	1.46161	26.9719	2.06437e-07	7.74912e-05	NA							82	165	86	11	17	8	5
Sample_433_R1_smadr_Pam_PF_(paired)_contig_40489	-3.31778	0.29855	11.1511	0.000839812	0.0479358	NA							41	33	41	17	17	0	0
Sample_440_T10_smifors_Pam_PF_(paired)_contig_40426	-3.26727	-0.0584208	12.1768	0.00048387	0.0325718	gi|322800466|gb|EFZ21470.1| hypothetical protein SINV_11819 [Solenopsis invicta]	305	122.094	3.85262e-30	54	3	206	29	28	21	20	8	4	0
Sample_435_R7_smadr_Pam_PF_(paired)_contig_36519	-3.25717	0.0855163	12.9963	0.000312099	0.0241693	NA							33	24	51	8	8	0	4
pam-same-mixed-beh.fa_rep_c19376	-3.24928	9.17925	72.1763	1.96807e-17	5.06582e-14	NA							22908	22191	12941	7074	2322	1401	2610
pam-same-mixed-beh.fa_rep_c15138	-3.2387	7.74601	55.0946	1.14867e-13	1.88153e-10	gi|322797071|gb|EFZ19360.1| hypothetical protein SINV_06840 [Solenopsis invicta]	2721	1052.74	0	542	2214	3926	4590	16147	6801	1050	1099	847	529
pam-same-mixed-beh.fa_c746	-3.2275	2.16682	25.5433	4.32555e-07	0.000143444	gi|332029208|gb|EGI69191.1| Ejaculatory bulb-specific protein 3 [Acromyrmex echinatior]	409	162.155	4.16859e-47	73	216	575	281	83	127	31	19	23	8
pam-same-mixed-beh.fa_c32123	-3.21675	6.0903	123.379	1.15173e-28	1.24512e-24	gi|332028179|gb|EGI68230.1| Mucin-1 [Acromyrmex echinatior]	331	132.109	5.96267e-33	67	26	376	2179	2294	2927	590	324	180	278
pam-same-mixed-beh.fa_rep_c18079	-3.17978	4.9858	104.511	1.56356e-24	1.16514e-20	gi|322799522|gb|EFZ20830.1| hypothetical protein SINV_10379 [Solenopsis invicta]	3112	1203.35	0	665	41	2557	1120	1273	591	460	192	106	92
pam-same-mixed-beh.fa_rep_c10949	-3.16126	1.99233	28.0094	1.20728e-07	4.83397e-05	NA							152	94	132	54	11	25	9
Sample_440_T10_smifors_Pam_PF_(paired)_contig_27765	-3.15244	1.48364	18.1213	2.07273e-05	0.00331675	gi|332023044|gb|EGI63309.1| hypothetical protein G5I_08338 [Acromyrmex echinatior]	1636	634.795	0	323	3	1238	115	36	43	72	22	7	10
pam-same-mixed-beh.fa_c33899	-3.12905	0.686235	19.9609	7.90434e-06	0.00148355	NA							36	60	75	12	9	3	7
pam-same-mixed-beh.fa_rep_c9318	-3.11731	5.0883	96.5121	8.87005e-23	4.79462e-19	gi|332020376|gb|EGI60797.1| Ornithine decarboxylase 2 [Acromyrmex echinatior]	2005	776.933	0	363	417	1697	1090	1977	808	286	153	131	125
pam-same-mixed-beh.fa_rep_c20513	-3.11349	2.39444	33.5096	7.09142e-09	4.12172e-06	NA							215	174	203	33	40	22	7
Sample_433_R1_smadr_Pam_PF_(paired)_contig_13296	-3.10513	0.218152	14.2682	0.000158519	0.0146974	NA							22	51	24	24	7	6	2
pam-same-mixed-beh.fa_rep_c23076	-3.09824	2.36713	15.7039	7.40708e-05	0.0086995	NA							210	395	77	6	45	18	6
Sample_433_R1_smadr_Pam_PF_(paired)_contig_46230	-3.09449	0.893753	15.2848	9.24575e-05	0.0101373	gi|322785503|gb|EFZ12172.1| hypothetical protein SINV_12110 [Solenopsis invicta]	108	46.2098	3.92351e-06	20	2	82	37	106	36	28	18	0	8
pam-same-mixed-beh.fa_rep_c40140	-3.0916	3.45499	50.5886	1.13906e-12	1.53927e-09	gi|322797071|gb|EFZ19360.1| hypothetical protein SINV_06840 [Solenopsis invicta]	508	200.29	5.47325e-55	125	2	397	450	386	233	142	46	30	57
Sample_435_R7_smadr_Pam_PF_(paired)_contig_34064	-3.08637	-0.291961	11.6468	0.000643117	0.0400641	NA							14	43	26	6	4	2	3
Sample_435_R7_smadr_Pam_PF_(paired)_contig_27001	-3.08381	0.724819	13.9974	0.000183068	0.0163293	NA							91	19	24	33	7	7	7
pam-same-mixed-beh.fa_c16888	-3.071	1.90432	23.7517	1.096e-06	0.000310172	NA							159	136	86	42	17	3	26
pam-same-mixed-beh.fa_rep_c19182	-3.06428	0.527983	11.5945	0.00066146	0.0407306	NA							29	21	86	17	10	9	0
Sample_435_R7_smadr_Pam_PF_(paired)_contig_26267	-3.06422	2.88318	19.8641	8.31482e-06	0.00155519	gi|332024089|gb|EGI64306.1| Uncharacterized protein C6orf136 [Acromyrmex echinatior]	390	154.836	7.69128e-41	82	159	545	400	426	75	34	13	29	39
Sample_435_R7_smadr_Pam_PF_(paired)_contig_33080	-3.05055	1.19955	16.4256	5.05986e-05	0.00649657	NA							18	182	63	17	9	9	9
pam-same-mixed-beh.fa_c33271	-3.04189	0.668749	22.0632	2.63821e-06	0.000654105	NA							49	63	41	21	11	5	5
pam-same-mixed-beh.fa_c21573	-3.02951	-0.346363	11.2843	0.000781659	0.0453345	NA							15	34	23	10	6	3	1
pam-same-mixed-beh.fa_c27592	-3.00435	0.086464	13.0193	0.0003083	0.0239782	NA							32	22	38	17	3	5	5
pam-same-mixed-beh.fa_c21636	-2.99855	0.758883	18.4941	1.70435e-05	0.00283467	NA							68	55	44	19	6	12	3
Sample_435_R7_smadr_Pam_PF_(paired)_contig_40946	-2.98681	0.0307649	11.9168	0.000556313	0.0362679	NA							20	50	41	4	5	5	2
Sample_437_T1_smifors_Pam_PF_(paired)_contig_10293	-2.95995	6.13231	93.6905	3.68927e-22	1.81291e-18	gi|332028179|gb|EGI68230.1| Mucin-1 [Acromyrmex echinatior]	225	91.2781	3.50968e-18	70	98	457	1950	2832	3233	453	426	260	277
pam-same-mixed-beh.fa_c19135	-2.93174	1.75796	28.161	1.11631e-07	4.67546e-05	NA							84	106	146	38	34	10	8
pam-same-mixed-beh.fa_rep_c13572	-2.90878	-0.00511234	13.3035	0.00026491	0.0216306	NA							35	29	30	11	5	3	5
pam-same-mixed-beh.fa_rep_c27939	-2.9063	0.701881	14.037	0.000179246	0.016068	NA							102	55	21	8	8	8	5
pam-same-mixed-beh.fa_rep_c12446	-2.87855	2.80436	39.6811	2.99009e-10	2.48655e-07	NA							267	255	155	89	37	42	20
pam-same-mixed-beh.fa_rep_c19937	-2.87581	6.24086	20.7744	5.1668e-06	0.00108672	gi|332017078|gb|EGI57877.1| hypothetical protein G5I_14064 [Acromyrmex echinatior]	259	104.375	2.02983e-22	61	266	565	1711	7998	670	234	530	360	224
pam-same-mixed-beh.fa_c30115	-2.87419	0.417057	11.7045	0.000623494	0.0392374	NA							38	46	45	15	6	12	0
pam-same-mixed-beh.fa_c29943	-2.86754	2.49076	32.1712	1.41167e-08	7.70774e-06	gi|607352554|gb|EZA47494.1| Serine/threonine-protein kinase SIK2 [Cerapachys biroi]	1474	572.392	0	347	180	1268	267	139	194	42	51	20	16
pam-same-mixed-beh.fa_rep_c39817	-2.84084	7.36366	50.4823	1.20247e-12	1.58533e-09	NA							5887	6597	2675	2333	577	607	1028
pam-same-mixed-beh.fa_rep_c10641	-2.77745	3.21128	20.0941	7.3725e-06	0.00139829	gi|340724454|ref|XP_003400597.1| PREDICTED: hypothetical protein LOC100644268 [Bombus terrestris] >gi|350425043|ref|XP_003493995.1| PREDICTED: hypothetical protein LOC100745555 [Bombus impatiens]	1749	678.322	0	434	839	2422	78	734	340	40	53	38	45
pam-same-mixed-beh.fa_c1029	-2.77261	0.615007	17.263	3.25461e-05	0.00467356	NA							50	62	41	15	17	4	4
pam-same-mixed-beh.fa_c15984	-2.76675	2.05441	33.1442	8.557e-09	4.92064e-06	gi|607351773|gb|EZA46939.1| hypothetical protein X777_00541, partial [Cerapachys biroi]	1454	564.688	0	278	720	1763	137	139	112	57	31	20	15
pam-same-mixed-beh.fa_rep_c26530	-2.73736	7.05873	47.6915	4.98847e-12	5.86188e-09	gi|254548071|gb|ACT66861.1| peptidoglycan-recognition protein precursor [Myrmica lobicornis]	734	287.345	8.43378e-94	139	132	656	4710	9176	2673	618	1102	518	558
pam-same-mixed-beh.fa_rep_c9096	-2.72207	1.48064	11.5728	0.000669231	0.0411075	NA							177	98	59	2	12	16	11
pam-same-mixed-beh.fa_rep_c12486	-2.68409	0.665973	11.054	0.000884937	0.0496723	NA							16	71	41	33	4	8	12
pam-same-mixed-beh.fa_rep_c12784	-2.67362	2.00911	28.4485	9.62262e-08	4.16113e-05	gi|332024235|gb|EGI64439.1| Sugar transporter ERD6-like 6 [Acromyrmex echinatior]	1876	727.243	0	370	188	1495	133	133	164	28	31	20	15
pam-same-mixed-beh.fa_rep_c15322	-2.66728	2.37283	30.7645	2.9132e-08	1.45806e-05	gi|322785862|gb|EFZ12481.1| hypothetical protein SINV_10416 [Solenopsis invicta]	440	174.096	3.77953e-48	87	473	754	98	273	163	54	40	18	28
pam-same-mixed-beh.fa_rep_c25928	-2.66435	1.72762	11.0692	0.000877723	0.0494729	NA							59	120	173	23	53	0	12
pam-same-mixed-beh.fa_rep_c35583	-2.65858	3.46051	36.4543	1.5629e-09	1.09716e-06	gi|607364584|gb|EZA58796.1| Alpha-amylase 4N [Cerapachys biroi]	2081	806.209	0	389	2	1474	586	325	270	80	101	35	54
Sample_433_R1_smadr_Pam_PF_(paired)_contig_1951	-2.63958	7.51848	92.5876	6.44109e-22	2.90139e-18	gi|332028179|gb|EGI68230.1| Mucin-1 [Acromyrmex echinatior]	165	68.1662	2.23879e-11	46	18	206	5052	8802	6372	1389	1427	970	713
Sample_435_R7_smadr_Pam_PF_(paired)_contig_53645	-2.63746	0.0746918	11.0474	0.000888103	0.0497154	NA							33	37	23	15	4	8	4
pam-same-mixed-beh.fa_rep_c32894	-2.63262	1.30479	12.7069	0.000364301	0.0267611	NA							56	91	75	37	29	0	17
Sample_433_R1_smadr_Pam_PF_(paired)_contig_17244	-2.62858	0.978449	11.335	0.000760581	0.0446875	NA							86	64	32	26	27	11	0
pam-same-mixed-beh.fa_rep_c30364	-2.61969	1.1974	19.0443	1.27722e-05	0.00222706	NA							50	127	67	18	18	6	14
pam-same-mixed-beh.fa_rep_c24015	-2.60603	1.82657	16.1669	5.79974e-05	0.00725692	NA							92	230	42	40	46	17	5
pam-same-mixed-beh.fa_rep_c18294	-2.60016	4.18789	21.0245	4.53446e-06	0.00097421	gi|322797996|gb|EFZ19840.1| hypothetical protein SINV_02134 [Solenopsis invicta]	418	165.622	1.28605e-46	76	638	907	378	1620	388	48	157	87	74
pam-same-mixed-beh.fa_rep_c11172	-2.58867	1.71788	15.4119	8.64408e-05	0.00969393	NA							84	240	71	11	27	7	21
pam-same-mixed-beh.fa_rep_c9139	-2.5777	3.53031	42.5175	7.0053e-11	6.88481e-08	NA							370	465	375	100	65	43	83
Sample_435_R7_smadr_Pam_PF_(paired)_contig_2220	-2.56818	3.92642	11.5375	0.000682067	0.0416197	NA							299	49	834	243	256	43	31
Sample_440_T10_smifors_Pam_PF_(paired)_contig_774	-2.55656	7.29682	14.7401	0.000123391	0.0123744	gi|322794415|gb|EFZ17504.1| hypothetical protein SINV_14977 [Solenopsis invicta]	461	182.185	4.10975e-54	90	93	482	3280	3441	4634	2952	1123	74	1515
pam-same-mixed-beh.fa_rep_c9352	-2.55496	5.72466	46.3741	9.77002e-12	1.10023e-08	NA							1838	2179	1082	626	191	247	399
pam-same-mixed-beh.fa_rep_c27367	-2.55197	1.10041	13.6196	0.000223832	0.0187582	NA							50	57	88	28	16	20	2
pam-same-mixed-beh.fa_rep_c21491	-2.55195	1.56509	12.3456	0.000442034	0.0306722	NA							49	261	36	17	17	23	8
pam-same-mixed-beh.fa_rep_c15888	-2.55097	8.16258	18.5234	1.67835e-05	0.00280872	gi|322803116|gb|EFZ23204.1| hypothetical protein SINV_14990 [Solenopsis invicta]	471	186.037	1.11844e-49	103	755	1312	4951	27098	6226	744	2789	1698	841
pam-same-mixed-beh.fa_rep_c7437	-2.53935	2.31495	24.9607	5.85115e-07	0.000181769	NA							137	96	196	73	39	23	28
pam-same-mixed-beh.fa_rep_c38209	-2.53732	2.31508	21.7999	3.02613e-06	0.000705062	gi|322787425|gb|EFZ13513.1| hypothetical protein SINV_04075 [Solenopsis invicta]	1318	512.301	7.72631e-177	242	2	949	180	195	145	41	53	35	6
pam-same-mixed-beh.fa_rep_c24901	-2.50824	0.490177	13.7404	0.000209894	0.0180099	NA							49	54	36	12	7	7	9
Sample_433_R1_smadr_Pam_PF_(paired)_contig_15603	-2.50356	0.603332	14.338	0.000152754	0.0143849	gi|332025791|gb|EGI65948.1| Putative odorant receptor 67a [Acromyrmex echinatior]	123	51.9878	3.63691e-06	24	128	229	48	55	35	20	20	5	5
pam-same-mixed-beh.fa_rep_c4133	-2.50002	5.1142	21.8642	2.92637e-06	0.000690752	gi|322795981|gb|EFZ18605.1| hypothetical protein SINV_01964 [Solenopsis invicta]	680	266.544	4.08771e-80	127	376	786	613	560	618	902	386	202	101
pam-same-mixed-beh.fa_rep_c9986	-2.49457	2.63998	13.9675	0.000185998	0.0165553	NA							99	161	420	30	60	9	47
Sample_433_R1_smadr_Pam_PF_(paired)_contig_37078	-2.48514	0.575586	11.995	0.000533427	0.0351947	NA							76	28	27	20	14	7	7
pam-same-mixed-beh.fa_rep_c29812	-2.46675	0.752717	12.4814	0.000411031	0.0290951	NA							47	70	22	31	14	5	13
pam-same-mixed-beh.fa_rep_c12399	-2.46442	0.914409	13.0056	0.000310564	0.0241153	NA							91	57	41	15	10	5	17
pam-same-mixed-beh.fa_rep_c23977	-2.45781	5.64306	40.6267	1.84268e-10	1.66007e-07	gi|607355470|gb|EZA50050.1| Homogentisate 1,2-dioxygenase [Cerapachys biroi]	2215	857.825	0	400	619	1962	1565	697	2039	653	418	195	326
pam-same-mixed-beh.fa_rep_c16791	-2.45532	2.64417	21.5402	3.46495e-06	0.000786842	gi|307206152|gb|EFN84232.1| Tyrosine-protein kinase Btk29A [Harpegnathos saltator]	149	62.003	6.57513e-07	33	1002	1118	373	186	112	39	64	25	32
Sample_440_T10_smifors_Pam_PF_(paired)_contig_3694	-2.45358	9.46979	53.1851	3.03558e-13	4.55792e-10	NA							24959	25575	16089	8440	6120	2957	4337
pam-same-mixed-beh.fa_rep_c19001	-2.45075	2.30752	13.667	0.000218261	0.0184631	gi|332024447|gb|EGI64645.1| Cytochrome b5 [Acromyrmex echinatior]	647	253.832	9.15892e-81	118	277	714	67	352	60	69	19	44	22
Sample_435_R7_smadr_Pam_PF_(paired)_contig_36928	-2.43818	6.83312	14.9185	0.000112258	0.0115361	NA							3120	521	4755	1891	802	256	1030
pam-same-mixed-beh.fa_rep_c4507	-2.43707	3.05607	12.7284	0.000360142	0.0265944	gi|322793757|gb|EFZ17141.1| hypothetical protein SINV_06709 [Solenopsis invicta]	1977	766.148	0	405	288	1727	392	198	386	13	51	20	75
pam-same-mixed-beh.fa_rep_c39438	-2.43404	3.32102	12.2639	0.000461814	0.0315986	NA							93	450	615	37	99	84	12
pam-same-mixed-beh.fa_rep_c22375	-2.4236	2.40045	23.9649	9.81084e-07	0.000282273	NA							153	264	87	67	45	39	18
Sample_433_R1_smadr_Pam_PF_(paired)_contig_23500	-2.41974	1.87993	14.8299	0.000117655	0.011932	gi|607355435|gb|EZA50016.1| Aquaporin AQPAe.a [Cerapachys biroi]	369	146.747	6.73838e-39	68	498	764	86	270	66	20	53	9	15
pam-same-mixed-beh.fa_rep_c21953	-2.41695	1.41575	14.6693	0.000128113	0.01266	gi|332025578|gb|EGI65741.1| Receptor-type tyrosine-protein phosphatase beta [Acromyrmex echinatior]	2222	860.522	0	487	222	2507	75	140	25	41	31	13	11
Sample_440_T10_smifors_Pam_PF_(paired)_contig_25043	-2.38279	1.34772	13.4846	0.000240533	0.01985	NA							92	36	107	27	22	22	6
Sample_433_R1_smadr_Pam_PF_(paired)_contig_2904	-2.37803	6.32757	73.2875	1.12074e-17	3.36559e-14	NA							2301	2885	3432	544	694	493	394
pam-same-mixed-beh.fa_rep_c27535	-2.36514	1.28829	15.6922	7.45312e-05	0.00871892	NA							78	105	75	15	13	22	9
pam-same-mixed-beh.fa_rep_c36752	-2.35097	4.6552	69.2828	8.531e-17	2.00493e-13	gi|607353899|gb|EZA48591.1| Hexaprenyldihydroxybenzoate methyltransferase, mitochondrial [Cerapachys biroi]	814	318.161	3.18968e-100	148	726	1469	710	1038	795	236	179	161	147
Sample_435_R7_smadr_Pam_PF_(paired)_contig_11592	-2.35008	1.06715	12.7876	0.000348928	0.0259425	NA							61	73	46	32	39	5	6
pam-same-mixed-beh.fa_rep_c21485	-2.33165	1.13306	11.1662	0.000833022	0.0476488	gi|322788694|gb|EFZ14287.1| hypothetical protein SINV_04592 [Solenopsis invicta]	168	69.3218	1.96738e-12	33	14	130	83	71	30	36	6	16	18
pam-same-mixed-beh.fa_c28577	-2.32969	9.13812	51.0648	8.9366e-13	1.23861e-09	NA							22059	21411	11824	5729	5509	2607	3497
pam-same-mixed-beh.fa_rep_c26361	-2.31803	4.91	32.1809	1.40463e-08	7.70774e-06	NA							1052	893	892	326	178	83	310
pam-same-mixed-beh.fa_c17030	-2.29496	1.02398	16.4346	5.0357e-05	0.00648094	NA							53	64	67	25	19	10	13
pam-same-mixed-beh.fa_c19849	-2.28044	5.62508	22.0313	2.68237e-06	0.000655888	gi|607355470|gb|EZA50050.1| Homogentisate 1,2-dioxygenase [Cerapachys biroi]	2240	867.455	0	403	199	1542	2093	579	2336	331	793	165	219
pam-same-mixed-beh.fa_rep_c2390	-2.27719	4.29538	25.0207	5.6717e-07	0.000178243	NA							492	1254	558	91	245	141	51
Sample_437_T1_smifors_Pam_PF_(paired)_contig_15554	-2.26811	1.75405	16.4934	4.88186e-05	0.00632816	NA							115	95	61	58	43	11	23
pam-same-mixed-beh.fa_rep_c10021	-2.24367	3.60907	41.7202	1.05313e-10	1.01653e-07	gi|607362601|gb|EZA56848.1| Myotubularin-related protein [Cerapachys biroi]	2950	1140.95	0	568	2814	4556	376	524	280	131	108	69	81
pam-same-mixed-beh.fa_rep_c10574	-2.23908	7.61236	64.5721	9.30622e-16	2.01215e-12	gi|607365726|gb|EZA59906.1| hypothetical protein X777_16109 [Cerapachys biroi]	155	64.3142	4.57174e-11	29	44	175	6714	6090	7033	1580	2402	1210	826
Sample_435_R7_smadr_Pam_PF_(paired)_contig_30290	-2.23741	0.817258	11.5372	0.000682189	0.0416197	NA							55	35	80	13	18	6	13
pam-same-mixed-beh.fa_c843	-2.23644	4.5712	17.5634	2.77892e-05	0.00416098	gi|332019717|gb|EGI60187.1| hypothetical protein G5I_11630 [Acromyrmex echinatior]	376	149.443	1.01948e-37	92	303	638	372	2016	609	68	254	129	135
pam-same-mixed-beh.fa_rep_c9411	-2.23258	3.16944	20.4129	6.24089e-06	0.0012231	gi|322795675|gb|EFZ18354.1| hypothetical protein SINV_04792 [Solenopsis invicta]	924	360.533	3.86598e-116	189	661	1428	216	633	214	37	94	46	54
pam-same-mixed-beh.fa_rep_c16751	-2.22255	4.55801	23.7887	1.07512e-06	0.000305867	gi|645005748|ref|XP_008204170.1| PREDICTED: cytochrome P450 4C1 isoform X2 [Nasonia vitripennis] >gi|645005750|ref|XP_008204171.1| PREDICTED: cytochrome P450 4C1 isoform X2 [Nasonia vitripennis]	811	317.005	1.2074e-96	165	215	1645	1417	440	408	216	336	130	92
pam-same-mixed-beh.fa_rep_c28305	-2.2137	1.05473	13.9433	0.000188406	0.0166679	NA							61	94	50	18	28	14	5
pam-same-mixed-beh.fa_rep_c13336	-2.20209	2.67784	21.4363	3.65785e-06	0.000817031	gi|322781801|gb|EFZ10285.1| hypothetical protein SINV_09781 [Solenopsis invicta]	373	148.288	1.74748e-40	67	430	711	199	265	105	88	101	26	30
pam-same-mixed-beh.fa_rep_c8466	-2.18719	6.15546	11.9438	0.000548302	0.0358639	gi|322799902|gb|EFZ21043.1| hypothetical protein SINV_07638 [Solenopsis invicta]	4613	1781.53	0	1013	3659	7177	1232	2126	5086	99	635	276	626
pam-same-mixed-beh.fa_c25753	-2.1616	1.46069	11.1771	0.000828128	0.0474477	NA							142	106	57	7	22	22	13
pam-same-mixed-beh.fa_rep_c7194	-2.15694	1.93473	13.1458	0.000288166	0.0230081	gi|607361944|gb|EZA56205.1| Trypsin-1 [Cerapachys biroi]	939	366.311	7.19987e-123	185	310	1062	174	182	77	11	28	24	27
pam-same-mixed-beh.fa_rep_c9806	-2.1484	3.02855	24.147	8.92556e-07	0.000265089	gi|332026350|gb|EGI66479.1| hypothetical protein G5I_04952 [Acromyrmex echinatior]	152	63.1586	4.08286e-10	31	302	445	141	273	301	107	60	61	56
Sample_440_T10_smifors_Pam_PF_(paired)_contig_2999	-2.1451	7.62053	57.2584	3.8215e-14	6.66347e-11	gi|332028179|gb|EGI68230.1| Mucin-1 [Acromyrmex echinatior]	170	70.0922	1.12675e-13	47	5	214	5726	5777	8345	1512	2230	1186	1155
pam-same-mixed-beh.fa_rep_c11507	-2.13555	3.27289	12.8672	0.000334391	0.0251894	gi|322796401|gb|EFZ18935.1| hypothetical protein SINV_00375 [Solenopsis invicta]	3100	1198.73	0	582	1622	3490	510	358	228	31	50	116	32
Sample_440_T10_smifors_Pam_PF_(paired)_contig_33939	-2.13484	1.66546	14.8853	0.000114252	0.0116744	NA							79	189	52	29	39	23	12
pam-same-mixed-beh.fa_c598	-2.11934	5.991	21.2767	3.97544e-06	0.00087353	gi|607364982|gb|EZA59184.1| Pancreatic lipase-related protein [Cerapachys biroi]	2525	977.237	0	456	1090	2697	3786	1258	941	608	834	192	514
pam-same-mixed-beh.fa_rep_c22182	-2.10021	1.57066	11.8878	0.00056504	0.0365343	NA							140	122	30	26	25	27	14
pam-same-mixed-beh.fa_rep_c38037	-2.09876	4.62567	17.9211	2.3026e-05	0.00361815	gi|332019322|gb|EGI59829.1| hypothetical protein G5I_12018 [Acromyrmex echinatior]	1512	587.03	0	280	425	1651	945	763	556	273	588	78	55
pam-same-mixed-beh.fa_rep_c25201	-2.09194	1.12703	12.8485	0.000337752	0.0252865	NA							64	87	56	21	30	18	5
pam-same-mixed-beh.fa_rep_c22183	-2.09114	0.946114	11.0489	0.000887404	0.0497154	NA							88	61	41	13	21	17	6
pam-same-mixed-beh.fa_rep_c1597	-2.05373	7.20367	37.8965	7.45997e-10	5.67945e-07	gi|322796403|gb|EFZ18937.1| hypothetical protein SINV_03772 [Solenopsis invicta]	2746	1062.37	0	508	4505	6364	4156	2752	6496	1472	1993	722	996
pam-same-mixed-beh.fa_c1099	-2.05098	5.9416	38.8896	4.48471e-10	3.51328e-07	gi|322789376|gb|EFZ14688.1| hypothetical protein SINV_15552 [Solenopsis invicta]	2736	1058.51	0	555	8095	9804	2604	2737	1112	437	947	395	260
pam-same-mixed-beh.fa_c18179	-2.04448	2.48617	19.2862	1.12518e-05	0.00200727	NA							193	170	211	34	44	43	40
Sample_433_R1_smadr_Pam_PF_(paired)_contig_2565	-2.04066	4.87688	48.1465	3.95525e-12	4.75105e-09	gi|307208910|gb|EFN86121.1| hypothetical protein EAI_13589 [Harpegnathos saltator]	1890	732.635	0	336	728	1978	780	1138	716	355	384	241	116
pam-same-mixed-beh.fa_rep_c16562	-2.03956	1.18839	11.7113	0.000621228	0.0392374	NA							50	106	46	30	20	9	24
pam-same-mixed-beh.fa_c24139	-2.0199	1.38754	13.632	0.000222358	0.0186982	gi|607354930|gb|EZA49528.1| hypothetical protein X777_12229 [Cerapachys biroi]	774	302.753	5.20331e-129	136	253	1014	95	59	80	28	40	17	11
pam-same-mixed-beh.fa_rep_c33833	-2.00484	1.46818	12.6693	0.0003717	0.0271512	NA							42	133	59	42	31	17	21
pam-same-mixed-beh.fa_c23331	-1.99676	1.95594	11.6165	0.000653689	0.0404712	NA							44	215	122	36	75	18	15
Sample_435_R7_smadr_Pam_PF_(paired)_contig_35955	-1.9832	1.50164	11.8107	0.000588917	0.0378716	NA							60	135	106	12	36	23	11
pam-same-mixed-beh.fa_rep_c22825	-1.97178	0.739889	11.0801	0.000872573	0.0493369	NA							39	53	56	18	24	9	10
pam-same-mixed-beh.fa_rep_c5074	-1.97004	5.82995	14.7281	0.000124184	0.012385	gi|607355470|gb|EZA50050.1| Homogentisate 1,2-dioxygenase [Cerapachys biroi]	2240	867.455	0	403	284	1627	1863	1289	2803	284	1397	207	159
pam-same-mixed-beh.fa_rep_c19203	-1.96612	1.37363	11.4507	0.000714663	0.0429227	gi|607352498|gb|EZA47438.1| hypothetical protein X777_15565 [Cerapachys biroi]	191	78.1814	3.79021e-14	40	929	1123	47	149	76	14	37	17	12
pam-same-mixed-beh.fa_rep_c32831	-1.94765	1.39263	12.9551	0.000319057	0.0245674	NA							66	139	59	19	35	13	19
pam-same-mixed-beh.fa_rep_c24146	-1.94548	4.42845	20.4995	5.96478e-06	0.00119025	gi|307172876|gb|EFN64068.1| hypothetical protein EAG_11890 [Camponotus floridanus]	340	135.576	1.57323e-49	75	1697	2191	853	560	324	305	319	201	66
pam-same-mixed-beh.fa_rep_c3089	-1.93007	7.81982	43.6289	3.96939e-11	4.12618e-08	gi|322800019|gb|EFZ21127.1| hypothetical protein SINV_04627 [Solenopsis invicta]	2304	892.108	0	440	184	1587	7133	6969	7406	2014	3726	1626	974
pam-same-mixed-beh.fa_rep_c12390	-1.9279	0.999716	11.3261	0.000764261	0.0448549	NA							63	52	49	28	24	11	17
pam-same-mixed-beh.fa_rep_c27078	-1.92575	3.59984	24.7763	6.43834e-07	0.00019662	NA							363	505	255	130	84	100	106
pam-same-mixed-beh.fa_rep_c6459	-1.92091	2.50079	14.1942	0.000164874	0.0151874	NA							212	166	196	33	38	31	64
pam-same-mixed-beh.fa_rep_c13939	-1.90221	2.71984	16.511	4.83683e-05	0.00630001	gi|322796406|gb|EFZ18940.1| hypothetical protein SINV_06973 [Solenopsis invicta]	2008	778.089	0	363	1162	2451	163	319	210	38	116	26	44
pam-same-mixed-beh.fa_rep_c17882	-1.90014	2.36038	14.4388	0.000144787	0.0137787	gi|307184873|gb|EFN71151.1| Mite allergen Der p 3 [Camponotus floridanus]	845	330.102	9.11729e-107	157	63	803	143	232	104	54	41	23	62
pam-same-mixed-beh.fa_rep_c14840	-1.89802	3.98729	18.0393	2.16388e-05	0.00342007	gi|332029119|gb|EGI69130.1| hypothetical protein G5I_02107 [Acromyrmex echinatior]	617	242.276	5.93993e-70	129	844	1443	317	414	781	129	185	176	56
pam-same-mixed-beh.fa_rep_c30499	-1.89234	2.79329	13.627	0.000222957	0.0187138	gi|322792390|gb|EFZ16374.1| hypothetical protein SINV_10611 [Solenopsis invicta]	937	365.54	3.3803e-122	195	108	854	93	270	157	122	69	36	75
pam-same-mixed-beh.fa_rep_c26534	-1.88216	4.09665	22.9124	1.69555e-06	0.00044708	NA							332	744	434	209	106	150	157
pam-same-mixed-beh.fa_rep_c39839	-1.86418	5.87651	34.4447	4.38543e-09	2.72471e-06	gi|332021098|gb|EGI61485.1| Phosphoenolpyruvate carboxykinase [Acromyrmex echinatior]	2520	975.311	0	492	3	1592	1416	1852	2428	466	958	236	485
Sample_433_R1_smadr_Pam_PF_(paired)_contig_25640	-1.86107	1.3873	11.2898	0.000779354	0.0452494	NA							55	106	79	26	38	26	8
Sample_437_T1_smifors_Pam_PF_(paired)_contig_15500	-1.86027	3.65834	26.5337	2.58975e-07	9.27062e-05	gi|332030204|gb|EGI69987.1| Cytochrome P450 9e2 [Acromyrmex echinatior]	2144	830.476	0	387	946	2415	423	387	380	112	199	105	55
pam-same-mixed-beh.fa_rep_c27700	-1.84481	3.96004	32.4929	1.19626e-08	6.66627e-06	gi|607355403|gb|EZA49984.1| hypothetical protein X777_11472 [Cerapachys biroi]	730	285.804	1.10231e-91	147	127	792	543	519	330	170	237	99	106
pam-same-mixed-beh.fa_rep_c37930	-1.83904	2.08291	12.6009	0.000385564	0.0278254	gi|332024089|gb|EGI64306.1| Uncharacterized protein C6orf136 [Acromyrmex echinatior]	415	164.466	2.26482e-44	84	127	486	170	199	65	26	42	31	36
pam-same-mixed-beh.fa_rep_c18047	-1.83143	1.85779	12.307	0.000451269	0.0311532	gi|307168610|gb|EFN61664.1| hypothetical protein EAG_00589 [Camponotus floridanus]	411	162.925	2.92118e-69	79	553	942	78	114	157	26	35	39	20
pam-same-mixed-beh.fa_rep_c17426	-1.8282	1.21266	12.2064	0.000476264	0.0322203	NA							73	87	60	18	26	20	15
pam-same-mixed-beh.fa_rep_c25778	-1.78849	1.53288	11.7381	0.000612325	0.0387572	gi|332031326|gb|EGI70839.1| Aminopeptidase N [Acromyrmex echinatior]	465	183.726	1.37347e-68	88	201	521	57	96	82	41	30	20	29
pam-same-mixed-beh.fa_rep_c1399	-1.78024	6.59724	36.8627	1.26745e-09	9.2582e-07	gi|332026350|gb|EGI66479.1| hypothetical protein G5I_04952 [Acromyrmex echinatior]	165	68.1662	1.74239e-09	38	3468	3659	2084	3567	4158	616	1263	680	793
pam-same-mixed-beh.fa_rep_c8150	-1.77936	1.74553	11.8344	0.000581475	0.0374625	NA							92	114	64	49	32	22	37
pam-same-mixed-beh.fa_rep_c7315	-1.77849	3.16478	13.0739	0.000299431	0.0235254	NA							336	288	159	102	110	119	24
pam-same-mixed-beh.fa_rep_c2579	-1.77243	4.40693	21.7862	3.04779e-06	0.000707061	gi|322778732|gb|EFZ09148.1| hypothetical protein SINV_01654 [Solenopsis invicta]	1614	626.32	0	313	1126	2169	977	831	323	147	370	140	131
pam-same-mixed-beh.fa_rep_c7971	-1.76732	2.20492	16.1707	5.7883e-05	0.00725692	NA							140	177	95	50	65	39	29
pam-same-mixed-beh.fa_rep_c18828	-1.76575	2.60282	11.5133	0.000690992	0.0418732	NA							234	159	122	72	141	18	40
pam-same-mixed-beh.fa_rep_c10171	-1.75637	5.36	25.1694	5.25081e-07	0.000167945	gi|332018994|gb|EGI59533.1| Beta-1,3-glucan-binding protein [Acromyrmex echinatior]	1936	750.355	0	378	80	1513	995	2627	823	240	445	322	365
pam-same-mixed-beh.fa_rep_c24334	-1.75127	6.69628	27.5779	1.50896e-07	5.86799e-05	gi|322794559|gb|EFZ17588.1| hypothetical protein SINV_11156 [Solenopsis invicta]	945	368.622	7.51101e-119	214	29	1045	2141	3784	3776	931	2177	772	392
pam-same-mixed-beh.fa_rep_c4836	-1.75031	7.13515	62.4851	2.68471e-15	5.5815e-12	gi|332030483|gb|EGI70171.1| Golgin subfamily A member 5 [Acromyrmex echinatior]	2538	982.245	0	522	209	1969	4386	4406	4069	1323	2075	1163	903
pam-same-mixed-beh.fa_rep_c13722	-1.74877	1.73966	11.6482	0.000642656	0.0400641	NA							76	140	124	16	48	25	22
pam-same-mixed-beh.fa_rep_c10024	-1.7466	6.11586	18.1544	2.03701e-05	0.00328683	gi|322797531|gb|EFZ19575.1| hypothetical protein SINV_02878 [Solenopsis invicta]	1217	473.396	0	222	1354	2073	1823	4994	1046	324	912	622	460
pam-same-mixed-beh.fa_rep_c3644	-1.74653	3.0171	18.1415	2.0508e-05	0.00329922	NA							130	296	254	103	113	73	51
pam-same-mixed-beh.fa_rep_c9401	-1.74491	3.88215	28.8477	7.82978e-08	3.52693e-05	NA							414	471	363	178	199	91	137
pam-same-mixed-beh.fa_c19201	-1.74393	2.61893	13.9373	0.000189013	0.0166943	gi|332024235|gb|EGI64439.1| Sugar transporter ERD6-like 6 [Acromyrmex echinatior]	1607	623.624	0	319	301	1428	191	237	94	78	56	70	42
Sample_433_R1_smadr_Pam_PF_(paired)_contig_12839	-1.73962	3.5904	18.8891	1.38545e-05	0.002385	gi|332019002|gb|EGI59541.1| Lysosomal acid phosphatase [Acromyrmex echinatior]	1881	729.169	0	347	675	1901	351	654	231	82	122	123	86
pam-same-mixed-beh.fa_rep_c27338	-1.73911	2.0698	14.0179	0.000181081	0.0162055	NA							106	129	111	55	51	26	43
pam-same-mixed-beh.fa_rep_c34717	-1.73305	1.90739	11.4407	0.000718541	0.0430122	NA							103	129	101	39	58	43	11
pam-same-mixed-beh.fa_rep_c21004	-1.72578	1.89919	11.5044	0.000694302	0.0419796	NA							68	176	97	38	33	26	42
Sample_440_T10_smifors_Pam_PF_(paired)_contig_2495	-1.71426	5.60422	34.9973	3.30162e-09	2.17641e-06	gi|332030509|gb|EGI70197.1| Protein phosphatase 1F [Acromyrmex echinatior]	1875	726.857	0	343	100	1191	1417	1466	1277	549	374	443	488
pam-same-mixed-beh.fa_c39108	-1.70573	3.36162	18.9455	1.34504e-05	0.00232284	gi|322800159|gb|EFZ21244.1| hypothetical protein SINV_01937 [Solenopsis invicta]	883	344.739	1.51711e-110	184	427	1215	245	350	393	76	105	72	110
pam-same-mixed-beh.fa_rep_c16635	-1.7033	4.38266	19.2124	1.16951e-05	0.0020795	NA							861	525	593	156	310	242	77
pam-same-mixed-beh.fa_rep_c35333	-1.68489	4.1129	25.631	4.13355e-07	0.000139647	gi|322787478|gb|EFZ13566.1| hypothetical protein SINV_10752 [Solenopsis invicta]	1515	588.186	0	286	194	1399	641	663	340	144	188	164	143
pam-same-mixed-beh.fa_rep_c20758	-1.68396	3.29359	14.8304	0.000117621	0.011932	gi|322798605|gb|EFZ20209.1| hypothetical protein SINV_04579 [Solenopsis invicta]	635	249.21	1.14272e-79	136	38	526	393	178	228	118	153	49	99
pam-same-mixed-beh.fa_rep_c15657	-1.6835	1.63479	11.2585	0.00079259	0.0457721	NA							88	113	55	41	45	30	19
pam-same-mixed-beh.fa_rep_c12716	-1.66427	6.59113	39.0317	4.16972e-10	3.31456e-07	gi|332029158|gb|EGI69169.1| Synaptic vesicle glycoprotein 2B [Acromyrmex echinatior]	2573	995.727	0	534	504	2156	3372	2665	2989	767	1818	748	557
Sample_435_R7_smadr_Pam_PF_(paired)_contig_6661	-1.66289	4.45453	34.8761	3.51369e-09	2.2883e-06	gi|322795141|gb|EFZ17981.1| hypothetical protein SINV_14705 [Solenopsis invicta]	590	231.876	7.03464e-70	106	4	468	796	728	502	193	332	180	162
pam-same-mixed-beh.fa_rep_c6347	-1.65512	4.88251	19.3057	1.11371e-05	0.0019977	gi|572268061|ref|XP_006612091.1| PREDICTED: homeotic protein female sterile-like isoform X2 [Apis dorsata]	2984	1154.04	0	862	1972	5370	740	886	1421	128	502	236	194
pam-same-mixed-beh.fa_rep_c8836	-1.64909	1.68252	11.7873	0.000596373	0.0381044	NA							73	104	113	28	49	21	28
pam-same-mixed-beh.fa_rep_c18075	-1.63846	2.52981	15.6567	7.59423e-05	0.00880898	gi|322785840|gb|EFZ12459.1| hypothetical protein SINV_08214 [Solenopsis invicta]	174	71.633	3.90808e-11	34	1255	1368	194	210	120	54	78	56	41
pam-same-mixed-beh.fa_rep_c4302	-1.63175	3.3022	17.1325	3.4861e-05	0.00486048	gi|332027751|gb|EGI67818.1| UPF0160 protein MYG1, mitochondrial [Acromyrmex echinatior]	863	337.035	5.9878e-100	185	362	1279	279	352	168	131	191	61	74
pam-same-mixed-beh.fa_rep_c17970	-1.62979	7.05828	34.4573	4.35702e-09	2.72471e-06	gi|322796403|gb|EFZ18937.1| hypothetical protein SINV_03772 [Solenopsis invicta]	2751	1064.29	0	509	389	2248	5379	3568	3151	1171	2508	1043	827
pam-same-mixed-beh.fa_rep_c1917	-1.62844	3.60633	14.271	0.000158281	0.0146974	gi|332023044|gb|EGI63309.1| hypothetical protein G5I_08338 [Acromyrmex echinatior]	1747	677.552	0	344	1256	2572	630	263	208	104	193	89	101
pam-same-mixed-beh.fa_rep_c18095	-1.62267	2.15339	11.3769	0.00074365	0.0440277	NA							101	134	132	54	101	24	28
pam-same-mixed-beh.fa_rep_c26737	-1.61171	4.29249	11.9461	0.00054761	0.0358639	gi|332025398|gb|EGI65565.1| Ankyrin repeat domain-containing protein 17 [Acromyrmex echinatior]	2247	870.152	0	444	1937	3283	333	1082	698	83	304	77	232
Sample_437_T1_smifors_Pam_PF_(paired)_contig_5304	-1.60094	4.10798	22.8201	1.77892e-06	0.000464529	gi|307201227|gb|EFN81121.1| hypothetical protein EAI_00160 [Harpegnathos saltator]	500	197.208	1.11706e-58	88	256	609	712	530	338	148	252	164	125
pam-same-mixed-beh.fa_rep_c36656	-1.60064	4.24133	21.3912	3.74492e-06	0.000833037	gi|332027449|gb|EGI67532.1| Major facilitator superfamily domain-containing protein 6 [Acromyrmex echinatior]	1371	532.717	1.43026e-180	269	138	1682	489	726	315	249	285	202	113
pam-same-mixed-beh.fa_rep_c21252	-1.60047	2.82257	17.3795	3.06115e-05	0.00448422	NA							240	218	164	70	94	68	56
Sample_433_R1_smadr_Pam_PF_(paired)_contig_2308	-1.59536	8.55734	15.7874	7.08723e-05	0.00840069	gi|323520045|gb|ADX94412.1| OBP16 precursor [Solenopsis invicta]	408	161.77	7.64237e-46	82	222	689	8537	6609	14428	4538	8791	2418	2101
pam-same-mixed-beh.fa_rep_c8688	-1.58797	3.21936	15	0.000107509	0.0112841	NA							351	301	126	110	151	80	70
pam-same-mixed-beh.fa_rep_c7277	-1.58499	2.29523	11.7044	0.000623541	0.0392374	gi|599127483|gb|AHN53420.1| transposase [Nuttalliella namaqua]	847	330.872	2.14771e-99	177	871	2328	137	186	78	64	68	34	52
pam-same-mixed-beh.fa_rep_c31392	-1.58163	3.58507	14.4326	0.000145265	0.0137999	gi|332024657|gb|EGI64853.1| Putative multidrug resistance-associated protein lethal(2)03659 [Acromyrmex echinatior]	209	85.1149	3.04719e-17	42	317	469	531	301	189	127	223	110	68
Sample_437_T1_smifors_Pam_PF_(paired)_contig_41595	-1.5764	3.26173	12.2759	0.000458835	0.0315144	NA							122	323	341	117	202	83	47
pam-same-mixed-beh.fa_rep_c24794	-1.57505	6.47896	44.2702	2.86035e-11	3.09226e-08	NA							2340	3429	2278	845	1438	941	517
pam-same-mixed-beh.fa_rep_c2022	-1.55887	2.32809	11.5533	0.000676299	0.0414474	NA							177	105	136	54	85	30	50
pam-same-mixed-beh.fa_c20481	-1.55734	4.31073	15.1848	9.74853e-05	0.0105601	NA							1042	489	356	132	374	140	155
pam-same-mixed-beh.fa_rep_c18913	-1.5559	2.36657	12.9373	0.000322106	0.024592	NA							145	195	165	29	81	45	39
pam-same-mixed-beh.fa_rep_c36641	-1.55562	4.73148	11.6374	0.000646398	0.0401841	gi|307187144|gb|EFN72388.1| ATP-binding cassette sub-family G member 4 [Camponotus floridanus]	1449	562.762	0	293	139	1407	805	988	515	280	532	336	50
pam-same-mixed-beh.fa_rep_c28124	-1.55404	2.93941	11.4437	0.000717374	0.0429899	NA							283	250	252	29	115	84	45
pam-same-mixed-beh.fa_rep_c7914	-1.54653	3.14733	19.3838	1.06912e-05	0.00192634	NA							272	259	237	88	145	73	73
pam-same-mixed-beh.fa_c961	-1.54168	2.39268	11.1558	0.000837683	0.0478648	NA							198	191	121	31	76	30	60
pam-same-mixed-beh.fa_rep_c6094	-1.53007	4.31375	15.1726	9.81193e-05	0.0105863	NA							598	807	206	257	292	141	212
pam-same-mixed-beh.fa_rep_c2375	-1.52875	7.71962	35.1971	2.97974e-09	1.98848e-06	gi|332017648|gb|EGI58340.1| Purine nucleoside phosphorylase [Acromyrmex echinatior]	1610	624.78	0	298	3924	4919	6587	6881	5430	1900	3612	2207	1257
pam-same-mixed-beh.fa_s37319	-1.51929	3.54525	16.9537	3.8303e-05	0.00525491	NA							418	318	308	100	223	118	61
Sample_440_T10_smifors_Pam_PF_(paired)_contig_30811	-1.51913	2.34033	11.6462	0.000643349	0.0400641	NA							164	157	169	27	78	47	39
pam-same-mixed-beh.fa_rep_c39869	-1.51641	9.66995	18.1201	2.07397e-05	0.00331675	NA							26491	34238	15562	6749	12431	9543	4857
pam-same-mixed-beh.fa_rep_c24108	-1.51568	3.99258	15.5009	8.24639e-05	0.00932533	gi|332030783|gb|EGI70459.1| Serine hydroxymethyltransferase [Acromyrmex echinatior]	2150	832.787	0	422	518	1966	429	574	559	93	326	73	156
pam-same-mixed-beh.fa_rep_c10781	-1.50407	4.69456	30.9445	2.65511e-08	1.36685e-05	gi|332020706|gb|EGI61111.1| Sodium-independent sulfate anion transporter [Acromyrmex echinatior]	2351	910.212	0	483	215	2131	833	973	576	217	390	279	185
pam-same-mixed-beh.fa_rep_c6871	-1.48919	6.5259	35.37	2.7265e-09	1.86555e-06	gi|607365917|gb|EZA60093.1| Alpha-glucosidase, partial [Cerapachys biroi]	2332	902.894	0	426	186	1880	2457	3957	1919	856	1917	724	647
pam-same-mixed-beh.fa_c17369	-1.488	4.20078	18.3457	1.84231e-05	0.00303611	gi|332023269|gb|EGI63523.1| Tyrocidine synthetase 3 [Acromyrmex echinatior]	899	350.903	7.51396e-110	174	1	606	756	550	357	153	327	195	110
pam-same-mixed-beh.fa_rep_c11231	-1.48597	2.83977	12.8807	0.00033198	0.0250626	NA							251	191	145	81	128	77	42
pam-same-mixed-beh.fa_rep_c2290	-1.48212	6.09305	40.5109	1.95522e-10	1.73258e-07	gi|607355496|gb|EZA50075.1| Aminopeptidase N [Cerapachys biroi]	2851	1102.81	0	529	98	2626	2269	1865	1622	702	1253	614	503
pam-same-mixed-beh.fa_rep_c2349	-1.48083	4.19761	13.0538	0.000302668	0.0236901	gi|322802288|gb|EFZ22684.1| hypothetical protein SINV_08378 [Solenopsis invicta]	1053	410.223	4.21329e-132	243	255	1367	688	596	219	215	177	165	226
pam-same-mixed-beh.fa_rep_c9018	-1.46854	2.61434	13.6	0.000226182	0.0188674	gi|607368492|gb|EZA62605.1| hypothetical protein X777_10236 [Cerapachys biroi]	483	190.66	4.5107e-63	89	501	818	188	211	125	63	108	52	51
Sample_437_T1_smifors_Pam_PF_(paired)_contig_14141	-1.46609	3.00441	12.9419	0.00032131	0.024592	gi|332027007|gb|EGI67103.1| Protein sprouty [Acromyrmex echinatior]	1254	487.649	4.41089e-156	316	1776	2876	264	227	267	49	142	49	84
pam-same-mixed-beh.fa_rep_c12011	-1.46478	5.78601	27.5472	1.5331e-07	5.87732e-05	gi|332016370|gb|EGI57283.1| Elongation of very long chain fatty acids protein 4 [Acromyrmex echinatior]	693	271.552	3.26826e-78	128	1933	2589	1490	1410	1916	491	977	320	611
pam-same-mixed-beh.fa_rep_c18386	-1.46449	10.7179	16.8052	4.14192e-05	0.00561121	gi|322794415|gb|EFZ17504.1| hypothetical protein SINV_14977 [Solenopsis invicta]	465	183.726	8.43057e-54	91	121	513	56043	47706	38372	17193	25387	16767	14331
pam-same-mixed-beh.fa_c616	-1.46358	7.36873	13.2226	0.000276592	0.0223159	gi|607358415|gb|EZA52823.1| Limulus clotting factor C [Cerapachys biroi]	2052	795.038	0	413	2397	4400	3042	11892	3032	799	2628	1528	1443
pam-same-mixed-beh.fa_rep_c4209	-1.46342	5.8764	26.3977	2.77871e-07	9.8816e-05	gi|332019022|gb|EGI59558.1| Scavenger receptor class B member 1 [Acromyrmex echinatior]	2203	853.203	0	387	4214	5731	1942	1466	1468	615	1340	347	480
pam-same-mixed-beh.fa_rep_c7773	-1.45555	8.68113	23.3994	1.31619e-06	0.000361145	gi|322794757|gb|EFZ17704.1| hypothetical protein SINV_02546 [Solenopsis invicta]	485	191.43	6.18519e-48	146	3281	3862	15545	11978	10731	2935	7710	3640	3142
pam-same-mixed-beh.fa_rep_c12090	-1.45358	2.52451	11.6135	0.000654761	0.0404712	gi|307181765|gb|EFN69218.1| hypothetical protein EAG_08154 [Camponotus floridanus]	534	210.305	1.90532e-60	106	1002	1592	214	185	141	37	104	55	40
pam-same-mixed-beh.fa_rep_c9338	-1.45357	2.82545	12.7779	0.000350733	0.0260062	gi|607358518|gb|EZA52916.1| hypothetical protein X777_07661 [Cerapachys biroi]	799	312.383	4.13621e-88	168	3770	4843	225	259	193	44	79	68	78
pam-same-mixed-beh.fa_rep_c36349	-1.45194	5.12239	11.7108	0.000621397	0.0392374	gi|322794559|gb|EFZ17588.1| hypothetical protein SINV_11156 [Solenopsis invicta]	675	264.618	6.98011e-82	155	341	1057	1068	801	1269	265	1018	263	110
pam-same-mixed-beh.fa_rep_c4378	-1.44584	6.05209	34.7942	3.66454e-09	2.35813e-06	gi|332019429|gb|EGI59913.1| Putative multidrug resistance-associated protein lethal(2)03659 [Acromyrmex echinatior]	5726	2210.26	0	1077	428	4267	2250	2330	1510	530	784	685	679
pam-same-mixed-beh.fa_rep_c16043	-1.44411	3.15932	12.5438	0.000397527	0.0283961	NA							262	291	149	115	106	73	112
pam-same-mixed-beh.fa_rep_c12013	-1.4416	3.96802	15.3843	8.77151e-05	0.00971884	NA							411	389	392	203	360	86	138
Sample_435_R7_smadr_Pam_PF_(paired)_contig_58797	-1.43616	3.69274	13.0896	0.000296943	0.0233979	gi|307190354|gb|EFN74413.1| Fatty acyl-CoA reductase 1 [Camponotus floridanus]	503	198.364	3.7091e-59	90	105	671	323	355	519	87	214	71	159
pam-same-mixed-beh.fa_rep_c4920	-1.42837	2.8851	11.9591	0.000543798	0.0357325	gi|307175670|gb|EFN65558.1| Histidine decarboxylase [Camponotus floridanus]	2802	1083.94	0	533	363	2018	301	208	178	48	133	75	51
pam-same-mixed-beh.fa_c5602	-1.42509	5.74713	22.2867	2.34823e-06	0.000587644	gi|332024078|gb|EGI64295.1| Putative inorganic phosphate cotransporter [Acromyrmex echinatior]	2370	917.531	0	457	641	2218	1961	1253	1621	408	1167	311	506
pam-same-mixed-beh.fa_c37203	-1.41901	3.48225	15.0711	0.000103537	0.0110149	gi|307172982|gb|EFN64124.1| Neuropeptides capa receptor [Camponotus floridanus]	2032	787.334	0	379	458	1870	314	249	319	130	140	107	124
Sample_433_R1_smadr_Pam_PF_(paired)_contig_5160	-1.40567	6.01289	36.7718	1.32797e-09	9.57098e-07	gi|322785457|gb|EFZ12128.1| hypothetical protein SINV_09686 [Solenopsis invicta]	2572	995.342	0	487	157	1689	2226	2190	1461	513	894	635	657
pam-same-mixed-beh.fa_rep_c13629	-1.39183	4.9473	18.0676	2.13201e-05	0.00338952	gi|607368417|gb|EZA62530.1| Annexin-B11 [Cerapachys biroi]	2023	783.867	0	422	1113	2672	1248	1283	510	176	488	317	271
pam-same-mixed-beh.fa_rep_c21639	-1.39106	5.12358	14.1665	0.000167322	0.0153296	gi|332024078|gb|EGI64295.1| Putative inorganic phosphate cotransporter [Acromyrmex echinatior]	1461	567.385	0	276	528	1484	1528	651	874	278	864	192	296
pam-same-mixed-beh.fa_rep_c9321	-1.39039	4.29191	16.6373	4.52516e-05	0.00602471	gi|332024121|gb|EGI64337.1| Monocarboxylate transporter 9 [Acromyrmex echinatior]	2221	860.136	0	505	115	2052	613	855	378	143	227	259	163
pam-same-mixed-beh.fa_rep_c13951	-1.38594	4.34819	14.6433	0.000129898	0.0126971	gi|307188865|gb|EFN73418.1| Elongation of very long chain fatty acids protein 7 [Camponotus floridanus]	1317	511.916	8.40053e-168	265	2180	3037	633	991	342	139	449	199	119
pam-same-mixed-beh.fa_rep_c1193	-1.38285	3.81815	12.454	0.00041709	0.0293595	gi|332019521|gb|EGI60000.1| Putative nuclear hormone receptor HR38 [Acromyrmex echinatior]	2490	963.755	0	652	527	2650	491	443	258	141	381	88	93
pam-same-mixed-beh.fa_rep_c13738	-1.37886	5.53283	22.0057	2.71836e-06	0.000658915	gi|332030595|gb|EGI70283.1| Cytochrome P450 4c3 [Acromyrmex echinatior]	2070	801.971	0	377	1736	3172	1809	1157	800	493	630	442	509
pam-same-mixed-beh.fa_rep_c27596	-1.37531	3.76835	16.8175	4.11518e-05	0.00558899	NA							444	464	237	141	255	116	125
pam-same-mixed-beh.fa_rep_c7298	-1.37321	4.78216	25.5735	4.2584e-07	0.000142089	gi|332024549|gb|EGI64747.1| Solute carrier family 41 member 2 [Acromyrmex echinatior]	2511	971.844	0	503	2404	4008	829	925	663	243	604	256	182
pam-same-mixed-beh.fa_rep_c25704	-1.35477	4.39245	23.5793	1.1987e-06	0.000333992	gi|322791063|gb|EFZ15663.1| hypothetical protein SINV_10680 [Solenopsis invicta]	698	273.478	1.68717e-92	141	205	774	594	644	499	218	302	188	242
pam-same-mixed-beh.fa_rep_c18141	-1.35383	3.48499	11.4074	0.000731532	0.0435008	gi|332025584|gb|EGI65747.1| hypothetical protein G5I_05848 [Acromyrmex echinatior]	345	137.502	1.93935e-32	105	3	377	481	307	156	108	190	112	101
Sample_435_R7_smadr_Pam_PF_(paired)_contig_2630	-1.35354	4.15709	11.0756	0.000874702	0.0494056	gi|322788607|gb|EFZ14234.1| hypothetical protein SINV_09349 [Solenopsis invicta]	961	374.785	4.65457e-119	173	231	941	496	714	461	124	199	311	89
pam-same-mixed-beh.fa_rep_c38943	-1.35346	9.58546	16.3643	5.22594e-05	0.00664666	NA							25942	26079	14984	6933	12925	9369	5389
pam-same-mixed-beh.fa_rep_c20845	-1.35104	2.82038	11.892	0.000563748	0.0364998	NA							182	181	188	84	138	74	51
pam-same-mixed-beh.fa_rep_c37817	-1.34254	3.74794	12.0366	0.000521672	0.0345994	gi|332026208|gb|EGI66350.1| Putative fatty acyl-CoA reductase [Acromyrmex echinatior]	372	147.902	7.18125e-40	79	347	676	372	216	511	127	249	122	124
pam-same-mixed-beh.fa_rep_c4243	-1.32636	5.78115	27.5977	1.49359e-07	5.85034e-05	gi|332031073|gb|EGI70659.1| Organic cation transporter protein [Acromyrmex echinatior]	2788	1078.54	0	553	1150	2955	1579	2394	999	462	948	616	448
pam-same-mixed-beh.fa_rep_c2207	-1.32562	5.14908	12.6048	0.000384763	0.0278048	gi|332018443|gb|EGI59037.1| Aromatic-L-amino-acid decarboxylase [Acromyrmex echinatior]	2495	965.681	0	462	130	1581	908	2132	622	176	775	366	226
pam-same-mixed-beh.fa_rep_c6887	-1.31218	5.15923	12.1615	0.000487873	0.032719	NA							1198	926	1119	243	671	136	523
pam-same-mixed-beh.fa_rep_c24796	-1.31147	4.18279	14.6559	0.00012903	0.0126666	gi|307190591|gb|EFN74573.1| Bumetanide-sensitive sodium-(potassium)-chloride cotransporter [Camponotus floridanus]	4289	1656.73	0	875	935	3985	634	740	282	141	293	219	147
pam-same-mixed-beh.fa_rep_c1951	-1.30983	6.06117	25.634	4.12709e-07	0.000139647	gi|332026358|gb|EGI66487.1| Solute carrier organic anion transporter family member 1A5 [Acromyrmex echinatior]	3693	1427.15	0	791	4000	7026	2350	2083	1249	622	861	717	752
Sample_440_T10_smifors_Pam_PF_(paired)_contig_12544	-1.30269	6.20436	36.131	1.84484e-09	1.27847e-06	gi|332026473|gb|EGI66600.1| Krueppel-like proteinous protein 1 [Acromyrmex echinatior]	2365	915.605	0	482	385	2100	2032	2211	2032	671	1318	861	568
pam-same-mixed-beh.fa_rep_c15275	-1.30083	4.07678	18.1773	2.01262e-05	0.00325718	gi|322800466|gb|EFZ21470.1| hypothetical protein SINV_11819 [Solenopsis invicta]	1923	745.347	0	360	211	1626	500	579	314	176	320	166	150
pam-same-mixed-beh.fa_rep_c9700	-1.29843	7.47658	15.6502	7.62046e-05	0.00882047	gi|307188580|gb|EFN73308.1| Putative oxidoreductase yrbE [Camponotus floridanus]	1609	624.394	0	290	706	1878	2054	6562	6523	1689	2933	1890	1706
pam-same-mixed-beh.fa_rep_c11441	-1.29011	6.77817	29.8691	4.62228e-08	2.1539e-05	NA							2888	3821	2900	935	2594	850	936
pam-same-mixed-beh.fa_rep_c11469	-1.28506	4.26611	15.3894	8.74797e-05	0.00971884	gi|332023269|gb|EGI63523.1| Tyrocidine synthetase 3 [Acromyrmex echinatior]	620	243.432	1.97178e-110	116	1547	1945	614	681	392	163	334	267	117
pam-same-mixed-beh.fa_rep_c11557	-1.28246	9.70906	13.7133	0.000212942	0.0181266	gi|332018729|gb|EGI59300.1| Circadian clock-controlled protein [Acromyrmex echinatior]	555	218.394	1.49235e-63	128	350	1018	23459	27493	18539	8323	16754	10656	4878
pam-same-mixed-beh.fa_rep_c8014	-1.27587	5.43081	21.6754	3.2291e-06	0.000742747	gi|332029119|gb|EGI69130.1| hypothetical protein G5I_02107 [Acromyrmex echinatior]	610	239.58	1.58119e-67	137	2193	2948	1073	1467	1419	292	716	590	296
pam-same-mixed-beh.fa_rep_c16788	-1.27537	6.41276	20.1674	7.09514e-06	0.00136	gi|322788385|gb|EFZ14056.1| hypothetical protein SINV_03712 [Solenopsis invicta]	2893	1118.99	0	559	1055	2983	3509	2219	1416	785	1664	758	844
pam-same-mixed-beh.fa_rep_c10666	-1.27222	5.44874	21.2973	3.93287e-06	0.000867704	gi|607357204|gb|EZA51670.1| Elongation of very long chain fatty acids protein [Cerapachys biroi]	827	323.168	3.10775e-105	149	228	1025	1279	1427	1350	275	1080	343	351
pam-same-mixed-beh.fa_rep_c34859	-1.27079	5.94652	28.0797	1.1642e-07	4.76738e-05	gi|332022923|gb|EGI63191.1| hypothetical protein G5I_08428 [Acromyrmex echinatior]	1320	513.072	2.42375e-168	258	1616	2830	2048	2189	1105	546	1240	561	583
pam-same-mixed-beh.fa_rep_c1213	-1.27008	3.78664	12.1083	0.000501978	0.0335401	gi|332016431|gb|EGI57344.1| Bardet-Biedl syndrome 2 protein-like protein [Acromyrmex echinatior]	3393	1311.59	0	647	1400	3487	362	623	241	119	343	105	112
pam-same-mixed-beh.fa_rep_c3764	-1.26767	4.12667	16.5641	4.70338e-05	0.00618832	gi|332023444|gb|EGI63687.1| Serine protease gd [Acromyrmex echinatior]	1686	654.055	0	362	455	2158	557	510	397	163	376	189	122
pam-same-mixed-beh.fa_rep_c8585	-1.26578	5.28082	18.9638	1.33224e-05	0.0023081	gi|332027463|gb|EGI67546.1| Alpha-tocopherol transfer protein [Acromyrmex echinatior]	1000	389.808	3.36396e-126	186	964	1848	990	1169	925	427	977	222	390
pam-same-mixed-beh.fa_rep_c12726	-1.26182	5.6295	11.2616	0.000791283	0.0457454	gi|607367415|gb|EZA61562.1| Facilitated trehalose transporter Tret1 [Cerapachys biroi]	2127	823.928	0	398	812	2272	499	2762	1262	418	1047	545	354
pam-same-mixed-beh.fa_rep_c24644	-1.26094	3.44324	12.1648	0.000487	0.032701	gi|322794727|gb|EFZ17677.1| hypothetical protein SINV_02630 [Solenopsis invicta]	1833	710.679	0	380	165	1589	391	329	279	67	204	125	85
pam-same-mixed-beh.fa_rep_c9508	-1.25821	3.36199	13.1515	0.000287292	0.0229723	gi|332018742|gb|EGI59307.1| Nose resistant to fluoxetine protein 6 [Acromyrmex echinatior]	4011	1549.64	0	752	1167	3581	234	421	234	93	200	85	110
pam-same-mixed-beh.fa_c1039	-1.24966	5.85738	14.0904	0.000174233	0.0156967	gi|322779322|gb|EFZ09595.1| hypothetical protein SINV_08747 [Solenopsis invicta]	959	374.015	5.48496e-126	179	127	945	1246	3171	1220	364	1457	371	556
Sample_433_R1_smadr_Pam_PF_(paired)_contig_2383	-1.24598	3.71131	14.1064	0.000172752	0.0156376	gi|332022187|gb|EGI62504.1| Lactase-phlorizin hydrolase [Acromyrmex echinatior]	2238	866.685	0	406	284	1783	338	523	348	87	192	141	146
pam-same-mixed-beh.fa_rep_c9890	-1.2391	5.83527	34.2753	4.78422e-09	2.93871e-06	gi|332026356|gb|EGI66485.1| Solute carrier organic anion transporter family member 4C1 [Acromyrmex echinatior]	3023	1169.07	0	602	1896	4022	1660	1996	1353	466	1120	590	515
pam-same-mixed-beh.fa_rep_c13180	-1.2305	6.01513	28.1803	1.10526e-07	4.66746e-05	gi|332027684|gb|EGI67752.1| hypothetical protein G5I_03625 [Acromyrmex echinatior]	572	224.942	2.19015e-64	129	864	1385	1797	2431	1650	463	1054	838	547
pam-same-mixed-beh.fa_rep_c1787	-1.22501	6.28836	21.3077	3.91164e-06	0.000866555	gi|332027897|gb|EGI67952.1| Cytochrome b5 [Acromyrmex echinatior]	516	203.371	2.45061e-55	101	1925	2404	2336	1685	2243	763	1030	802	1007
pam-same-mixed-beh.fa_rep_c38005	-1.22361	4.78581	15.5414	8.07188e-05	0.00916634	gi|607360756|gb|EZA55080.1| Transducin beta-like protein [Cerapachys biroi]	2345	907.901	0	435	5	1429	748	989	747	199	766	235	177
pam-same-mixed-beh.fa_rep_c40255	-1.21273	5.58943	13.5268	0.000235182	0.0195277	gi|332026040|gb|EGI66191.1| Monocarboxylate transporter 1 [Acromyrmex echinatior]	3139	1213.75	0	608	170	2086	1392	1225	1752	295	877	279	702
pam-same-mixed-beh.fa_rep_c37825	-1.21006	8.90509	19.7611	8.77513e-06	0.00161888	gi|607365726|gb|EZA59906.1| hypothetical protein X777_16109 [Cerapachys biroi]	156	64.6994	7.30901e-10	29	813	944	13460	14586	12922	4053	9610	4498	4882
pam-same-mixed-beh.fa_rep_c4303	-1.20689	4.41857	16.5119	4.83453e-05	0.00630001	gi|332030204|gb|EGI69987.1| Cytochrome P450 9e2 [Acromyrmex echinatior]	807	315.464	3.34089e-94	144	1	531	701	642	541	158	485	235	152
pam-same-mixed-beh.fa_rep_c13126	-1.20138	5.17579	24.5815	7.12323e-07	0.000215106	gi|332016589|gb|EGI57470.1| hypothetical protein G5I_14539 [Acromyrmex echinatior]	302	120.939	5.21571e-26	110	699	1232	1227	1102	816	284	672	427	316
pam-same-mixed-beh.fa_rep_c9458	-1.20037	5.18831	27.9345	1.25493e-07	4.98778e-05	NA							1077	1190	967	268	693	408	333
pam-same-mixed-beh.fa_rep_c16587	-1.19275	4.03143	14.6806	0.000127348	0.0126074	gi|322788607|gb|EFZ14234.1| hypothetical protein SINV_09349 [Solenopsis invicta]	1689	655.21	0	327	3	1154	561	483	353	135	355	169	139
pam-same-mixed-beh.fa_rep_c19250	-1.19156	7.5553	14.2982	0.000156018	0.0145403	gi|322801282|gb|EFZ21969.1| hypothetical protein SINV_07911 [Solenopsis invicta]	2676	1035.4	0	513	34	1710	4263	3699	7935	1460	3792	2054	1678
pam-same-mixed-beh.fa_rep_c3054	-1.18821	8.02529	22.0856	2.60754e-06	0.000649531	gi|332025050|gb|EGI65237.1| Elongation of very long chain fatty acids protein [Acromyrmex echinatior]	792	309.686	3.52158e-94	150	281	946	6670	6828	8106	2308	5055	2428	2851
pam-same-mixed-beh.fa_rep_c4345	-1.188	7.23247	19.6825	9.14341e-06	0.00168108	gi|332022486|gb|EGI62793.1| Paired amphipathic helix protein Sin3a [Acromyrmex echinatior]	6678	2576.97	0	1400	528	5000	5912	3880	3170	1173	3123	1367	1566
pam-same-mixed-beh.fa_rep_c2070	-1.18206	7.39846	22.9943	1.62483e-06	0.000430532	gi|332019295|gb|EGI59803.1| Sugar transporter ERD6-like 7 [Acromyrmex echinatior]	2042	791.186	0	404	1418	2836	4646	4925	3741	1774	3280	2180	1271
pam-same-mixed-beh.fa_rep_c5870	-1.17793	7.83537	19.4186	1.04981e-05	0.00190261	gi|332026176|gb|EGI66318.1| Translation initiation factor IF-2 [Acromyrmex echinatior]	377	149.828	2.80969e-36	71	2268	2504	6627	9915	4775	1481	4338	2458	2268
pam-same-mixed-beh.fa_rep_c38369	-1.17692	4.62922	14.8679	0.000115311	0.0117605	gi|322788607|gb|EFZ14234.1| hypothetical protein SINV_09349 [Solenopsis invicta]	885	345.51	7.04191e-110	164	3	581	820	818	475	210	595	280	162
pam-same-mixed-beh.fa_rep_c7749	-1.17186	4.25647	17.6092	2.71269e-05	0.00408445	gi|607355612|gb|EZA50179.1| Lipid phosphate phosphohydrolase [Cerapachys biroi]	1083	421.779	3.07018e-141	224	218	1150	534	552	466	184	342	180	228
pam-same-mixed-beh.fa_rep_c6788	-1.16835	9.0762	17.7076	2.57598e-05	0.00392231	gi|332016589|gb|EGI57470.1| hypothetical protein G5I_14539 [Acromyrmex echinatior]	150	62.3882	3.38669e-06	61	3780	4082	15428	17443	13439	4443	10084	6237	5124
pam-same-mixed-beh.fa_rep_c6393	-1.16542	6.87846	14.6217	0.00013139	0.0127736	gi|322786068|gb|EFZ12679.1| hypothetical protein SINV_07312 [Solenopsis invicta]	1254	487.649	5.91672e-156	284	820	1914	2554	4469	4398	534	2325	1160	1243
pam-same-mixed-beh.fa_rep_c34729	-1.15725	6.18235	23.4882	1.25681e-06	0.00034661	gi|322799264|gb|EFZ20655.1| hypothetical protein SINV_03527 [Solenopsis invicta]	1191	463.381	3.3215e-157	219	500	1357	1782	2823	1990	494	1295	969	610
pam-same-mixed-beh.fa_rep_c7708	-1.15306	3.44552	11.1945	0.000820381	0.0471253	NA							327	290	336	74	191	119	118
Sample_437_T1_smifors_Pam_PF_(paired)_contig_7907	-1.14707	6.98179	20.5203	5.90019e-06	0.00119003	gi|332023149|gb|EGI63405.1| Fatty acyl-CoA reductase 1 [Acromyrmex echinatior]	1217	473.396	8.00925e-156	237	1018	2031	3617	3280	3555	1099	2844	902	1518
pam-same-mixed-beh.fa_rep_c14507	-1.14512	6.83564	20.4879	6.00089e-06	0.00119025	gi|332021098|gb|EGI61485.1| Phosphoenolpyruvate carboxykinase [Acromyrmex echinatior]	3223	1246.11	0	632	1029	3173	2609	3724	3477	914	2347	818	1495
pam-same-mixed-beh.fa_rep_c13402	-1.14328	4.91614	17.131	3.48886e-05	0.00486048	NA							1099	667	777	237	601	311	314
pam-same-mixed-beh.fa_rep_c17872	-1.14315	5.62195	22.6686	1.92484e-06	0.000495453	gi|322795123|gb|EFZ17963.1| hypothetical protein SINV_05292 [Solenopsis invicta]	1742	675.626	0	308	684	2003	1756	1298	1056	418	945	500	540
Sample_435_R7_smadr_Pam_PF_(paired)_contig_3191	-1.14142	6.06227	19.5329	9.88843e-06	0.0018119	gi|332021636|gb|EGI61995.1| Retinoid-inducible serine carboxypeptidase [Acromyrmex echinatior]	1639	635.95	0	306	104	1354	1508	2259	1122	847	1359	678	694
pam-same-mixed-beh.fa_rep_c2649	-1.13721	5.81215	28.469	9.52114e-08	4.15045e-05	gi|332016332|gb|EGI57245.1| Trehalase [Acromyrmex echinatior]	2827	1093.57	0	547	938	2776	1393	1766	1337	562	1109	675	503
pam-same-mixed-beh.fa_rep_c18761	-1.12654	6.33847	28.2182	1.08382e-07	4.61299e-05	gi|332017213|gb|EGI58001.1| Putative multidrug resistance-associated protein lethal(2)03659 [Acromyrmex echinatior]	6149	2373.2	0	1233	961	5076	2175	2096	2291	738	1700	797	852
pam-same-mixed-beh.fa_rep_c24377	-1.12431	8.34822	14.4548	0.00014356	0.013725	NA							10434	11573	5975	2678	6373	4491	2467
Sample_435_R7_smadr_Pam_PF_(paired)_contig_1264	-1.12326	6.89106	15.0677	0.000103722	0.0110149	gi|332025987|gb|EGI66140.1| Antithrombin-III [Acromyrmex echinatior]	1951	756.133	0	368	937	2211	3561	5217	2405	695	2827	1390	858
pam-same-mixed-beh.fa_rep_c11576	-1.12243	5.72463	22.7137	1.8802e-06	0.00048628	gi|607364043|gb|EZA58264.1| Beta-hexosaminidase subunit beta [Cerapachys biroi]	2551	987.252	0	466	355	1947	1558	1777	1096	463	1286	545	439
pam-same-mixed-beh.fa_rep_c39626	-1.11917	5.67306	16.6787	4.4275e-05	0.00590924	gi|322788684|gb|EFZ14277.1| hypothetical protein SINV_01433 [Solenopsis invicta]	1997	773.852	0	387	230	1663	1801	1875	808	385	832	566	614
Sample_435_R7_smadr_Pam_PF_(paired)_contig_148	-1.11632	8.47182	17.0207	3.69754e-05	0.00511168	gi|322798328|gb|EFZ20068.1| hypothetical protein SINV_09298 [Solenopsis invicta]	1263	491.115	1.57391e-166	231	455	1324	9106	10462	9764	3116	8663	3129	3499
pam-same-mixed-beh.fa_rep_c6656	-1.11547	7.44592	20.2626	6.75057e-06	0.00129869	gi|332022284|gb|EGI62597.1| Ecdysteroid-regulated 16 kDa protein [Acromyrmex echinatior]	728	285.034	6.85233e-88	140	910	1452	4648	5160	3199	2032	3655	1785	1809
pam-same-mixed-beh.fa_rep_c24318	-1.11431	4.378	11.2688	0.0007882	0.0456649	gi|322794736|gb|EFZ17683.1| hypothetical protein SINV_00015 [Solenopsis invicta]	1452	563.918	0	273	3	1172	668	716	311	200	546	168	197
Sample_433_R1_smadr_Pam_PF_(paired)_contig_966	-1.11415	4.96395	14.4736	0.000142137	0.0136467	gi|322796740|gb|EFZ19173.1| hypothetical protein SINV_12036 [Solenopsis invicta]	684	268.085	8.06621e-95	133	514	933	859	968	933	210	883	280	233
pam-same-mixed-beh.fa_rep_c13417	-1.11326	5.04756	15.91	6.64258e-05	0.00799683	gi|307190354|gb|EFN74413.1| Fatty acyl-CoA reductase 1 [Camponotus floridanus]	245	98.9821	7.36589e-22	45	197	496	873	811	849	350	667	237	457
Sample_440_T10_smifors_Pam_PF_(paired)_contig_1412	-1.10874	4.7917	20.4184	6.22292e-06	0.0012231	NA							752	888	649	247	534	256	342
Sample_435_R7_smadr_Pam_PF_(paired)_contig_4099	-1.106	4.9587	18.5365	1.66681e-05	0.00279807	NA							743	994	920	243	568	442	253
pam-same-mixed-beh.fa_rep_c6840	-1.10048	6.63012	24.1114	9.0922e-07	0.000268563	gi|332029120|gb|EGI69131.1| Tetraspanin-9 [Acromyrmex echinatior]	1390	540.036	1.72589e-175	258	1936	2721	2631	2779	2402	982	1485	1247	1152
pam-same-mixed-beh.fa_rep_c1174	-1.09962	5.92693	17.2232	3.32359e-05	0.00470297	gi|607352810|gb|EZA47699.1| Early growth response protein [Cerapachys biroi]	2078	805.053	0	487	1036	2916	2247	2097	1245	354	1292	606	652
pam-same-mixed-beh.fa_c17927	-1.09752	6.39088	14.4528	0.000143714	0.013725	gi|322802711|gb|EFZ22928.1| hypothetical protein SINV_01510 [Solenopsis invicta]	3410	1318.14	0	646	370	2460	2564	2824	1676	711	1794	1269	478
pam-same-mixed-beh.fa_rep_c1970	-1.0965	5.71073	25.2155	5.12688e-07	0.000164957	gi|332021866|gb|EGI62202.1| Sodium-coupled monocarboxylate transporter 1 [Acromyrmex echinatior]	2200	852.047	0	477	307	2097	1555	1453	1150	509	945	613	569
pam-same-mixed-beh.fa_c13837	-1.09382	4.0869	12.9382	0.00032194	0.024592	gi|332023481|gb|EGI63723.1| Peroxisomal biogenesis factor 6 [Acromyrmex echinatior]	3628	1402.11	0	682	3428	5911	378	608	454	140	421	174	144
pam-same-mixed-beh.fa_rep_c4835	-1.09302	7.01517	24.4577	7.59585e-07	0.000228104	gi|332023103|gb|EGI63364.1| Putative ATP-dependent RNA helicase DDX23 [Acromyrmex echinatior]	2533	980.319	0	559	523	2238	2796	4533	2994	1298	2748	1518	1181
Sample_440_T10_smifors_Pam_PF_(paired)_contig_11499	-1.09213	5.56429	13.8651	0.000196415	0.0171519	NA							1603	1333	1117	354	1399	350	412
pam-same-mixed-beh.fa_rep_c4512	-1.08807	5.86902	25.7113	3.96495e-07	0.000135646	gi|307194255|gb|EFN76651.1| Matrix metalloproteinase-14 [Harpegnathos saltator]	2113	818.535	0	400	3877	5247	1777	1648	1509	460	1071	641	676
pam-same-mixed-beh.fa_rep_c38035	-1.08766	7.43021	13.9248	0.000190274	0.0167782	gi|332018114|gb|EGI58728.1| hypothetical protein G5I_13192 [Acromyrmex echinatior]	1981	767.689	0	379	796	2208	5433	5369	3411	1528	3343	2711	1102
pam-same-mixed-beh.fa_rep_c14539	-1.08507	6.73164	20.565	5.76395e-06	0.00117129	gi|332017138|gb|EGI57937.1| CTP synthase [Acromyrmex echinatior]	2744	1061.6	0	543	1643	3403	3278	3672	1969	910	2485	934	1162
pam-same-mixed-beh.fa_rep_c24431	-1.08022	4.58756	14.7322	0.00012391	0.0123816	gi|332029580|gb|EGI69469.1| hypothetical protein G5I_01759 [Acromyrmex echinatior]	1039	404.831	1.84285e-135	208	263	1015	809	821	448	181	437	300	247
pam-same-mixed-beh.fa_rep_c12753	-1.06786	4.05005	12.2114	0.000474987	0.0321741	gi|332019502|gb|EGI59981.1| hypothetical protein G5I_11768 [Acromyrmex echinatior]	526	207.223	2.10319e-59	98	3	398	476	499	379	146	340	229	130
pam-same-mixed-beh.fa_rep_c14654	-1.06003	4.96121	12.4538	0.00041714	0.0293595	gi|322788902|gb|EFZ14431.1| hypothetical protein SINV_04098 [Solenopsis invicta]	1722	667.922	0	323	612	2018	885	1092	809	197	560	513	213
pam-same-mixed-beh.fa_rep_c17563	-1.05159	5.14706	15.7941	7.06213e-05	0.00838981	gi|607365259|gb|EZA59457.1| Beta-galactosidase [Cerapachys biroi]	2751	1064.29	0	525	597	2486	1203	1028	572	343	714	395	389
pam-same-mixed-beh.fa_rep_c6802	-1.03836	4.63354	14.3386	0.000152704	0.0143849	gi|332017217|gb|EGI58005.1| Putative multidrug resistance-associated protein lethal(2)03659 [Acromyrmex echinatior]	6192	2389.76	0	1200	2260	6315	767	767	597	178	538	331	203
pam-same-mixed-beh.fa_c16271	-1.03829	4.40429	11.7764	0.000599876	0.038283	gi|322799099|gb|EFZ20552.1| hypothetical protein SINV_11481 [Solenopsis invicta]	3225	1246.88	0	615	106	2103	514	540	494	243	298	261	286
pam-same-mixed-beh.fa_rep_c5168	-1.03498	5.2353	19.1921	1.18202e-05	0.00209051	gi|322802193|gb|EFZ22607.1| hypothetical protein SINV_13778 [Solenopsis invicta]	2404	930.628	0	467	1871	3433	917	1231	949	324	572	541	411
pam-same-mixed-beh.fa_rep_c1567	-1.03244	6.16599	20.7888	5.12807e-06	0.00108278	gi|51702432|gb|AAU08789.1| striated muscle activator of Rho-dependent signaling [Solenopsis invicta]	810	316.62	5.30784e-97	150	201	701	2273	2479	1541	493	1461	882	725
Sample_435_R7_smadr_Pam_PF_(paired)_contig_33255	-1.02475	5.49607	17.3483	3.11184e-05	0.0045217	gi|607365374|gb|EZA59572.1| hypothetical protein X777_00415 [Cerapachys biroi]	361	143.665	4.68148e-39	64	2	232	946	1353	1477	350	725	556	567
pam-same-mixed-beh.fa_rep_c6833	-1.01756	5.02951	11.0601	0.000882071	0.0496144	gi|332021031|gb|EGI61420.1| Niemann-Pick C1 protein [Acromyrmex echinatior]	4498	1737.24	0	963	715	4281	859	1101	471	375	901	289	316
pam-same-mixed-beh.fa_rep_c8081	-1.00963	5.65401	14.3845	0.000149024	0.0141075	gi|332016544|gb|EGI57425.1| Esterase E4 [Acromyrmex echinatior]	1946	754.207	0	376	206	1810	1336	2265	816	375	1011	523	627
pam-same-mixed-beh.fa_rep_c9903	-1.00942	5.21935	22.0232	2.69374e-06	0.000655888	gi|332019603|gb|EGI60081.1| Sphingomyelin phosphodiesterase [Acromyrmex echinatior]	3647	1409.43	0	683	902	3088	854	1122	963	352	761	427	418
pam-same-mixed-beh.fa_rep_c39009	-1.00371	4.79888	15.5838	7.89276e-05	0.00903117	gi|322803275|gb|EFZ23254.1| hypothetical protein SINV_15253 [Solenopsis invicta]	1110	432.18	4.00795e-143	221	965	1930	663	1050	591	239	684	286	282
pam-same-mixed-beh.fa_rep_c4086	-1.00327	5.04813	17.2463	3.28339e-05	0.00468392	gi|332018512|gb|EGI59102.1| Acyl-coenzyme A:6-aminopenicillanic-acid-acyltransferase 40 kDa form [Acromyrmex echinatior]	1837	712.22	0	336	109	1257	730	1099	742	334	820	337	335
pam-same-mixed-beh.fa_rep_c18168	-1.00182	5.32218	17.7188	2.56079e-05	0.0039102	gi|332018423|gb|EGI59017.1| Sodium-coupled monocarboxylate transporter 1 [Acromyrmex echinatior]	2786	1077.77	0	526	530	2305	1103	1296	709	403	845	509	390
pam-same-mixed-beh.fa_rep_c15122	-1.00155	4.89287	11.5309	0.000684498	0.0416197	gi|332021983|gb|EGI62309.1| Multiple epidermal growth factor-like domains 10 [Acromyrmex echinatior]	1958	758.829	0	403	712	2220	1034	795	565	256	776	360	224
pam-same-mixed-beh.fa_c622	-0.993853	4.92842	13.6017	0.000225978	0.0188674	gi|332020587|gb|EGI60995.1| Serine/threonine-protein kinase SBK1 [Acromyrmex echinatior]	2124	822.772	0	377	2132	3325	1027	1047	627	187	682	309	354
pam-same-mixed-beh.fa_rep_c1954	-0.990647	8.13276	12.9375	0.000322073	0.024592	gi|322799038|gb|EFZ20494.1| hypothetical protein SINV_08051 [Solenopsis invicta]	1658	643.269	0	305	47	1339	8447	7542	5339	2852	6627	3553	2432
Sample_437_T1_smifors_Pam_PF_(paired)_contig_3209	-0.987639	7.39946	14.3159	0.00015455	0.0144534	gi|322794131|gb|EFZ17340.1| hypothetical protein SINV_08246 [Solenopsis invicta]	2035	788.489	0	400	1710	3095	5432	3987	4265	1368	4158	2137	1376
Sample_435_R7_smadr_Pam_PF_(paired)_contig_6376	-0.987471	4.77636	14.7758	0.000121081	0.0122106	NA							712	1004	651	193	500	289	375
pam-same-mixed-beh.fa_c2062	-0.986662	6.93888	13.1216	0.000291918	0.0232053	NA							3102	3607	4282	665	2462	1206	1644
pam-same-mixed-beh.fa_rep_c1403	-0.984095	5.09732	12.6414	0.000377287	0.0273377	gi|332019028|gb|EGI59562.1| Aquaporin AQPAe.a [Acromyrmex echinatior]	1113	433.335	3.8183e-137	216	989	1813	563	907	1117	347	626	400	433
pam-same-mixed-beh.fa_rep_c12890	-0.983844	5.34902	17.1073	3.5327e-05	0.00490891	NA							1135	1512	890	284	694	479	541
pam-same-mixed-beh.fa_rep_c7963	-0.981589	5.91194	19.4559	1.0295e-05	0.00187369	gi|332023516|gb|EGI63752.1| Glucose dehydrogenase [Acromyrmex echinatior]	2671	1033.48	0	513	204	2060	1233	2274	1587	467	1095	717	754
pam-same-mixed-beh.fa_rep_c25720	-0.971	8.46961	11.7572	0.000606084	0.0384974	gi|322794757|gb|EFZ17704.1| hypothetical protein SINV_02546 [Solenopsis invicta]	485	191.43	4.59784e-49	151	450	1031	11840	7813	8642	2950	7946	4108	3790
pam-same-mixed-beh.fa_rep_c6854	-0.969317	4.34814	11.5286	0.000685336	0.0416238	gi|332025171|gb|EGI65351.1| Inositol monophosphatase 2 [Acromyrmex echinatior]	1349	524.242	0	252	251	1090	643	540	443	175	361	286	222
Sample_433_R1_smadr_Pam_PF_(paired)_contig_11756	-0.968701	4.32973	11.6312	0.000648535	0.0402479	gi|322801851|gb|EFZ22423.1| hypothetical protein SINV_08197 [Solenopsis invicta]	601	236.113	6.03499e-73	107	3	428	457	627	439	210	402	291	186
pam-same-mixed-beh.fa_rep_c6830	-0.954902	6.39727	16.5633	4.70529e-05	0.00618832	gi|332016454|gb|EGI57367.1| Synaptic vesicle glycoprotein 2B [Acromyrmex echinatior]	1979	766.918	0	383	488	1849	2622	1920	2273	663	1853	1107	817
Sample_435_R7_smadr_Pam_PF_(paired)_contig_6054	-0.953995	5.65753	21.2453	4.04094e-06	0.000884328	gi|307206265|gb|EFN84330.1| Cytochrome P450 6k1 [Harpegnathos saltator]	1953	756.903	0	345	3	1400	1390	1484	1136	447	1063	593	583
pam-same-mixed-beh.fa_rep_c18088	-0.951531	5.79734	11.6851	0.000630029	0.0394344	gi|645029448|ref|XP_008217770.1| PREDICTED: uncharacterized protein LOC100679031 isoform X1 [Nasonia vitripennis]	167	68.9366	5.6117e-09	42	45	368	1388	1561	857	707	1203	766	520
Sample_440_T10_smifors_Pam_PF_(paired)_contig_11171	-0.951179	4.5566	11.8009	0.000592025	0.0379613	gi|332029619|gb|EGI69508.1| Putative cytochrome P450 6a14 [Acromyrmex echinatior]	2062	798.89	0	379	111	1616	672	782	469	195	621	272	206
pam-same-mixed-beh.fa_rep_c10758	-0.94854	5.01197	14.9761	0.000108883	0.0113402	gi|332018902|gb|EGI59448.1| Alpha-aminoadipic semialdehyde synthase, mitochondrial [Acromyrmex echinatior]	4440	1714.89	0	874	1045	3777	949	1040	683	252	812	377	303
pam-same-mixed-beh.fa_rep_c9615	-0.946141	6.43292	14.1904	0.000165209	0.0151874	gi|322801851|gb|EFZ22423.1| hypothetical protein SINV_08197 [Solenopsis invicta]	1715	665.226	0	317	113	1330	2646	2244	2002	730	2297	1105	660
pam-same-mixed-beh.fa_rep_c7585	-0.944347	5.56236	15.4241	8.5887e-05	0.00965184	gi|322790649|gb|EFZ15433.1| hypothetical protein SINV_06017 [Solenopsis invicta]	879	343.199	1.38661e-110	175	570	1172	977	1511	1372	383	1282	483	464
Sample_437_T1_smifors_Pam_PF_(paired)_contig_12782	-0.942318	4.78246	12.0837	0.000508647	0.0338185	gi|607361837|gb|EZA56101.1| hypothetical protein X777_03582 [Cerapachys biroi]	913	356.295	3.67106e-109	161	48	1058	833	613	639	264	650	350	258
pam-same-mixed-beh.fa_rep_c8096	-0.941465	5.74819	16.7214	4.32897e-05	0.0058064	gi|332024587|gb|EGI64785.1| Tryptophan 2,3-dioxygenase [Acromyrmex echinatior]	1662	644.81	0	345	1413	2600	1215	1734	1130	551	1329	675	481
pam-same-mixed-beh.fa_rep_c10787	-0.938693	5.8615	16.6068	4.59848e-05	0.00609272	gi|322786157|gb|EFZ12762.1| hypothetical protein SINV_00682 [Solenopsis invicta]	1245	484.182	3.40118e-158	242	1737	2576	1452	2120	1574	348	1300	642	685
pam-same-mixed-beh.fa_rep_c10805	-0.936859	7.15018	19.4138	1.05243e-05	0.00190261	gi|607361739|gb|EZA56014.1| Group 3 secretory phospholipase A2 [Cerapachys biroi]	1170	455.292	2.82179e-151	215	312	1004	3338	4135	3295	1418	3125	1796	1488
pam-same-mixed-beh.fa_rep_c37986	-0.929316	4.95929	14.5491	0.000136551	0.0132041	gi|307184875|gb|EFN71153.1| hypothetical protein EAG_05390 [Camponotus floridanus]	1321	513.457	4.19078e-168	243	2461	3468	903	1089	639	225	755	349	332
pam-same-mixed-beh.fa_rep_c5906	-0.926552	5.08894	16.4064	5.11131e-05	0.00654421	NA							902	1103	690	306	804	404	356
pam-same-mixed-beh.fa_rep_c4062	-0.92581	5.68497	14.9878	0.00010821	0.0113246	gi|332024549|gb|EGI64747.1| Solute carrier family 41 member 2 [Acromyrmex echinatior]	2648	1024.62	0	526	1403	3058	1466	1309	1475	370	1039	754	499
pam-same-mixed-beh.fa_rep_c19170	-0.922549	7.18259	11.5064	0.000693582	0.0419796	gi|607353384|gb|EZA48149.1| Elongation of very long chain fatty acids protein [Cerapachys biroi]	1376	534.643	1.27709e-175	249	445	1380	3944	3157	3434	1527	2790	2397	1240
pam-same-mixed-beh.fa_rep_c1501	-0.92207	6.37407	14.1674	0.000167239	0.0153296	gi|307182028|gb|EFN69425.1| Tetratricopeptide repeat protein 39B [Camponotus floridanus]	2757	1066.6	0	504	417	2225	2070	2340	1511	948	1864	779	1130
pam-same-mixed-beh.fa_c36705	-0.918915	7.41254	13.6315	0.000222424	0.0186982	gi|607358107|gb|EZA52524.1| hypothetical protein X777_08003 [Cerapachys biroi]	326	130.183	7.08678e-29	60	2371	2556	3778	5828	5350	1017	3704	2012	2000
pam-same-mixed-beh.fa_rep_c39205	-0.913479	5.67106	16.7559	4.25088e-05	0.00574443	gi|332023935|gb|EGI64153.1| Branched-chain-amino-acid aminotransferase, cytosolic [Acromyrmex echinatior]	2002	775.778	0	369	572	1795	1442	1328	1419	372	1191	583	574
pam-same-mixed-beh.fa_rep_c9667	-0.911254	5.39995	17.8146	2.43509e-05	0.00374167	gi|332029576|gb|EGI69465.1| Solute carrier family 46 member 3 [Acromyrmex echinatior]	2078	805.053	0	439	3827	5314	910	1251	1010	427	884	509	509
pam-same-mixed-beh.fa_rep_c24286	-0.903628	8.57899	11.3382	0.000759285	0.0446875	gi|332025852|gb|EGI66008.1| Apolipoprotein D [Acromyrmex echinatior]	1360	528.48	0	250	423	1262	9782	13076	9261	2779	7983	5544	3780
pam-same-mixed-beh.fa_rep_c13774	-0.902286	5.60931	12.8661	0.000334591	0.0251894	gi|332026955|gb|EGI67052.1| hypothetical protein G5I_04389 [Acromyrmex echinatior]	414	164.081	1.65092e-49	82	981	1445	1464	1671	1060	319	1140	713	410
pam-same-mixed-beh.fa_rep_c4470	-0.882961	5.22253	13.8186	0.000201335	0.0175249	gi|607368623|gb|EZA62735.1| Nuclear factor interleukin-3-regulated protein [Cerapachys biroi]	1473	572.007	0	296	3	1007	965	1108	1020	265	867	349	519
pam-same-mixed-beh.fa_rep_c19335	-0.879851	5.87312	13.8321	0.000199891	0.0174272	gi|332022921|gb|EGI63189.1| hypothetical protein G5I_08426 [Acromyrmex echinatior]	1560	605.52	0	284	105	1310	1983	1637	1138	449	1325	773	621
pam-same-mixed-beh.fa_rep_c10175	-0.872211	5.51638	15.6239	7.72718e-05	0.00891498	gi|322802242|gb|EFZ22638.1| hypothetical protein SINV_00534 [Solenopsis invicta]	1743	676.011	0	326	265	1257	1306	1286	1114	349	963	491	640
pam-same-mixed-beh.fa_rep_c12059	-0.868259	6.46204	18.3071	1.88005e-05	0.00307022	gi|322798643|gb|EFZ20247.1| hypothetical protein SINV_11780 [Solenopsis invicta]	1442	560.066	0	259	234	1106	2453	2588	2087	684	1856	1204	989
pam-same-mixed-beh.fa_rep_c2755	-0.866721	7.01637	13.116	0.000292781	0.0232053	gi|307170284|gb|EFN62639.1| Serine protease easter [Camponotus floridanus]	1560	605.52	0	299	189	1325	2823	5318	2912	907	3111	1750	1261
pam-same-mixed-beh.fa_c339	-0.861836	5.9099	13.7699	0.000206618	0.0178411	gi|322800799|gb|EFZ21675.1| hypothetical protein SINV_07900 [Solenopsis invicta]	1160	451.44	8.01442e-156	218	259	963	1378	2459	1372	389	1360	673	772
pam-same-mixed-beh.fa_rep_c1156	-0.854738	4.84852	12.2695	0.000460412	0.0315426	gi|322794510|gb|EFZ17563.1| hypothetical protein SINV_12524 [Solenopsis invicta]	2088	808.905	0	389	4681	6063	587	1084	667	233	639	349	354
Sample_435_R7_smadr_Pam_PF_(paired)_contig_11363	-0.851479	6.09803	13.486	0.000240349	0.01985	NA							1605	1608	1989	610	1831	786	718
pam-same-mixed-beh.fa_rep_c14720	-0.847286	5.80688	13.7283	0.000211247	0.0180336	gi|332020999|gb|EGI61392.1| PI-PLC X domain-containing protein 1 [Acromyrmex echinatior]	2288	885.945	0	427	652	1995	1298	1402	1578	494	1373	768	537
pam-same-mixed-beh.fa_rep_c5309	-0.846582	6.5736	14.2618	0.000159062	0.0147225	gi|607353384|gb|EZA48149.1| Elongation of very long chain fatty acids protein [Cerapachys biroi]	1376	534.643	3.08036e-170	249	2330	3265	2736	2877	2195	694	2435	1283	885
pam-same-mixed-beh.fa_rep_c17415	-0.846007	5.14162	14.3338	0.000153088	0.0143913	gi|332022022|gb|EGI62348.1| Protein yellow [Acromyrmex echinatior]	2034	788.104	0	367	752	1987	751	1160	847	310	692	486	434
pam-same-mixed-beh.fa_rep_c9224	-0.838143	5.79571	12.6843	0.000368743	0.0270015	gi|307176232|gb|EFN65867.1| Plasminogen activator inhibitor 1 [Camponotus floridanus]	1961	759.985	0	359	141	1496	1232	2256	1168	405	1059	690	780
pam-same-mixed-beh.fa_rep_c34819	-0.831699	6.62613	12.1806	0.000482885	0.032546	gi|332017710|gb|EGI58386.1| hypothetical protein G5I_13513 [Acromyrmex echinatior]	1718	666.381	0	374	2383	3645	2772	2474	2919	644	2573	1097	1144
pam-same-mixed-beh.fa_rep_c5468	-0.830927	5.64271	12.0265	0.000524502	0.0347019	gi|332030380|gb|EGI70087.1| Ceramide kinase [Acromyrmex echinatior]	2513	972.615	0	486	2470	4038	1156	1607	985	489	1077	474	781
pam-same-mixed-beh.fa_rep_c10819	-0.827058	5.04334	13.2374	0.000274419	0.0222058	gi|607353591|gb|EZA48332.1| Proton-coupled amino acid transporter [Cerapachys biroi]	1881	729.169	0	380	327	1781	850	996	759	269	764	465	340
pam-same-mixed-beh.fa_rep_c7336	-0.825567	6.95072	14.6552	0.000129078	0.0126666	gi|307189322|gb|EFN73753.1| Nudix hydrolase 8 [Camponotus floridanus]	1623	629.787	0	290	2345	3388	2916	4214	3067	895	3075	1308	1592
pam-same-mixed-beh.fa_rep_c36648	-0.822361	5.72809	15.0562	0.000104356	0.0110336	gi|322796798|gb|EFZ19225.1| hypothetical protein SINV_14437 [Solenopsis invicta]	1008	392.889	4.46278e-128	190	509	1192	1382	1664	1267	391	1341	680	555
pam-same-mixed-beh.fa_rep_c39076	-0.813127	6.71877	13.2192	0.000277102	0.0223226	gi|322788902|gb|EFZ14431.1| hypothetical protein SINV_04098 [Solenopsis invicta]	913	356.295	2.59289e-116	168	1	750	2656	2799	2478	961	2359	1647	1005
pam-same-mixed-beh.fa_rep_c1947	-0.803146	5.25103	12.6565	0.000374271	0.0272718	gi|322792392|gb|EFZ16376.1| hypothetical protein SINV_10728 [Solenopsis invicta]	469	185.267	1.14811e-51	108	669	1064	760	1263	1050	287	837	481	489
pam-same-mixed-beh.fa_c15134	-0.80118	5.7494	15.4044	8.6786e-05	0.00971248	gi|307172668|gb|EFN64011.1| L-xylulose reductase [Camponotus floridanus]	728	285.034	1.00737e-91	135	1	465	1215	1633	1294	468	1113	738	675
pam-same-mixed-beh.fa_rep_c12662	-0.790704	5.61174	13.0032	0.000310955	0.0241153	gi|307174691|gb|EFN65074.1| Flexible cuticle protein 12 [Camponotus floridanus]	421	166.777	1.67123e-44	90	1540	1842	1454	1244	1043	415	1129	661	567
pam-same-mixed-beh.fa_rep_c14547	-0.787791	6.70884	12.3892	0.000431828	0.0301589	gi|332022517|gb|EGI62820.1| Protein 5NUC [Acromyrmex echinatior]	2712	1049.27	0	498	5435	7183	2439	3457	2440	823	2625	1570	954
pam-same-mixed-beh.fa_rep_c2116	-0.781787	6.22599	12.173	0.000484859	0.0325978	gi|322799762|gb|EFZ20965.1| hypothetical protein SINV_05442 [Solenopsis invicta]	653	256.144	1.14753e-73	145	4636	5190	1723	1823	2302	575	1665	885	1039
pam-same-mixed-beh.fa_rep_c9287	-0.770496	7.43407	12.0875	0.000507603	0.0337906	gi|332028169|gb|EGI68220.1| hypothetical protein G5I_03316 [Acromyrmex echinatior]	1891	733.021	0	342	1234	2472	4629	5466	3793	1289	4288	2407	1844
pam-same-mixed-beh.fa_rep_c19965	-0.755706	5.73487	11.3161	0.000768369	0.0450071	gi|332029575|gb|EGI69464.1| hypothetical protein G5I_01754 [Acromyrmex echinatior]	1445	561.222	0	278	1206	2117	1638	1509	1041	410	1347	708	598
pam-same-mixed-beh.fa_c38431	-0.754742	6.77001	12.4416	0.000419871	0.0295133	gi|332024032|gb|EGI64250.1| Xanthine dehydrogenase [Acromyrmex echinatior]	4725	1824.68	0	905	1626	4751	2882	3026	2554	875	2873	1515	1106
pam-same-mixed-beh.fa_rep_c2705	-0.748934	6.60151	13.2795	0.000268324	0.0218603	gi|332019645|gb|EGI60119.1| hypothetical protein G5I_11660 [Acromyrmex echinatior]	1639	635.95	0	436	836	2725	2296	3173	2242	744	2252	1437	1076
pam-same-mixed-beh.fa_rep_c11267	-0.745086	6.51427	11.3357	0.000760317	0.0446875	gi|332026966|gb|EGI67062.1| Endothelin-converting enzyme 1 [Acromyrmex echinatior]	2093	810.831	0	404	112	1896	2022	2477	2101	893	1693	1445	1165
pam-same-mixed-beh.fa_rep_c10205	-0.744343	7.49912	11.2153	0.000811273	0.046801	gi|322794821|gb|EFZ17768.1| hypothetical protein SINV_11046 [Solenopsis invicta]	2793	1080.47	0	624	242	2614	5073	5194	3903	1404	4696	2332	2080
Sample_440_T10_smifors_Pam_PF_(paired)_contig_9387	-0.729409	6.46676	11.6008	0.000659247	0.0406792	gi|332022829|gb|EGI63102.1| hypothetical protein G5I_08549 [Acromyrmex echinatior]	1638	635.565	0	333	77	1093	2151	2822	1848	733	1663	1161	1369
pam-same-mixed-beh.fa_rep_c12584	-0.728172	5.66746	12.5359	0.000399204	0.0284677	NA							1176	1364	1284	434	1192	687	637
pam-same-mixed-beh.fa_rep_c16133	-0.703884	6.34425	11.7709	0.000601635	0.0383048	gi|332031266|gb|EGI70800.1| Protein toll [Acromyrmex echinatior]	3746	1447.57	0	771	1898	4957	2306	2153	1754	646	2025	1120	969
Sample_440_T10_smifors_Pam_PF_(paired)_contig_7463	-0.69222	5.97786	11.4086	0.00073104	0.0435008	NA							1498	1665	1629	502	1679	820	752
pam-same-mixed-beh.fa_rep_c16476	-0.675864	6.65623	11.5764	0.000667935	0.0410746	gi|607354836|gb|EZA49448.1| hypothetical protein X777_11946 [Cerapachys biroi]	4239	1637.47	0	936	344	3631	2153	2949	2448	855	2492	1320	1336
pam-same-mixed-beh.fa_rep_c9950	0.645497	6.05832	11.2018	0.000817176	0.0470411	gi|322795047|gb|EFZ17895.1| hypothetical protein SINV_05129 [Solenopsis invicta]	1761	682.945	0	325	523	1533	1022	1432	996	361	2656	1491	1537
pam-same-mixed-beh.fa_rep_c9477	0.672134	7.04417	11.299	0.000775503	0.0451507	gi|322786988|gb|EFZ13212.1| hypothetical protein SINV_05809 [Solenopsis invicta]	927	361.688	1.52317e-120	202	98	805	2069	2887	1940	671	5275	2939	3134
pam-same-mixed-beh.fa_rep_c12423	0.674986	6.69388	12.2244	0.000471688	0.0320712	gi|322794767|gb|EFZ17714.1| hypothetical protein SINV_04146 [Solenopsis invicta]	1020	397.512	7.12106e-133	188	212	847	1668	2125	1482	561	4334	2328	2332
pam-same-mixed-beh.fa_rep_c4722	0.679994	5.85428	12.1507	0.000490689	0.0328264	gi|332023383|gb|EGI63628.1| Coiled-coil domain-containing protein 43 [Acromyrmex echinatior]	686	268.855	2.93626e-78	151	2824	3318	883	1198	901	297	2338	1318	1335
pam-same-mixed-beh.fa_rep_c8838	0.702566	7.47158	11.2966	0.000776482	0.0451507	gi|332020166|gb|EGI60610.1| Tetratricopeptide repeat protein 37 [Acromyrmex echinatior]	5709	2203.71	0	1087	129	4034	2823	3790	2464	923	7144	4026	4233
pam-same-mixed-beh.fa_rep_c4251	0.704662	5.5384	12.2151	0.000474051	0.032151	gi|332021297|gb|EGI61676.1| Flap endonuclease 1-B [Acromyrmex echinatior]	1840	713.375	0	350	144	1286	659	956	759	235	1969	1111	994
pam-same-mixed-beh.fa_rep_c14335	0.708997	6.63348	12.9574	0.000318662	0.0245674	gi|380028288|ref|XP_003697838.1| PREDICTED: hepatic leukemia factor-like [Apis florea] >gi|571570141|ref|XP_006560301.1| PREDICTED: hepatic leukemia factor isoform X6 [Apis mellifera] >gi|572300182|ref|XP_006616198.1| PREDICTED: hepatic leukemia factor-like isoform X2 [Apis dorsata]	1220	474.552	1.75287e-148	293	2053	3057	1650	1811	1603	490	4126	2186	2370
pam-same-mixed-beh.fa_rep_c4970	0.71103	7.61358	11.3467	0.000755817	0.0445528	gi|607357790|gb|EZA52230.1| putative phospholipid hydroperoxide glutathione peroxidase [Cerapachys biroi]	880	343.584	2.0118e-113	161	654	1181	3146	3914	2937	991	7885	4526	4625
pam-same-mixed-beh.fa_rep_c15732	0.713033	6.97928	12.6852	0.000368559	0.0270015	gi|332024111|gb|EGI64327.1| hypothetical protein G5I_07205 [Acromyrmex echinatior]	380	150.984	5.41212e-41	75	132	383	1996	2388	1688	757	5173	3009	2838
Sample_433_R1_smadr_Pam_PF_(paired)_contig_3786	0.716079	6.96791	12.6822	0.000369152	0.0270015	gi|307207206|gb|EFN84996.1| Glutamate receptor, ionotropic kainate 2 [Harpegnathos saltator]	3373	1303.89	0	636	178	2877	2200	2186	1864	654	5307	2738	2969
pam-same-mixed-beh.fa_rep_c12666	0.72564	5.96032	11.3034	0.000773653	0.0451507	gi|322789351|gb|EFZ14663.1| hypothetical protein SINV_09736 [Solenopsis invicta]	2251	871.692	0	458	178	2190	962	1455	707	341	2351	1594	1418
pam-same-mixed-beh.fa_rep_c1774	0.728337	7.69775	11.3469	0.000755722	0.0445528	gi|332017873|gb|EGI58533.1| hypothetical protein G5I_13382 [Acromyrmex echinatior]	195	79.7221	2.14713e-13	38	3132	3290	2921	4304	3222	1083	8827	4766	4753
pam-same-mixed-beh.fa_rep_c13904	0.731659	7.10932	12.8894	0.000330456	0.0250175	gi|322800091|gb|EFZ21197.1| hypothetical protein SINV_10966 [Solenopsis invicta]	3038	1174.84	0	630	187	2118	2386	2386	1951	763	6109	3236	2971
pam-same-mixed-beh.fa_rep_c12792	0.749531	7.18028	14.3405	0.00015255	0.0143849	gi|322792848|gb|EFZ16681.1| hypothetical protein SINV_09667 [Solenopsis invicta]	3188	1232.62	0	626	2513	4681	2277	2843	2060	762	6046	3312	3465
Sample_433_R1_smadr_Pam_PF_(paired)_contig_6138	0.758621	5.59758	14.2291	0.000161851	0.014955	gi|332017982|gb|EGI58620.1| Methyltransferase-like protein 6 [Acromyrmex echinatior]	1289	501.13	2.12279e-173	241	519	1346	801	977	667	233	2114	1146	1068
pam-same-mixed-beh.fa_rep_c26865	0.767426	8.05162	11.3772	0.000743492	0.0440277	gi|340708931|ref|XP_003393070.1| PREDICTED: 60S ribosomal protein L18a-like [Bombus terrestris] >gi|350419030|ref|XP_003492047.1| PREDICTED: 60S ribosomal protein L18a-like [Bombus impatiens]	926	361.303	4.39443e-124	174	69	599	4054	5333	3788	1353	10185	6661	6345
Sample_435_R7_smadr_Pam_PF_(paired)_contig_2383	0.769368	7.34208	13.8661	0.00019631	0.0171519	gi|332028026|gb|EGI68077.1| Golgin subfamily A member 2 [Acromyrmex echinatior]	3109	1202.19	0	695	1	2448	2506	2849	2278	943	6754	3637	4015
pam-same-mixed-beh.fa_rep_c13194	0.777931	6.6719	15.8022	7.03217e-05	0.00837262	gi|332027463|gb|EGI67546.1| Alpha-tocopherol transfer protein [Acromyrmex echinatior]	1012	394.43	4.31092e-126	184	481	1362	1468	2141	1451	516	4275	2582	2235
Sample_440_T10_smifors_Pam_PF_(paired)_contig_13468	0.781176	5.68763	11.7936	0.000594362	0.0380209	NA							704	1163	814	218	1814	1506	1126
Sample_435_R7_smadr_Pam_PF_(paired)_contig_701	0.789186	5.66641	15.0399	0.00010526	0.0110911	gi|332020881|gb|EGI61279.1| Inositol-tetrakisphosphate 1-kinase [Acromyrmex echinatior]	1675	649.818	0	327	1218	2282	761	1084	683	249	2163	1137	1246
Sample_437_T1_smifors_Pam_PF_(paired)_contig_105	0.790779	7.77624	12.5434	0.000397602	0.0283961	gi|332020611|gb|EGI61019.1| Lipid storage droplets surface-binding protein 2 [Acromyrmex echinatior]	1128	439.113	6.98653e-150	231	88	894	3250	4079	3490	1072	10122	4497	5387
Sample_437_T1_smifors_Pam_PF_(paired)_contig_282	0.798697	8.17952	11.4297	0.0007228	0.0431715	gi|322793851|gb|EFZ17191.1| hypothetical protein SINV_15085 [Solenopsis invicta]	358	142.51	5.87257e-39	69	493	705	4446	5973	4015	1403	11454	6664	7542
pam-same-mixed-beh.fa_rep_c11345	0.798867	6.68599	15.7834	7.10237e-05	0.00840069	gi|322788738|gb|EFZ14331.1| hypothetical protein SINV_80623 [Solenopsis invicta]	872	340.502	9.81423e-108	167	407	1015	1493	1764	1477	608	4171	2313	2665
pam-same-mixed-beh.fa_rep_c3217	0.801635	5.58354	15.7008	7.41937e-05	0.0086995	gi|332028538|gb|EGI68576.1| UPF0605 protein [Acromyrmex echinatior]	757	296.204	2.56381e-94	159	236	898	742	866	638	270	2156	1173	1027
pam-same-mixed-beh.fa_c15348	0.804093	7.78829	13.5503	0.000232252	0.0193438	gi|307187395|gb|EFN72518.1| 40S ribosomal protein S25 [Camponotus floridanus]	399	158.303	1.93988e-43	119	101	463	3337	4425	2964	1148	9040	5214	5476
pam-same-mixed-beh.fa_rep_c15542	0.809117	7.89243	13.0395	0.000304988	0.0237548	gi|285027709|gb|ADC34228.1| 40S ribosomal protein S17 [Solenopsis invicta]	681	266.929	9.36409e-84	130	1060	1449	3629	4675	3215	1222	9078	5843	6031
pam-same-mixed-beh.fa_rep_c2275	0.812793	6.3166	16.7138	4.34648e-05	0.00581546	gi|332030780|gb|EGI70456.1| Uncharacterized protein [Acromyrmex echinatior]	5281	2038.85	0	1154	331	4365	1219	1649	1153	354	3610	2048	1628
pam-same-mixed-beh.fa_rep_c2689	0.820448	4.96969	12.3342	0.000444727	0.0307407	gi|380024573|ref|XP_003696069.1| PREDICTED: headcase protein-like [Apis florea] >gi|572302266|ref|XP_006617159.1| PREDICTED: headcase protein-like isoform X1 [Apis dorsata]	1963	760.755	0	409	59	1369	486	521	452	170	1222	639	907
pam-same-mixed-beh.fa_rep_c5441	0.837972	5.81268	12.9017	0.000328289	0.0249233	gi|322788607|gb|EFZ14234.1| hypothetical protein SINV_09349 [Solenopsis invicta]	1575	611.298	0	309	2	1108	816	976	946	257	1828	1267	1741
pam-same-mixed-beh.fa_rep_c18311	0.842182	8.69491	11.4451	0.000716816	0.0429899	gi|322797534|gb|EFZ19578.1| hypothetical protein SINV_03395 [Solenopsis invicta]	533	209.92	7.75866e-65	105	172	486	6249	7966	5664	2082	18056	10558	9240
pam-same-mixed-beh.fa_rep_c12927	0.844694	7.54037	14.1483	0.00016895	0.0154525	gi|332020860|gb|EGI61258.1| Ankyrin repeat domain-containing protein 29 [Acromyrmex echinatior]	1560	605.52	0	298	1162	2070	2855	3585	2491	930	6430	4523	5289
Sample_437_T1_smifors_Pam_PF_(paired)_contig_1085	0.856946	5.55718	16.9046	3.93052e-05	0.00536516	gi|322793756|gb|EFZ17140.1| hypothetical protein SINV_06644 [Solenopsis invicta]	325	129.798	1.44354e-34	65	253	525	786	753	596	262	1985	1115	1171
Sample_433_R1_smadr_Pam_PF_(paired)_contig_16147	0.86026	5.05446	14.0574	0.000177317	0.0159214	NA							418	604	563	158	1342	743	902
Sample_440_T10_smifors_Pam_PF_(paired)_contig_3081	0.861297	6.51603	11.5346	0.000683117	0.0416197	NA							1588	2033	1078	355	2759	2839	2253
pam-same-mixed-beh.fa_rep_c10659	0.864316	7.80418	11.5174	0.000689491	0.0418291	gi|332020611|gb|EGI61019.1| Lipid storage droplets surface-binding protein 2 [Acromyrmex echinatior]	1128	439.113	1.67451e-148	231	98	904	4026	3291	2968	1164	10357	4021	6362
pam-same-mixed-beh.fa_rep_c12488	0.865001	5.3634	13.3296	0.000261246	0.021396	gi|332018503|gb|EGI59093.1| Replication protein A 70 kDa DNA-binding subunit [Acromyrmex echinatior]	986	384.415	5.6315e-122	178	3	629	613	966	440	193	1991	1055	812
pam-same-mixed-beh.fa_rep_c9870	0.868715	7.55826	16.2255	5.62307e-05	0.00706859	NA							2615	3930	2555	905	7785	5110	4237
pam-same-mixed-beh.fa_rep_c18226	0.885079	7.89125	15.4317	8.55418e-05	0.00963307	gi|332024589|gb|EGI64787.1| 40S ribosomal protein S3 [Acromyrmex echinatior]	1100	428.328	2.92937e-148	236	75	800	3087	4728	3507	1140	10434	6249	5258
pam-same-mixed-beh.fa_rep_c18660	0.888169	5.27915	15.3266	9.04324e-05	0.00997831	gi|322795976|gb|EFZ18600.1| hypothetical protein SINV_00480 [Solenopsis invicta]	1646	638.647	0	338	252	1610	558	785	425	215	1616	841	1077
pam-same-mixed-beh.fa_rep_c18140	0.893404	8.14541	14.7169	0.000124922	0.0124356	gi|327387363|gb|AEA72283.1| guanine nucleotide-binding protein subunit beta-like protein [Solenopsis invicta]	1688	654.825	0	317	1343	2293	4215	5609	3535	1396	12425	6783	6981
pam-same-mixed-beh.fa_rep_c3114	0.893827	5.49917	17.2459	3.28413e-05	0.00468392	gi|332027620|gb|EGI67690.1| Putative epidermal cell surface receptor [Acromyrmex echinatior]	578	227.254	4.07632e-56	107	399	764	621	745	711	228	1686	1064	1289
pam-same-mixed-beh.fa_rep_c16768	0.894509	5.93966	17.8566	2.38192e-05	0.00369978	gi|645023404|ref|XP_008204429.1| PREDICTED: uncharacterized protein LOC103315760 [Nasonia vitripennis]	597	234.572	0	115	1919	2452	754	1257	716	363	2600	1506	1520
pam-same-mixed-beh.fa_rep_c6924	0.900497	5.94443	20.4116	6.24514e-06	0.0012231	gi|332030931|gb|EGI70557.1| Acyl-CoA Delta(11) desaturase [Acromyrmex echinatior]	1678	650.973	0	317	2064	3173	923	1190	748	311	2736	1376	1595
pam-same-mixed-beh.fa_c24412	0.906675	9.1887	11.1978	0.000818956	0.0470935	gi|307181134|gb|EFN68865.1| 40S ribosomal protein S27 [Camponotus floridanus] >gi|307195476|gb|EFN77362.1| 40S ribosomal protein S27 [Harpegnathos saltator] >gi|307206503|gb|EFN84529.1| 40S ribosomal protein S27 [Harpegnathos saltator] >gi|332016249|gb|EGI57162.1| 40S ribosomal protein S27 [Acromyrmex echinatior] >gi|607355806|gb|EZA50358.1| 40S ribosomal protein S27 [Cerapachys biroi]	449	177.563	4.09303e-53	85	127	381	7855	11584	7780	2923	24006	14471	14962
pam-same-mixed-beh.fa_rep_c19461	0.919332	9.13781	11.455	0.000713001	0.0428705	gi|307187759|gb|EFN72731.1| 40S ribosomal protein S12 [Camponotus floridanus]	730	285.804	8.25801e-94	140	311	733	7790	11698	6974	2741	25022	14707	12865
pam-same-mixed-beh.fa_rep_c15235	0.923358	5.54921	17.8975	2.33127e-05	0.00363155	gi|322788607|gb|EFZ14234.1| hypothetical protein SINV_09349 [Solenopsis invicta]	1252	486.878	2.84465e-161	227	3	914	699	823	747	185	1821	1089	1336
pam-same-mixed-beh.fa_rep_c16701	0.923428	8.78203	13.351	0.000258283	0.0211855	gi|307184786|gb|EFN71100.1| 40S ribosomal protein S24 [Camponotus floridanus]	548	215.698	2.84819e-67	119	275	631	6059	8064	6238	2154	18445	10713	11450
pam-same-mixed-beh.fa_rep_c6003	0.924523	4.92501	15.622	7.73509e-05	0.00891498	gi|332026615|gb|EGI66724.1| Putative splicing factor, arginine/serine-rich 7 [Acromyrmex echinatior]	1484	576.244	0	273	1338	2186	429	605	400	138	1174	685	888
pam-same-mixed-beh.fa_c985	0.945743	8.6576	14.6358	0.000130416	0.0127248	gi|307179455|gb|EFN67779.1| 40S ribosomal protein SA [Camponotus floridanus]	1348	523.857	5.89881e-177	288	91	1032	5563	7506	5418	1980	18432	10105	9593
pam-same-mixed-beh.fa_c812	0.950251	5.15948	15.9356	6.55343e-05	0.00792481	gi|322790898|gb|EFZ15564.1| hypothetical protein SINV_05695 [Solenopsis invicta]	1013	394.815	7.67357e-133	211	85	906	460	682	610	128	1409	872	987
Sample_440_T10_smifors_Pam_PF_(paired)_contig_7957	0.950744	5.25487	16.5235	4.80501e-05	0.00628886	gi|307170287|gb|EFN62642.1| Protein suppressor of hairy wing [Camponotus floridanus]	298	119.398	8.19264e-30	54	87	260	395	824	535	188	1571	1089	865
pam-same-mixed-beh.fa_rep_c26670	0.957526	5.61063	21.9722	2.76634e-06	0.000664585	gi|332016542|gb|EGI57423.1| Titin [Acromyrmex echinatior]	2359	913.294	0	577	1379	3919	763	906	638	206	2000	1263	1251
pam-same-mixed-beh.fa_rep_c34927	0.973303	7.9226	12.946	0.000320612	0.024592	gi|156551533|ref|XP_001601522.1| PREDICTED: 60S ribosomal protein L32 [Nasonia vitripennis] >gi|644997122|ref|XP_008205710.1| PREDICTED: 60S ribosomal protein L32 [Nasonia vitripennis]	695	272.322	3.04747e-90	132	85	486	2938	5683	3572	836	13429	5683	4982
pam-same-mixed-beh.fa_rep_c1429	0.977355	4.10373	12.38	0.000433959	0.0302284	gi|322801270|gb|EFZ21957.1| hypothetical protein SINV_06528 [Solenopsis invicta]	4151	1603.57	0	817	706	4107	212	322	248	78	769	382	463
Sample_437_T1_smifors_Pam_PF_(paired)_contig_1118	0.980408	7.03731	20.6051	5.64454e-06	0.001169	gi|332016283|gb|EGI57196.1| 40S ribosomal protein S2 [Acromyrmex echinatior]	1156	449.899	7.46176e-156	232	43	744	2018	1755	2094	605	5899	3284	3261
pam-same-mixed-beh.fa_rep_c4218	0.987264	4.27084	11.7723	0.00060119	0.0383048	NA							249	343	294	82	810	364	618
Sample_440_T10_smifors_Pam_PF_(paired)_contig_8552	0.993773	4.12934	11.7075	0.000622495	0.0392374	gi|322798004|gb|EFZ19848.1| hypothetical protein SINV_05332 [Solenopsis invicta]	709	277.715	5.17373e-87	141	71	841	227	300	264	77	600	439	531
pam-same-mixed-beh.fa_rep_c1759	0.997333	5.02615	15.3158	9.09511e-05	0.0100128	gi|332027999|gb|EGI68050.1| hypothetical protein G5I_03144 [Acromyrmex echinatior]	4865	1878.6	0	1148	407	5005	331	711	454	148	1576	945	622
pam-same-mixed-beh.fa_c256	0.998641	5.33373	18.57	1.63774e-05	0.00275784	gi|332029672|gb|EGI69561.1| Septin-4 [Acromyrmex echinatior]	1825	707.597	0	395	1292	2659	536	566	506	251	1818	881	1124
pam-same-mixed-beh.fa_rep_c13424	1.00275	8.71152	15.604	7.80904e-05	0.00898106	gi|332016542|gb|EGI57423.1| Titin [Acromyrmex echinatior]	16108	6209.4	0	3539	12385	25698	6745	6884	5402	1860	18290	10910	10507
pam-same-mixed-beh.fa_rep_c16441	1.00749	8.54567	14.6546	0.000129117	0.0126666	gi|332030510|gb|EGI70198.1| hypothetical protein G5I_00956 [Acromyrmex echinatior]	1040	405.216	1.76468e-114	229	5765	6811	5264	8139	4343	1516	17740	8548	9754
pam-same-mixed-beh.fa_rep_c2171	1.01454	5.2391	15.3902	8.74401e-05	0.00971884	gi|332023409|gb|EGI63652.1| Endoglucanase E-4 [Acromyrmex echinatior]	2212	856.67	0	436	550	1959	461	461	751	161	1728	930	951
pam-same-mixed-beh.fa_rep_c14921	1.04226	4.72322	15.199	9.67546e-05	0.010502	gi|332020864|gb|EGI61262.1| Phosphotriesterase-related protein [Acromyrmex echinatior]	1694	657.136	0	307	1701	2762	375	305	342	161	1085	753	644
pam-same-mixed-beh.fa_rep_c6631	1.04847	5.95114	13.0527	0.000302843	0.0236901	gi|322782945|gb|EFZ10663.1| hypothetical protein SINV_07417 [Solenopsis invicta]	1636	634.795	0	298	790	2103	517	921	1215	292	3235	1067	1828
pam-same-mixed-beh.fa_rep_c39962	1.04872	8.96071	11.8716	0.000569969	0.0367651	gi|332021354|gb|EGI61728.1| 40S ribosomal protein S3a [Acromyrmex echinatior]	1310	509.22	3.66012e-170	246	142	882	6379	6586	8935	2142	25596	14979	8898
pam-same-mixed-beh.fa_rep_c11424	1.05732	5.63491	21.0599	4.45158e-06	0.000962502	gi|322788431|gb|EFZ14102.1| hypothetical protein SINV_15795 [Solenopsis invicta]	357	142.124	3.78994e-34	93	7444	7887	638	718	829	211	1931	1171	1539
pam-same-mixed-beh.fa_rep_c2080	1.06621	6.3246	23.8275	1.05364e-06	0.000301341	gi|322786161|gb|EFZ12766.1| hypothetical protein SINV_01329 [Solenopsis invicta]	1289	501.13	8.72719e-170	253	510	1439	1068	1745	825	343	4131	1966	1870
pam-same-mixed-beh.fa_rep_c6516	1.07229	4.75342	17.8995	2.32885e-05	0.00363155	gi|322792449|gb|EFZ16433.1| hypothetical protein SINV_15601 [Solenopsis invicta]	383	152.14	1.33879e-38	95	2451	2873	346	448	335	136	1079	577	877
pam-same-mixed-beh.fa_c375	1.07527	5.60591	28.8895	7.66256e-08	3.4806e-05	gi|572305676|ref|XP_006618758.1| PREDICTED: sex-regulated protein janus-A-like [Apis dorsata]	512	201.83	1.98225e-61	95	132	551	645	890	619	210	2335	1289	1145
pam-same-mixed-beh.fa_rep_c2803	1.08166	7.90623	21.9902	2.74047e-06	0.000661309	gi|322802735|gb|EFZ22952.1| hypothetical protein SINV_10709 [Solenopsis invicta]	1121	436.417	1.37463e-143	210	1484	2143	3474	3826	2614	1248	10611	6067	6483
Sample_435_R7_smadr_Pam_PF_(paired)_contig_54862	1.08533	8.35112	15.2598	9.36877e-05	0.0102101	NA							3159	6525	4254	1620	11015	9392	9637
pam-same-mixed-beh.fa_rep_c13773	1.08562	7.16395	29.8089	4.76789e-08	2.20277e-05	gi|322801623|gb|EFZ22264.1| hypothetical protein SINV_10781 [Solenopsis invicta]	1396	542.347	0	274	202	1179	1766	2494	1908	667	6565	3624	3763
pam-same-mixed-beh.fa_c3707	1.08803	3.66328	11.2958	0.000776819	0.0451507	gi|665787025|ref|XP_008555415.1| PREDICTED: nesprin-1 isoform X2 [Microplitis demolitor]	182	74.7146	1.22938e-10	34	1178	1288	146	242	195	42	523	384	291
pam-same-mixed-beh.fa_rep_c2292	1.08966	4.00406	13.7385	0.000210107	0.0180099	gi|332027661|gb|EGI67729.1| Voltage-dependent calcium channel subunit alpha-2/delta-3 [Acromyrmex echinatior]	3163	1222.99	0	606	115	2268	190	251	263	63	731	372	445
Sample_435_R7_smadr_Pam_PF_(paired)_contig_58719	1.0949	8.20187	18.4661	1.72956e-05	0.00286779	NA							4505	4688	3813	1205	12404	6334	9459
pam-same-mixed-beh.fa_rep_c12514	1.12105	4.93543	20.2625	6.75126e-06	0.00129869	gi|607357790|gb|EZA52230.1| putative phospholipid hydroperoxide glutathione peroxidase [Cerapachys biroi]	872	340.502	1.36836e-109	161	771	1313	320	567	389	148	1639	595	854
pam-same-mixed-beh.fa_rep_c1389	1.1305	4.59588	19.0181	1.29486e-05	0.00225056	gi|332031520|gb|EGI70992.1| Carbohydrate sulfotransferase 11 [Acromyrmex echinatior]	1656	642.499	0	309	1315	2316	284	403	244	141	1160	607	618
pam-same-mixed-beh.fa_rep_c15987	1.13483	4.39893	19.1562	1.20443e-05	0.00210767	gi|332021954|gb|EGI62284.1| Elongation factor Ts, mitochondrial [Acromyrmex echinatior]	1501	582.793	0	276	257	1165	297	320	282	86	1090	573	455
pam-same-mixed-beh.fa_rep_c18455	1.14069	4.42097	13.8126	0.000201975	0.0175523	gi|332026263|gb|EGI66402.1| RING finger protein 17 [Acromyrmex echinatior]	4942	1908.26	0	982	1024	5430	272	347	169	136	971	454	664
pam-same-mixed-beh.fa_rep_c6359	1.1415	3.82515	11.1106	0.000858355	0.0486858	gi|332020023|gb|EGI60474.1| Poly(A)-specific ribonuclease PARN-like domain-containing protein 1 [Acromyrmex echinatior]	1649	639.802	0	312	63	1349	182	340	159	36	579	419	355
pam-same-mixed-beh.fa_rep_c5673	1.15445	5.4207	14.7524	0.000122592	0.0123171	gi|322799001|gb|EFZ20461.1| hypothetical protein SINV_08851 [Solenopsis invicta]	1048	408.297	2.11631e-134	204	165	1007	332	578	876	178	2487	1046	918
pam-same-mixed-beh.fa_rep_c6734	1.18651	6.67962	30.2807	3.73835e-08	1.82048e-05	gi|332021734|gb|EGI62089.1| Circadian clock-controlled protein [Acromyrmex echinatior]	1108	431.409	2.29222e-146	200	558	1256	1306	1448	1178	541	4879	2250	3118
pam-same-mixed-beh.fa_rep_c7674	1.1928	6.76085	23.5337	1.22747e-06	0.000340253	gi|322787682|gb|EFZ13694.1| hypothetical protein SINV_03923 [Solenopsis invicta]	648	254.218	7.8607e-69	120	2313	2744	1903	1519	1014	471	5863	2259	3048
pam-same-mixed-beh.fa_rep_c20369	1.20779	3.71711	15.5469	8.04829e-05	0.00916103	NA							170	194	148	63	560	313	407
pam-same-mixed-beh.fa_rep_c26381	1.21964	8.71774	20.1496	7.16142e-06	0.00136786	NA							5805	7447	5422	1342	17882	13061	10626
pam-same-mixed-beh.fa_rep_c1385	1.25311	6.03535	30.1557	3.98707e-08	1.92426e-05	gi|307213189|gb|EFN88686.1| Probable maleylacetoacetate isomerase 2 [Harpegnathos saltator]	986	384.415	2.50773e-118	178	4824	5465	654	814	1021	310	3280	1588	1845
pam-same-mixed-beh.fa_rep_c14181	1.25866	10.7049	14.7661	0.000121702	0.0122504	gi|572259163|ref|XP_006607935.1| PREDICTED: retinoic acid receptor RXR-like isoform X2 [Apis dorsata]	1454	564.688	4.20535e-178	293	7256	8401	20909	26640	19222	7164	74902	50211	42780
pam-same-mixed-beh.fa_rep_c1175	1.26438	3.53196	15.5814	7.90274e-05	0.00903117	gi|572314305|ref|XP_006622829.1| PREDICTED: SET and MYND domain-containing protein 4-like isoform X1 [Apis dorsata]	1852	717.998	0	395	1873	4071	141	157	128	58	579	359	239
pam-same-mixed-beh.fa_rep_c12978	1.26667	4.81533	14.6822	0.000127245	0.0126074	gi|332023408|gb|EGI63651.1| Alpha-tocopherol transfer protein-like protein [Acromyrmex echinatior]	1453	564.303	0	275	1818	2735	240	273	589	109	1418	832	640
pam-same-mixed-beh.fa_rep_c28146	1.26801	3.62329	13.2225	0.000276606	0.0223159	gi|332030608|gb|EGI70296.1| Nucleoporin Nup37 [Acromyrmex echinatior]	1644	637.876	0	302	297	1262	86	220	191	48	571	360	304
Sample_440_T10_smifors_Pam_PF_(paired)_contig_3981	1.27655	5.08803	21.5324	3.47902e-06	0.000786842	gi|332022542|gb|EGI62845.1| Alkaline phosphatase, tissue-nonspecific isozyme [Acromyrmex echinatior]	1944	753.436	0	356	620	1846	475	539	224	184	1623	1008	829
pam-same-mixed-beh.fa_rep_c15568	1.29334	3.21721	11.1909	0.000821974	0.0471666	gi|332023998|gb|EGI64216.1| Gamma-tubulin complex component 2 [Acromyrmex echinatior]	4185	1616.67	0	785	645	3176	92	163	78	51	281	257	331
pam-same-mixed-beh.fa_rep_c7869	1.30114	7.13773	40.0257	2.50646e-10	2.11694e-07	gi|332018053|gb|EGI58677.1| Gamma-interferon-inducible lysosomal thiol reductase [Acromyrmex echinatior]	1012	394.43	3.87983e-128	189	1473	2192	1667	1847	1904	600	6588	3919	3871
Sample_435_R7_smadr_Pam_PF_(paired)_contig_1373	1.30682	3.92108	12.6469	0.000376188	0.027325	NA							156	187	279	44	983	261	406
pam-same-mixed-beh.fa_c18729	1.36301	6.89715	30.8731	2.75468e-08	1.39174e-05	gi|322782929|gb|EFZ10647.1| hypothetical protein SINV_05375 [Solenopsis invicta]	2295	888.641	0	453	481	1974	1106	2370	1036	539	6127	3736	2708
pam-same-mixed-beh.fa_c28876	1.36753	2.5344	11.3513	0.000753962	0.0445406	NA							87	66	76	15	249	174	153
pam-same-mixed-beh.fa_rep_c3279	1.37055	4.43335	20.7209	5.31341e-06	0.00110892	gi|383851461|ref|XP_003701251.1| PREDICTED: putative protein kinase C delta type homolog [Megachile rotundata]	2455	950.273	0	495	569	2221	245	412	257	56	880	518	764
pam-same-mixed-beh.fa_rep_c5478	1.38047	7.41382	31.4559	2.04025e-08	1.08121e-05	gi|332029077|gb|EGI69091.1| Protein phosphatase 1 regulatory subunit 3C [Acromyrmex echinatior]	1434	556.984	0	279	693	1664	2019	3249	1597	596	10235	3681	4746
pam-same-mixed-beh.fa_rep_c14280	1.38195	3.09519	11.0632	0.00088056	0.049581	gi|332018918|gb|EGI59464.1| Egl nine-like protein 1 [Acromyrmex echinatior]	1996	773.467	0	395	3126	4553	96	165	94	22	211	282	298
pam-same-mixed-beh.fa_rep_c4149	1.39085	5.87535	20.5757	5.732e-06	0.0011692	gi|307168318|gb|EFN61524.1| Protein takeout [Camponotus floridanus]	963	375.555	9.1671e-122	164	1065	1778	359	907	517	389	3239	1537	1527
pam-same-mixed-beh.fa_rep_c9407	1.39208	6.76105	37.6791	8.33922e-10	6.26067e-07	gi|607358862|gb|EZA53248.1| hypothetical protein X777_06327 [Cerapachys biroi]	457	180.644	5.1252e-49	92	502	1011	1109	1579	1397	429	4275	2764	3854
pam-same-mixed-beh.fa_rep_c26151	1.40846	3.37148	15.8062	7.01719e-05	0.00837262	gi|322782485|gb|EFZ10434.1| hypothetical protein SINV_04270 [Solenopsis invicta]	764	298.901	2.4108e-96	138	293	775	156	161	75	37	435	333	276
pam-same-mixed-beh.fa_c16179	1.42959	3.11326	12.8073	0.000345269	0.0257778	gi|322784960|gb|EFZ11731.1| hypothetical protein SINV_09647 [Solenopsis invicta]	1064	414.461	1.29567e-177	194	785	1450	51	164	90	40	328	306	226
pam-same-mixed-beh.fa_rep_c4006	1.43485	4.04158	21.8083	3.01291e-06	0.000705021	gi|307172185|gb|EFN63710.1| Retinol dehydrogenase 11 [Camponotus floridanus]	1019	397.127	1.1504e-130	211	641	1618	145	306	166	63	782	562	374
pam-same-mixed-beh.fa_rep_c6264	1.48893	6.2251	25.1328	5.35155e-07	0.00017016	gi|332016315|gb|EGI57228.1| Gonadotropin-releasing hormone II receptor [Acromyrmex echinatior]	1642	637.106	0	320	2339	3385	1260	1165	390	253	3625	2287	2049
Sample_440_T10_smifors_Pam_PF_(paired)_contig_10659	1.49471	5.37315	14.6595	0.000128782	0.0126666	gi|667272079|ref|XP_008571212.1| PREDICTED: sodium- and chloride-dependent GABA transporter 3 [Galeopterus variegatus]	129	54.299	1.454e-06	25	3	206	353	888	134	220	2335	1094	1120
pam-same-mixed-beh.fa_rep_c13226	1.49714	4.2852	21.8516	2.94569e-06	0.000692289	gi|641650712|ref|XP_008189845.1| PREDICTED: putative nuclease HARBI1 [Acyrthosiphon pisum]	844	329.717	1.86355e-102	162	662	1618	207	302	152	88	1123	698	326
pam-same-mixed-beh.fa_rep_c1833	1.53083	2.29202	11.1488	0.000840874	0.0479458	gi|332024047|gb|EGI64265.1| Transcriptional regulator ATRX-like protein [Acromyrmex echinatior]	637	249.98	1.61379e-65	139	11	721	60	99	30	11	220	123	159
pam-same-mixed-beh.fa_rep_c3253	1.53595	2.90434	11.3627	0.000749336	0.0443158	gi|323520037|gb|ADX94408.1| OBP12 precursor [Solenopsis invicta]	121	51.2174	1.79931e-07	21	864	986	56	99	39	53	293	219	250
pam-same-mixed-beh.fa_rep_c8964	1.55235	8.44896	33.6753	6.51212e-09	3.82615e-06	gi|332024890|gb|EGI65078.1| Aldose reductase [Acromyrmex echinatior]	1347	523.472	4.7523e-174	261	379	1329	4821	3554	3742	1246	19839	10330	8796
pam-same-mixed-beh.fa_c35295	1.5916	2.70088	14.7881	0.000120293	0.0121766	NA							100	68	56	19	239	183	235
pam-same-mixed-beh.fa_rep_c6704	1.60097	6.33103	24.7782	6.43208e-07	0.00019662	gi|322783668|gb|EFZ11006.1| hypothetical protein SINV_07342 [Solenopsis invicta]	2320	898.271	0	457	1199	2776	1574	729	505	248	4040	2194	2554
pam-same-mixed-beh.fa_rep_c9616	1.62488	3.86754	23.6841	1.13514e-06	0.000317923	gi|607364432|gb|EZA58644.1| Geranylgeranyl pyrophosphate synthase [Cerapachys biroi]	469	185.267	1.37427e-50	95	76	591	111	215	180	45	842	288	500
pam-same-mixed-beh.fa_rep_c3997	1.62597	6.67175	58.1168	2.47004e-14	4.60399e-11	gi|332022542|gb|EGI62845.1| Alkaline phosphatase, tissue-nonspecific isozyme [Acromyrmex echinatior]	2209	855.514	0	403	5783	7168	1189	1392	831	378	6245	2796	2647
pam-same-mixed-beh.fa_rep_c1599	1.6373	3.4372	22.0465	2.66131e-06	0.000654105	gi|332020520|gb|EGI60935.1| Spermatogenesis-associated protein 17 [Acromyrmex echinatior]	773	302.368	8.56984e-93	155	1407	1994	73	168	113	41	514	269	378
pam-same-mixed-beh.fa_rep_c6024	1.65941	3.65654	24.0939	9.17512e-07	0.000269539	gi|332027355|gb|EGI67439.1| hypothetical protein G5I_04084 [Acromyrmex echinatior]	1042	405.986	4.56099e-128	198	159	905	103	202	119	42	593	288	475
pam-same-mixed-beh.fa_c36870	1.66829	2.92399	14.4448	0.000144331	0.0137596	gi|322801231|gb|EFZ21918.1| hypothetical protein SINV_00261 [Solenopsis invicta]	296	118.627	8.4984e-25	58	2677	2871	78	40	90	36	451	156	245
pam-same-mixed-beh.fa_rep_c11175	1.68773	5.27276	30.9817	2.60476e-08	1.35383e-05	gi|607353385|gb|EZA48150.1| Elongation of very long chain fatty acids protein [Cerapachys biroi]	871	340.117	5.2175e-110	190	336	1133	335	612	220	177	2354	1373	737
pam-same-mixed-beh.fa_rep_c10285	1.70671	2.13794	12.4335	0.000421705	0.0295653	NA							24	86	27	17	222	104	148
pam-same-mixed-beh.fa_rep_c8151	1.71379	6.07271	51.4028	7.52324e-13	1.07016e-09	gi|332018700|gb|EGI59272.1| Putative cytochrome P450 6a20 [Acromyrmex echinatior]	1923	745.347	0	357	890	2416	535	989	684	226	2768	1837	2601
pam-same-mixed-beh.fa_c1929	1.72961	3.60568	19.9861	7.80052e-06	0.0014743	gi|332022247|gb|EGI62562.1| hypothetical protein G5I_09128 [Acromyrmex echinatior]	1386	538.495	2.36291e-172	334	1871	3334	98	262	86	25	618	334	392
pam-same-mixed-beh.fa_rep_c5571	1.74701	2.41877	14.4078	0.000147188	0.0139581	gi|332027702|gb|EGI67770.1| Putative cytochrome P450 304a1 [Acromyrmex echinatior]	198	80.8777	4.00477e-14	48	547	723	28	70	54	23	228	108	229
pam-same-mixed-beh.fa_rep_c10546	1.75994	1.86653	13.1194	0.000292259	0.0232053	NA							51	38	36	4	207	98	97
Sample_435_R7_smadr_Pam_PF_(paired)_contig_26005	1.76068	2.77401	17.4434	2.95987e-05	0.00439241	NA							79	52	47	33	433	148	207
pam-same-mixed-beh.fa_c17728	1.77331	3.60357	31.7899	1.71788e-08	9.19389e-06	gi|307181758|gb|EFN69212.1| OV-16 antigen [Camponotus floridanus]	925	360.918	2.5457e-123	189	114	713	98	160	109	44	590	382	369
pam-same-mixed-beh.fa_rep_c3830	1.77725	2.95402	16.3754	5.19554e-05	0.00662358	gi|322794010|gb|EFZ17248.1| hypothetical protein SINV_11878 [Solenopsis invicta]	1360	528.48	0	247	117	1178	98	42	69	32	513	146	247
pam-same-mixed-beh.fa_rep_c4353	1.78289	3.30013	16.0663	6.11615e-05	0.00753081	gi|332022019|gb|EGI62345.1| hypothetical protein G5I_09341 [Acromyrmex echinatior]	798	311.997	1.28117e-98	153	1031	1531	45	157	99	34	817	152	258
pam-same-mixed-beh.fa_rep_c8321	1.80971	2.36158	15.6811	7.49695e-05	0.00873362	NA							46	55	34	23	344	80	175
pam-same-mixed-beh.fa_rep_c8346	1.82216	1.15594	12.3891	0.000431846	0.0301589	NA							20	16	23	8	106	63	67
pam-same-mixed-beh.fa_rep_c6938	1.83055	2.45768	21.6125	3.3367e-06	0.00076102	gi|332029006|gb|EGI69020.1| hypothetical protein G5I_02188 [Acromyrmex echinatior]	1361	528.865	1.14728e-177	283	1373	2359	51	68	44	17	243	171	179
pam-same-mixed-beh.fa_rep_c4816	1.83643	1.47837	11.9148	0.000556894	0.0362679	NA							25	46	25	2	114	94	82
pam-same-mixed-beh.fa_rep_c14231	1.84068	4.45695	43.69	3.84741e-11	4.0778e-08	gi|607364857|gb|EZA59059.1| Transient receptor potential cation channel protein painless [Cerapachys biroi]	1231	478.789	7.49259e-143	311	3151	5046	250	221	169	75	1411	692	511
pam-same-mixed-beh.fa_rep_c28456	1.85151	1.42917	12.2294	0.000470428	0.0320259	NA							11	34	34	7	111	90	81
pam-same-mixed-beh.fa_rep_c11362	1.86355	6.85157	57.7153	3.02943e-14	5.45843e-11	gi|322800418|gb|EFZ21422.1| hypothetical protein SINV_08416 [Solenopsis invicta]	744	291.197	2.79661e-86	138	1830	2282	960	1617	1181	278	6509	4451	2549
Sample_435_R7_smadr_Pam_PF_(paired)_contig_9945	1.9194	6.07052	52.2119	4.98238e-13	7.27885e-10	gi|307180019|gb|EFN68095.1| hypothetical protein EAG_10679 [Camponotus floridanus]	776	303.523	9.81596e-89	225	395	1639	911	705	377	191	3719	1857	2283
Sample_440_T10_smifors_Pam_PF_(paired)_contig_32504	1.92503	1.25014	11.4773	0.000704497	0.0424536	gi|332017535|gb|EGI58246.1| Ubiquitin carboxyl-terminal hydrolase 8 [Acromyrmex echinatior]	496	195.667	5.79152e-54	122	29	685	33	24	7	7	104	83	66
pam-same-mixed-beh.fa_rep_c8170	1.92638	6.8017	72.4532	1.71043e-17	4.62278e-14	gi|332025937|gb|EGI66093.1| Serine/threonine/tyrosine-interacting protein [Acromyrmex echinatior]	1005	391.734	7.46124e-128	189	202	873	1058	1294	1026	294	5403	2905	4414
pam-same-mixed-beh.fa_rep_c15964	1.93052	1.28722	11.4301	0.000722625	0.0431715	gi|307184172|gb|EFN70695.1| Zinc finger MYM-type protein 1 [Camponotus floridanus]	1810	701.819	0	339	548	1621	13	49	12	5	111	90	60
pam-same-mixed-beh.fa_rep_c8615	1.96779	3.75482	36.6833	1.38965e-09	9.88373e-07	gi|332027463|gb|EGI67546.1| Alpha-tocopherol transfer protein [Acromyrmex echinatior]	986	384.415	6.23609e-125	177	1095	1973	156	130	89	40	683	384	478
pam-same-mixed-beh.fa_rep_c6232	2.02127	5.71287	76.2171	2.54132e-18	8.58553e-15	NA							481	496	370	185	3543	1308	1642
pam-same-mixed-beh.fa_rep_c2831	2.03171	8.4581	23.1974	1.46196e-06	0.000399114	gi|332030929|gb|EGI70555.1| Acyl-CoA Delta(11) desaturase [Acromyrmex echinatior]	1752	679.478	0	316	1949	3007	3828	5530	1130	883	31978	8781	6723
pam-same-mixed-beh.fa_rep_c10364	2.15097	1.16566	13.9653	0.000186214	0.0165553	NA							7	22	14	11	95	78	72
pam-same-mixed-beh.fa_rep_c18500	2.15218	1.45783	13.5061	0.000237791	0.0196871	gi|307165858|gb|EFN60218.1| Insulin-degrading enzyme [Camponotus floridanus]	1507	585.104	0	292	127	1788	27	7	16	13	146	79	89
pam-same-mixed-beh.fa_rep_c16859	2.17696	6.06526	72.8667	1.38706e-17	3.94612e-14	gi|307185997|gb|EFN71779.1| Sorbitol dehydrogenase [Camponotus floridanus]	666	261.151	2.88094e-77	121	2	394	585	783	507	125	4284	2644	1461
pam-same-mixed-beh.fa_rep_c16484	2.21666	6.64917	69.7731	6.6534e-17	1.63474e-13	gi|307195477|gb|EFN77363.1| UPF0511 protein CG17726 [Harpegnathos saltator]	450	177.948	2.80773e-95	83	3051	3377	844	1005	899	176	7083	3733	2119
pam-same-mixed-beh.fa_c32198	2.22498	0.851999	12.2859	0.000456393	0.0313866	NA							11	5	21	5	98	63	43
pam-same-mixed-beh.fa_rep_c39484	2.232	3.2945	29.8835	4.58796e-08	2.1539e-05	gi|332027702|gb|EGI67770.1| Putative cytochrome P450 304a1 [Acromyrmex echinatior]	580	228.024	3.67861e-63	102	153	542	81	69	69	31	351	242	500
Sample_440_T10_smifors_Pam_PF_(paired)_contig_35522	2.23978	1.3723	12.0599	0.000515168	0.03421	NA							9	17	27	9	75	43	155
pam-same-mixed-beh.fa_rep_c36644	2.25136	4.18123	48.2758	3.70294e-12	4.54906e-09	gi|332024389|gb|EGI64587.1| Uncharacterized protein C18orf51 [Acromyrmex echinatior]	2031	786.949	0	370	751	1974	87	229	144	42	838	620	671
pam-same-mixed-beh.fa_rep_c38614	2.28557	0.865483	12.0297	0.000523596	0.0346844	NA							14	6	17	5	63	37	94
Sample_435_R7_smadr_Pam_PF_(paired)_contig_14092	2.2895	0.603939	11.3972	0.000735555	0.043692	NA							14	8	15	1	48	42	68
Sample_440_T10_smifors_Pam_PF_(paired)_contig_27617	2.29605	0.917646	15.0634	0.000103961	0.0110186	NA							15	7	18	4	96	60	57
pam-same-mixed-beh.fa_rep_c16950	2.32102	2.59639	23.1722	1.48124e-06	0.000402346	NA							28	104	32	7	356	210	169
pam-same-mixed-beh.fa_s39473	2.33983	1.8108	17.8134	2.43658e-05	0.00374167	NA							11	15	39	12	239	84	110
pam-same-mixed-beh.fa_rep_c38376	2.34324	1.65584	18.2614	1.92568e-05	0.00312584	gi|607363276|gb|EZA57513.1| Protein lethal(2)essential for life [Cerapachys biroi]	306	122.479	3.46554e-29	88	107	799	20	34	22	5	73	119	140
pam-same-mixed-beh.fa_rep_c39031	2.34622	3.96297	44.371	2.71678e-11	2.997e-08	gi|332026302|gb|EGI66436.1| hypothetical protein G5I_05027 [Acromyrmex echinatior]	2267	877.856	0	579	34	2268	65	127	129	51	651	601	566
Sample_437_T1_smifors_Pam_PF_(paired)_contig_346	2.37184	5.91991	104.317	1.7244e-24	1.16514e-20	NA							399	700	367	127	3935	2257	1583
pam-same-mixed-beh.fa_rep_c35249	2.40612	2.1228	16.0727	6.09562e-05	0.00752266	NA							9	17	64	9	301	120	126
Sample_437_T1_smifors_Pam_PF_(paired)_contig_49935	2.46647	0.852749	11.5401	0.000681096	0.0416197	NA							14	16	14	0	56	112	26
pam-same-mixed-beh.fa_rep_c37074	2.53773	0.707705	11.8918	0.000563831	0.0364998	gi|322794387|gb|EFZ17490.1| hypothetical protein SINV_02946 [Solenopsis invicta]	625	245.358	6.93376e-74	113	1	417	3	22	8	3	55	97	26
pam-same-mixed-beh.fa_rep_c11125	2.57805	2.2092	18.8295	1.42942e-05	0.00245289	NA							60	25	21	2	235	88	232
pam-same-mixed-beh.fa_rep_c5605	2.58382	3.77299	12.8112	0.000344544	0.0257593	NA							154	27	79	29	58	791	570
pam-same-mixed-beh.fa_rep_c28623	2.65435	0.881564	12.5628	0.000393494	0.0282844	NA							21	3	14	0	85	47	79
pam-same-mixed-beh.fa_rep_c37737	2.69333	1.03534	18.7057	1.52525e-05	0.00260082	gi|332027463|gb|EGI67546.1| Alpha-tocopherol transfer protein [Acromyrmex echinatior]	839	327.791	1.31126e-108	156	16	744	10	21	6	4	59	99	68
pam-same-mixed-beh.fa_c697	2.69808	4.66651	48.4719	3.35058e-12	4.21191e-09	gi|607358769|gb|EZA53155.1| Fatty acid-binding protein-like protein, partial [Cerapachys biroi]	251	101.293	6.08976e-23	51	16	276	69	329	123	45	2160	658	750
pam-same-mixed-beh.fa_rep_c11387	2.71234	4.99813	14.4862	0.000141191	0.01358	gi|2290213|gb|AAB65093.1| Lian-Aa1 retrotransposon protein [Aedes aegypti]	1645	638.262	0	398	2374	5835	356	93	216	31	109	1827	1434
pam-same-mixed-beh.fa_rep_c16316	2.75001	4.66483	59.9939	9.5151e-15	1.90492e-11	gi|307180019|gb|EFN68095.1| hypothetical protein EAG_10679 [Camponotus floridanus]	141	58.9214	7.39063e-06	26	2005	2100	205	185	112	35	1989	1101	429
pam-same-mixed-beh.fa_rep_c18325	2.77045	9.12861	35.2402	2.91442e-09	1.9692e-06	gi|322795106|gb|EFZ17948.1| hypothetical protein SINV_11027 [Solenopsis invicta]	1609	624.394	0	286	242	1483	912	7121	2680	1140	24337	23545	21697
pam-same-mixed-beh.fa_rep_c17377	2.78175	1.06095	20.4846	6.01137e-06	0.00119025	NA							5	24	8	3	124	86	45
Sample_437_T1_smifors_Pam_PF_(paired)_contig_49222	2.79646	1.08122	11.8075	0.000589927	0.0378716	NA							27	7	6	0	203	67	16
Sample_437_T1_smifors_Pam_PF_(paired)_contig_19046	2.92618	0.655765	11.9934	0.000533904	0.0351947	NA							0	14	14	0	123	40	37
Sample_433_R1_smadr_Pam_PF_(paired)_contig_35004	2.94283	0.827264	15.836	6.90755e-05	0.00827895	NA							19	6	6	0	87	93	31
Sample_440_T10_smifors_Pam_PF_(paired)_contig_33653	3.078	0.0100697	14.3171	0.000154456	0.0144534	gi|322798730|gb|EFZ20328.1| hypothetical protein SINV_14532 [Solenopsis invicta]	157	65.0846	6.44976e-11	42	2	235	3	7	5	0	62	40	17
Sample_437_T1_smifors_Pam_PF_(paired)_contig_22075	3.09166	-0.107867	11.176	0.000828627	0.0474477	NA							5	6	2	0	83	26	7
pam-same-mixed-beh.fa_rep_c16804	3.11876	6.6195	187.871	9.26757e-43	5.00949e-38	gi|307177369|gb|EFN66542.1| Protein FAM45B [Camponotus floridanus]	1004	391.349	2.4044e-139	190	1721	2341	474	576	468	133	6852	2769	4068
pam-same-mixed-beh.fa_rep_c15796	3.12244	5.09766	97.3546	5.79589e-23	3.48101e-19	gi|332018640|gb|EGI59214.1| hypothetical protein G5I_12641 [Acromyrmex echinatior]	665	260.766	3.40635e-77	132	1193	1840	99	285	101	68	1981	1113	1474
Sample_437_T1_smifors_Pam_PF_(paired)_contig_12044	3.29398	-0.0823642	12.7161	0.000362513	0.0266997	NA							5	8	0	0	37	35	34
pam-same-mixed-beh.fa_c24264	3.37449	-0.0457114	13.7378	0.000210183	0.0180099	NA							3	4	0	3	48	20	45
Sample_437_T1_smifors_Pam_PF_(paired)_contig_46898	3.41432	0.19254	14.7023	0.000125893	0.0125093	NA							6	8	0	0	98	24	26
Sample_437_T1_smifors_Pam_PF_(paired)_contig_6258	3.48929	0.105163	14.0862	0.000174622	0.0157055	NA							3	7	3	0	54	7	66
pam-same-mixed-beh.fa_rep_c10394	3.50597	1.45311	15.1601	9.8769e-05	0.010614	NA							8	32	0	0	168	33	155
pam-same-mixed-beh.fa_rep_c37070	3.52794	4.0902	39.1079	4.01018e-10	3.23532e-07	gi|332031601|gb|EGI71073.1| 15-hydroxyprostaglandin dehydrogenase [Acromyrmex echinatior]	762	298.13	7.20272e-95	172	100	819	10	173	44	15	1025	597	716
Sample_440_T10_smifors_Pam_PF_(paired)_contig_20060	3.57054	-0.316793	11.9458	0.000547707	0.0358639	gi|665819402|ref|XP_008558576.1| PREDICTED: uncharacterized protein LOC103579057, partial [Microplitis demolitor]	328	130.954	9.86104e-34	72	5	433	1	6	1	0	80	14	9
Sample_435_R7_smadr_Pam_PF_(paired)_contig_43674	3.94282	0.436602	23.0152	1.60728e-06	0.000428388	NA							0	2	5	3	65	49	53
Sample_437_T1_smifors_Pam_PF_(paired)_contig_30834	4.03984	-0.683038	11.9081	0.000558914	0.0363224	gi|383847927|ref|XP_003699604.1| PREDICTED: major facilitator superfamily domain-containing protein 6-like [Megachile rotundata]	232	93.9745	1.55698e-19	48	5	238	2	2	0	0	55	5	16
pam-same-mixed-beh.fa_rep_c40344	4.04686	0.424342	13.7071	0.000213643	0.0181292	NA							7	0	3	0	145	3	43
Sample_437_T1_smifors_Pam_PF_(paired)_contig_48146	4.09895	-0.427997	11.0802	0.000872547	0.0493369	NA							5	0	0	0	43	6	39
Sample_437_T1_smifors_Pam_PF_(paired)_contig_33744	4.18221	-0.304038	12.8567	0.000336267	0.0252454	NA							0	0	5	0	60	9	32
pam-same-mixed-beh.fa_rep_c16806	4.1841	-0.981027	11.3103	0.000770771	0.0450901	gi|307177307|gb|EFN66480.1| hypothetical protein EAG_10974 [Camponotus floridanus]	735	287.73	7.00528e-89	131	474	941	0	3	0	0	29	17	10
pam-same-mixed-beh.fa_rep_c29400	4.19371	-0.532333	12.9474	0.000320369	0.024592	NA							0	5	0	0	22	35	20
Sample_437_T1_smifors_Pam_PF_(paired)_contig_36624	4.28899	-0.25537	15.0534	0.00010451	0.0110336	NA							0	6	0	0	27	26	43
pam-same-mixed-beh.fa_c67	4.2979	0.60029	12.335	0.000444555	0.0307407	gi|669226720|emb|CDW52019.1| hypothetical protein TTRE_0000027801 [Trichuris trichiura]	238	96.2857	2.27964e-18	73	337	1140	4	4	0	1	236	1	7
pam-same-mixed-beh.fa_c24060	4.35209	-0.780047	13.1284	0.000290859	0.0231889	NA							0	1	2	0	35	6	26
pam-same-mixed-beh.fa_c30757	4.37391	0.499521	20.2833	6.67801e-06	0.00129381	NA							9	0	0	0	83	60	40
Sample_435_R7_smadr_Pam_PF_(paired)_contig_48683	4.47249	-0.407673	11.4672	0.000708349	0.0426382	NA							0	0	4	0	23	59	4
pam-same-mixed-beh.fa_rep_c5070	4.53013	7.11255	27.3318	1.71369e-07	6.52338e-05	gi|332028314|gb|EGI68361.1| Chymotrypsin-1 [Acromyrmex echinatior]	500	197.208	4.37573e-57	110	111	878	12	543	405	62	2524	1682	13125
pam-same-mixed-beh.fa_rep_c32348	4.57938	-0.073546	17.051	3.63893e-05	0.00504356	NA							0	0	5	0	24	44	42
pam-same-mixed-beh.fa_rep_c39495	4.62729	-0.393455	11.8086	0.000589573	0.0378716	NA							3	0	0	0	94	8	3
pam-same-mixed-beh.fa_rep_c32472	4.64532	0.130679	15.5985	7.83155e-05	0.00898783	NA							0	0	5	0	114	35	5
Sample_437_T1_smifors_Pam_PF_(paired)_contig_29138	4.68862	-0.462138	12.9163	0.00032574	0.0247994	NA							0	0	0	2	76	12	8
pam-same-mixed-beh.fa_rep_c38753	4.71261	-0.553882	15.1675	9.83818e-05	0.0105935	NA							0	3	0	0	47	7	29
pam-same-mixed-beh.fa_rep_c6955	4.74355	0.217686	21.878	2.9054e-06	0.000690457	NA							0	6	0	0	85	17	52
Sample_435_R7_smadr_Pam_PF_(paired)_contig_45856	4.76133	1.95035	47.0185	7.0319e-12	8.08728e-09	NA							7	16	0	0	352	132	101
Sample_437_T1_smifors_Pam_PF_(paired)_contig_16576	4.79153	-0.146159	18.6704	1.55378e-05	0.00264113	NA							0	3	0	1	16	54	33
pam-same-mixed-beh.fa_c31603	4.9332	0.963486	23.9659	9.80571e-07	0.000282273	gi|312233091|ref|YP_004021074.1| cytochrome b [Solenopsis geminata] >gi|310619405|gb|ADP01781.1| cytochrome b [Solenopsis geminata]	906	353.599	6.47535e-115	245	147	1136	4	6	0	0	24	182	27
pam-same-mixed-beh.fa_rep_c26661	4.95716	1.14327	27.5567	1.52554e-07	5.87732e-05	NA							0	0	10	0	88	61	135
pam-same-mixed-beh.fa_rep_c14545	4.97728	5.57468	25.7741	3.83796e-07	0.000133843	NA							79	78	57	23	126	114	5447
Sample_437_T1_smifors_Pam_PF_(paired)_contig_17785	5.2375	0.522693	11.0552	0.000884403	0.0496723	gi|307167826|gb|EFN61255.1| hypothetical protein EAG_08358 [Camponotus floridanus]	543	213.772	1.7412e-59	111	1924	2577	0	3	0	1	237	1	0
Sample_435_R7_smadr_Pam_PF_(paired)_contig_25466	5.46804	-0.204299	19.1898	1.18344e-05	0.00209051	NA							2	0	0	0	81	4	32
pam-same-mixed-beh.fa_rep_c40091	5.47002	2.63816	12.301	0.000452723	0.0312136	NA							16	4	4	0	0	2	729
Sample_437_T1_smifors_Pam_PF_(paired)_contig_9414	5.52805	3.66446	13.0614	0.000301439	0.0236488	gi|156544536|ref|XP_001607713.1| PREDICTED: 60S ribosomal protein L38 [Nasonia vitripennis] >gi|645011134|ref|XP_008213688.1| PREDICTED: 60S ribosomal protein L38 [Nasonia vitripennis]	135	56.6102	2.26212e-08	28	195	278	0	21	0	11	2063	0	333
Sample_437_T1_smifors_Pam_PF_(paired)_contig_3355	5.58646	4.58247	79.2203	5.5557e-19	2.14506e-15	gi|307189836|gb|EFN74103.1| Alpha-tocopherol transfer protein [Camponotus floridanus]	335	133.65	1.65631e-56	59	619	957	27	16	1	19	1196	902	1312
pam-same-mixed-beh.fa_c18139	5.72753	1.30314	16.7459	4.27339e-05	0.00576045	NA							0	7	1	0	5	3	280
Sample_433_R1_smadr_Pam_PF_(paired)_contig_13083	5.84002	-0.624669	12.9749	0.000315689	0.0243775	NA							0	0	1	0	33	0	44
Sample_435_R7_smadr_Pam_PF_(paired)_contig_58914	5.85051	1.20858	18.3296	1.85794e-05	0.00305256	NA							0	6	0	0	316	67	0
Sample_437_T1_smifors_Pam_PF_(paired)_contig_20224	5.98493	-1.7371	11.9305	0.000552228	0.0360509	NA							0	0	0	0	18	6	5
Sample_437_T1_smifors_Pam_PF_(paired)_contig_44865	5.98748	-1.78397	11.9004	0.00056122	0.036418	gi|332016619|gb|EGI57491.1| hypothetical protein G5I_14469 [Acromyrmex echinatior]	131	55.0694	4.65207e-08	35	20	196	0	0	0	0	13	9	5
pam-same-mixed-beh.fa_rep_c38984	6.01379	-1.77886	11.9583	0.000544046	0.0357325	NA							0	0	0	0	12	10	5
Sample_437_T1_smifors_Pam_PF_(paired)_contig_35218	6.03629	-1.61851	11.304	0.000773397	0.0451507	NA							0	0	0	0	28	3	3
Sample_437_T1_smifors_Pam_PF_(paired)_contig_52964	6.04602	-1.79838	11.1436	0.000843234	0.0479791	NA							0	0	0	0	9	3	14
Sample_437_T1_smifors_Pam_PF_(paired)_contig_1084	6.09247	-1.69294	11.6124	0.000655128	0.0404712	gi|322788414|gb|EFZ14085.1| hypothetical protein SINV_10344 [Solenopsis invicta]	482	190.274	2.55e-55	88	3	281	0	0	0	0	16	12	2
Sample_437_T1_smifors_Pam_PF_(paired)_contig_37160	6.09715	-0.24322	19.3016	1.11612e-05	0.0019977	NA							0	0	0	1	41	3	60
Sample_437_T1_smifors_Pam_PF_(paired)_contig_51911	6.09746	-1.76248	12.3537	0.000440122	0.0305789	NA							0	0	0	0	9	9	9
Sample_437_T1_smifors_Pam_PF_(paired)_contig_33397	6.10938	-1.66801	12.7555	0.000354955	0.0262473	NA							0	0	0	0	18	8	5
pam-same-mixed-beh.fa_c27589	6.11402	-1.81004	11.0467	0.000888466	0.0497154	NA							0	0	0	0	4	6	15
Sample_437_T1_smifors_Pam_PF_(paired)_contig_27615	6.12097	-1.68746	12.478	0.000411769	0.0290951	NA							0	0	0	0	15	11	4
Sample_437_T1_smifors_Pam_PF_(paired)_contig_21805	6.12223	-1.75734	12.3344	0.000444687	0.0307407	NA							0	0	0	0	8	10	9
Sample_435_R7_smadr_Pam_PF_(paired)_contig_47138	6.13065	-1.77988	11.3015	0.000774457	0.0451507	NA							0	0	0	0	5	16	5
Sample_437_T1_smifors_Pam_PF_(paired)_contig_53388	6.13166	-1.66331	12.656	0.000374361	0.0272718	NA							0	0	0	0	17	10	4
Sample_435_R7_smadr_Pam_PF_(paired)_contig_59364	6.13324	-1.68575	12.4799	0.000411345	0.0290951	NA							0	0	0	0	15	4	11
Sample_437_T1_smifors_Pam_PF_(paired)_contig_47290	6.16887	-1.67746	12.5527	0.000395642	0.0283961	NA							0	0	0	0	13	13	4
Sample_437_T1_smifors_Pam_PF_(paired)_contig_47639	6.22711	-1.62282	12.7159	0.000362556	0.0266997	NA							0	0	0	0	16	3	13
Sample_437_T1_smifors_Pam_PF_(paired)_contig_54019	6.23735	-1.57905	13.7916	0.00020425	0.0177215	NA							0	0	0	0	20	7	7
Sample_437_T1_smifors_Pam_PF_(paired)_contig_56091	6.25644	-1.68112	12.6465	0.000376269	0.027325	NA							0	0	0	0	7	15	7
Sample_437_T1_smifors_Pam_PF_(paired)_contig_48865	6.2825	-1.60971	13.7073	0.000213617	0.0181292	NA							0	0	0	0	13	13	6
Sample_437_T1_smifors_Pam_PF_(paired)_contig_54060	6.30768	-1.62605	13.5058	0.00023783	0.0196871	NA							0	0	0	0	10	7	14
pam-same-mixed-beh.fa_c30779	6.32605	-1.52084	14.1396	0.000169731	0.0154977	NA							0	0	0	0	21	5	10
Sample_437_T1_smifors_Pam_PF_(paired)_contig_43497	6.35398	-1.57424	12.4614	0.00041545	0.0293169	NA							0	0	0	0	13	2	18
Sample_437_T1_smifors_Pam_PF_(paired)_contig_40316	6.35621	-1.61374	12.1965	0.000478797	0.0323511	NA							0	0	0	0	7	21	3
Sample_437_T1_smifors_Pam_PF_(paired)_contig_45896	6.36274	-1.4224	14.0014	0.000182678	0.0163215	NA							0	0	0	0	31	5	5
Sample_437_T1_smifors_Pam_PF_(paired)_contig_38382	6.38844	-1.52616	13.4569	0.000244113	0.0201148	gi|332030273|gb|EGI70047.1| WD repeat-containing protein on Y chromosome [Acromyrmex echinatior]	306	122.479	6.28599e-32	58	55	261	0	0	0	0	16	3	16
Sample_437_T1_smifors_Pam_PF_(paired)_contig_53669	6.41655	-1.46233	14.4596	0.000143197	0.013724	gi|607353123|gb|EZA47957.1| hypothetical protein X777_15041 [Cerapachys biroi]	183	75.0998	3.83098e-20	35	88	261	0	0	0	0	21	13	4
Sample_437_T1_smifors_Pam_PF_(paired)_contig_45202	6.42545	-1.40839	14.9371	0.000111154	0.0114663	NA							0	0	0	0	28	7	6
Sample_437_T1_smifors_Pam_PF_(paired)_contig_43469	6.46419	-1.41485	11.1462	0.000842056	0.0479626	NA							0	0	0	0	23	17	0
Sample_435_R7_smadr_Pam_PF_(paired)_contig_59921	6.46423	-1.41671	14.8593	0.000115837	0.0117918	NA							0	0	0	0	24	4	12
Sample_440_T10_smifors_Pam_PF_(paired)_contig_24924	6.47414	-1.56601	12.7065	0.00036438	0.0267611	NA							0	0	0	0	5	5	22
Sample_437_T1_smifors_Pam_PF_(paired)_contig_45292	6.49343	-1.50094	13.7825	0.000205236	0.0177501	NA							0	0	0	0	11	4	20
Sample_437_T1_smifors_Pam_PF_(paired)_contig_54891	6.49377	-1.49921	14.5	0.000140156	0.0135128	NA							0	0	0	0	10	18	7
Sample_437_T1_smifors_Pam_PF_(paired)_contig_48045	6.50272	-1.47811	15.07	0.000103596	0.0110149	NA							0	0	0	0	12	16	8
Sample_437_T1_smifors_Pam_PF_(paired)_contig_38537	6.50652	-1.44129	15.6884	7.4682e-05	0.00871892	NA							0	0	0	0	17	8	13
Sample_437_T1_smifors_Pam_PF_(paired)_contig_44974	6.50669	-1.45842	14.732	0.000123922	0.0123816	NA							0	0	0	0	14	18	5
pam-same-mixed-beh.fa_c36672	6.52274	4.80355	28.1327	1.13275e-07	4.67546e-05	gi|270016119|gb|EFA12567.1| hypothetical protein TcasGA2_TC004196 [Tribolium castaneum]	1468	570.081	8.50463e-166	353	5030	8251	9	17	17	5	18	39	3331
Sample_437_T1_smifors_Pam_PF_(paired)_contig_52672	6.55298	-1.41064	11.1414	0.000844212	0.0479843	NA							0	0	0	0	16	23	0
Sample_437_T1_smifors_Pam_PF_(paired)_contig_39851	6.55519	-1.35909	11.5658	0.00067175	0.0412154	NA							0	0	0	0	23	19	0
Sample_437_T1_smifors_Pam_PF_(paired)_contig_30908	6.55652	-1.297	15.5243	8.14531e-05	0.00923033	NA							0	0	0	0	33	9	4
Sample_437_T1_smifors_Pam_PF_(paired)_contig_52383	6.56869	-1.42443	14.6251	0.000131156	0.0127736	NA							0	0	0	0	13	21	4
Sample_437_T1_smifors_Pam_PF_(paired)_contig_6266	6.57518	-1.30825	15.9879	6.37485e-05	0.00781375	NA							0	0	0	0	30	5	10
Sample_435_R7_smadr_Pam_PF_(paired)_contig_32894	6.60688	-1.17025	11.794	0.000594217	0.0380209	NA							0	0	0	0	49	0	5
Sample_437_T1_smifors_Pam_PF_(paired)_contig_51914	6.64322	-1.35332	15.4404	8.51505e-05	0.00960903	NA							0	0	0	0	16	21	4
Sample_437_T1_smifors_Pam_PF_(paired)_contig_44305	6.6514	-1.3349	16.1005	6.00691e-05	0.00743015	NA							0	0	0	0	18	19	5
Sample_437_T1_smifors_Pam_PF_(paired)_contig_55677	6.6526	-1.33467	16.4356	5.03299e-05	0.00648094	NA							0	0	0	0	18	18	6
Sample_437_T1_smifors_Pam_PF_(paired)_contig_40822	6.67728	-1.19462	15.9023	6.66991e-05	0.0080119	NA							0	0	0	0	38	10	3
Sample_437_T1_smifors_Pam_PF_(paired)_contig_54895	6.67992	-1.15382	15.3882	8.75313e-05	0.00971884	NA							0	0	0	0	45	6	3
Sample_435_R7_smadr_Pam_PF_(paired)_contig_59936	6.68639	-1.41179	14.8905	0.000113938	0.0116644	NA							0	0	0	0	5	13	19
Sample_435_R7_smadr_Pam_PF_(paired)_contig_17418	6.69541	-1.09755	12.2516	0.000464865	0.0317672	NA							0	0	0	0	53	5	0
Sample_437_T1_smifors_Pam_PF_(paired)_contig_24882	6.69655	-1.20424	16.8389	4.06896e-05	0.00554014	gi|645027234|ref|XP_008211763.1| PREDICTED: uncharacterized protein LOC103317009 [Nasonia vitripennis]	162	67.0106	9.17535e-11	36	3	239	0	0	0	0	35	5	10
Sample_437_T1_smifors_Pam_PF_(paired)_contig_52687	6.71088	-1.35165	16.3186	5.35359e-05	0.00676129	NA							0	0	0	0	10	20	10
Sample_435_R7_smadr_Pam_PF_(paired)_contig_51639	6.75785	-1.35707	14.9015	0.000113271	0.0116181	NA							0	0	0	0	6	7	26
Sample_437_T1_smifors_Pam_PF_(paired)_contig_45394	6.78242	-1.15339	17.2601	3.25958e-05	0.00467356	NA							0	0	0	0	34	14	4
Sample_437_T1_smifors_Pam_PF_(paired)_contig_53189	6.79473	-1.29523	17.2065	3.3529e-05	0.00473205	NA							0	0	0	0	10	16	16
Sample_437_T1_smifors_Pam_PF_(paired)_contig_39738	6.80499	-1.27566	15.9534	6.49225e-05	0.00786843	NA							0	0	0	0	11	27	5
Sample_437_T1_smifors_Pam_PF_(paired)_contig_55214	6.80643	-1.07047	13.2497	0.000272629	0.0221272	gi|322795753|gb|EFZ18432.1| hypothetical protein SINV_09362 [Solenopsis invicta]	278	111.694	3.18051e-26	57	12	215	0	0	0	0	47	0	11
Sample_437_T1_smifors_Pam_PF_(paired)_contig_53107	6.80822	-1.10831	17.594	2.73447e-05	0.00410581	NA							0	0	0	0	40	5	10
Sample_437_T1_smifors_Pam_PF_(paired)_contig_35945	6.80839	-1.21443	12.6448	0.000376607	0.027325	NA							0	0	0	0	20	27	0
Sample_437_T1_smifors_Pam_PF_(paired)_contig_51347	6.82221	-1.12957	18.2887	1.89835e-05	0.00309076	NA							0	0	0	0	34	13	6
pam-same-mixed-beh.fa_rep_c38093	6.83289	-1.06391	16.9453	3.84727e-05	0.00526482	NA							0	0	0	0	45	10	3
Sample_437_T1_smifors_Pam_PF_(paired)_contig_19095	6.83343	-1.12671	13.2752	0.000268937	0.0218603	NA							0	0	0	0	34	0	19
Sample_437_T1_smifors_Pam_PF_(paired)_contig_29022	6.84152	-1.09922	17.6388	2.67081e-05	0.00403263	NA							0	0	0	0	38	4	13
Sample_437_T1_smifors_Pam_PF_(paired)_contig_51969	6.84858	-1.26297	11.699	0.000625332	0.0393043	NA							0	0	0	0	8	35	0
Sample_437_T1_smifors_Pam_PF_(paired)_contig_55029	6.85551	-1.10697	17.8364	2.40734e-05	0.00372554	NA							0	0	0	0	34	16	4
pam-same-mixed-beh.fa_rep_c32044	6.8616	-1.26102	15.9951	6.35076e-05	0.00780191	NA							0	0	0	0	9	6	28
Sample_437_T1_smifors_Pam_PF_(paired)_contig_50185	6.87219	-1.24122	17.6737	2.62232e-05	0.00398165	NA							0	0	0	0	10	14	20
pam-same-mixed-beh.fa_rep_c38470	6.90518	-1.17425	15.8024	7.03149e-05	0.00837262	gi|322797384|gb|EFZ19496.1| hypothetical protein SINV_13769 [Solenopsis invicta]	549	216.083	9.26667e-69	103	1	348	0	0	0	0	18	2	28
Sample_435_R7_smadr_Pam_PF_(paired)_contig_59997	6.90908	-1.26297	14.2863	0.000157002	0.0146068	NA							0	0	0	0	4	4	34
Sample_437_T1_smifors_Pam_PF_(paired)_contig_18182	6.91789	-1.12778	19.7701	8.73381e-06	0.00161677	NA							0	0	0	0	23	17	11
Sample_437_T1_smifors_Pam_PF_(paired)_contig_52734	6.9302	-1.13651	13.1592	0.000286108	0.0229116	NA							0	0	0	0	19	31	0
Sample_437_T1_smifors_Pam_PF_(paired)_contig_53857	6.94711	-0.930232	13.877	0.000195169	0.0170983	NA							0	0	0	0	58	9	0
Sample_435_R7_smadr_Pam_PF_(paired)_contig_59837	6.95914	-1.20225	12.1034	0.000503313	0.0335877	NA							0	0	0	0	8	0	37
Sample_437_T1_smifors_Pam_PF_(paired)_contig_32237	6.97145	-0.872814	13.3613	0.000256866	0.0211013	NA							0	0	0	0	68	4	0
Sample_437_T1_smifors_Pam_PF_(paired)_contig_20727	6.97718	-1.19258	11.6171	0.000653497	0.0404712	NA							0	0	0	0	4	41	0
Sample_437_T1_smifors_Pam_PF_(paired)_contig_44193	6.99195	-1.05391	19.7858	8.66217e-06	0.00160902	NA							0	0	0	0	27	21	7
Sample_437_T1_smifors_Pam_PF_(paired)_contig_27526	6.99601	-1.21919	12.4359	0.00042116	0.0295653	NA							0	0	0	0	0	15	28
Sample_437_T1_smifors_Pam_PF_(paired)_contig_41532	6.99749	-0.927616	14.3002	0.000155844	0.0145403	NA							0	0	0	0	53	0	13
Sample_437_T1_smifors_Pam_PF_(paired)_contig_48017	7.01126	-1.04833	20.972	4.66038e-06	0.000987892	NA							0	0	0	0	26	16	13
Sample_437_T1_smifors_Pam_PF_(paired)_contig_17159	7.0275	-1.13445	18.3173	1.87005e-05	0.00306314	NA							0	0	0	0	9	13	26
Sample_437_T1_smifors_Pam_PF_(paired)_contig_40910	7.04752	-1.08682	20.0967	7.36217e-06	0.00139829	gi|322789728|gb|EFZ14894.1| hypothetical protein SINV_05798 [Solenopsis invicta]	170	70.0922	2.58184e-11	32	331	480	0	0	0	0	14	19	18
Sample_437_T1_smifors_Pam_PF_(paired)_contig_43180	7.0507	-0.942685	14.6493	0.000129483	0.0126795	NA							0	0	0	0	41	22	0
Sample_437_T1_smifors_Pam_PF_(paired)_contig_41695	7.06192	-1.09455	18.5036	1.69584e-05	0.00282922	NA							0	0	0	0	10	30	10
Sample_437_T1_smifors_Pam_PF_(paired)_contig_39989	7.07303	-1.04038	21.0214	4.54177e-06	0.00097421	NA							0	0	0	0	19	20	15
Sample_437_T1_smifors_Pam_PF_(paired)_contig_24262	7.09818	-0.929283	20.5778	5.72572e-06	0.0011692	NA							0	0	0	0	38	19	6
Sample_433_R1_smadr_Pam_PF_(paired)_contig_7451	7.11554	-1.04102	16.6067	4.59879e-05	0.00609272	gi|332020258|gb|EGI60693.1| hypothetical protein G5I_11083 [Acromyrmex echinatior]	445	176.022	5.6939e-50	93	3	332	0	0	0	0	15	2	36
Sample_437_T1_smifors_Pam_PF_(paired)_contig_51892	7.12226	-0.848887	15.2412	9.46174e-05	0.0102906	NA							0	0	0	0	52	18	0
Sample_437_T1_smifors_Pam_PF_(paired)_contig_48194	7.13028	-0.856197	15.276	9.28907e-05	0.0101558	NA							0	0	0	0	49	20	0
Sample_437_T1_smifors_Pam_PF_(paired)_contig_45883	7.13318	-0.789949	14.9249	0.000111874	0.0115185	NA							0	0	0	0	66	0	10
Sample_440_T10_smifors_Pam_PF_(paired)_contig_38496	7.13329	-1.115	12.5502	0.000396159	0.0283961	NA							0	0	0	0	0	7	40
Sample_435_R7_smadr_Pam_PF_(paired)_contig_11584	7.17758	-1.0048	20.4942	5.98129e-06	0.00119025	gi|332022475|gb|EGI62782.1| Putative dihydroxyacetone kinase [Acromyrmex echinatior]	478	188.734	1.09401e-55	92	1	381	0	0	0	0	11	23	20
Sample_437_T1_smifors_Pam_PF_(paired)_contig_47654	7.21287	-0.794329	21.6276	3.31057e-06	0.000758261	NA							0	0	0	0	53	7	13
pam-same-mixed-beh.fa_rep_c7918	7.22702	-0.643162	11.7543	0.000607043	0.038513	NA							0	0	0	0	90	0	0
Sample_440_T10_smifors_Pam_PF_(paired)_contig_33385	7.2639	-0.990226	12.7851	0.000349394	0.0259425	NA							0	0	0	0	4	0	49
Sample_437_T1_smifors_Pam_PF_(paired)_contig_15523	7.28003	1.4633	75.43	3.78588e-18	1.20378e-14	NA							0	0	0	2	154	78	151
Sample_435_R7_smadr_Pam_PF_(paired)_contig_59872	7.28948	-0.759903	22.502	2.09927e-06	0.00053779	NA							0	0	0	0	49	7	18
Sample_437_T1_smifors_Pam_PF_(paired)_contig_29178	7.29739	-0.812355	24.3683	7.9566e-07	0.000237617	NA							0	0	0	0	34	15	19
Sample_437_T1_smifors_Pam_PF_(paired)_contig_51713	7.31445	-0.680604	16.4374	5.0283e-05	0.00648094	NA							0	0	0	0	64	18	0
pam-same-mixed-beh.fa_c19698	7.32541	1.30944	15.7032	7.41004e-05	0.0086995	NA							1	0	1	0	0	0	292
Sample_435_R7_smadr_Pam_PF_(paired)_contig_58615	7.35182	-0.764586	24.9808	5.79055e-07	0.000180926	NA							0	0	0	0	36	18	17
Sample_437_T1_smifors_Pam_PF_(paired)_contig_52572	7.40845	-0.820862	21.919	2.84409e-06	0.000680241	NA							0	0	0	0	13	13	37
Sample_435_R7_smadr_Pam_PF_(paired)_contig_58722	7.41133	-0.707614	25.7986	3.78958e-07	0.000133014	NA							0	0	0	0	40	16	19
Sample_437_T1_smifors_Pam_PF_(paired)_contig_45452	7.4604	-0.459334	12.7954	0.000347466	0.0259034	NA							0	0	0	0	106	0	0
pam-same-mixed-beh.fa_c32018	7.46774	-0.653388	26.5687	2.54336e-07	9.16524e-05	NA							0	0	0	0	44	15	20
Sample_435_R7_smadr_Pam_PF_(paired)_contig_58353	7.4854	-0.623028	17.3935	3.0386e-05	0.00447544	NA							0	0	0	0	50	0	32
Sample_435_R7_smadr_Pam_PF_(paired)_contig_39747	7.48651	-0.599485	26.3673	2.82273e-07	9.97254e-05	NA							0	0	0	0	56	15	14
Sample_435_R7_smadr_Pam_PF_(paired)_contig_55004	7.48706	-0.438126	12.8989	0.000328777	0.0249253	NA							0	0	0	0	108	0	0
Sample_437_T1_smifors_Pam_PF_(paired)_contig_49341	7.50107	-0.601848	21.4569	3.61873e-06	0.000811647	NA							0	0	0	0	53	2	29
Sample_435_R7_smadr_Pam_PF_(paired)_contig_60016	7.51704	-0.801636	11.2083	0.000814303	0.0469257	NA							0	0	0	0	0	0	61
Sample_435_R7_smadr_Pam_PF_(paired)_contig_47335	7.54045	-0.781647	11.2656	0.000789565	0.045695	NA							0	0	0	0	0	0	62
Sample_435_R7_smadr_Pam_PF_(paired)_contig_55591	7.57799	-0.731888	15.9689	6.43902e-05	0.00783907	NA							0	0	0	0	0	40	25
Sample_437_T1_smifors_Pam_PF_(paired)_contig_54048	7.59482	-0.573332	25.7484	3.88953e-07	0.000134025	gi|307207551|gb|EFN85230.1| Transposable element P transposase [Harpegnathos saltator]	149	62.003	7.19532e-11	26	3	143	0	0	0	0	41	8	34
Sample_437_T1_smifors_Pam_PF_(paired)_contig_19357	7.60136	-0.34685	13.4297	0.00024767	0.0203768	NA							0	0	0	0	117	0	0
pam-same-mixed-beh.fa_c39783	7.68377	3.30898	28.1321	1.1331e-07	4.67546e-05	NA							2	2	2	1	2	13	1184
Sample_437_T1_smifors_Pam_PF_(paired)_contig_40297	7.69107	-0.355922	19.1556	1.20485e-05	0.00210767	NA							0	0	0	0	91	19	0
Sample_437_T1_smifors_Pam_PF_(paired)_contig_23044	7.71072	-0.552955	17.0157	3.70722e-05	0.005112	NA							0	0	0	0	16	63	0
Sample_437_T1_smifors_Pam_PF_(paired)_contig_52250	7.71579	-0.485313	26.8183	2.23514e-07	8.21895e-05	gi|641658207|ref|XP_008180637.1| PREDICTED: uncharacterized protein LOC103308656 [Acyrthosiphon pisum]	125	52.7582	6.22451e-06	29	2	217	0	0	0	0	37	43	8
Sample_440_T10_smifors_Pam_PF_(paired)_contig_37184	7.75252	-0.531509	17.3254	3.14949e-05	0.00456414	NA							0	0	0	0	18	0	62
Sample_437_T1_smifors_Pam_PF_(paired)_contig_52395	7.79876	-0.327795	30.6989	3.01331e-08	1.49433e-05	NA							0	0	0	0	75	17	16
Sample_437_T1_smifors_Pam_PF_(paired)_contig_56148	7.80621	-0.525738	12.5745	0.000391055	0.0281501	NA							0	0	0	0	0	77	0
Sample_435_R7_smadr_Pam_PF_(paired)_contig_6698	7.80621	-0.525738	12.5742	0.000391104	0.0281501	NA							0	0	0	0	0	77	0
Sample_437_T1_smifors_Pam_PF_(paired)_contig_54894	7.98593	-0.249701	33.9456	5.66737e-09	3.40382e-06	NA							0	0	0	0	47	44	16
Sample_437_T1_smifors_Pam_PF_(paired)_contig_33961	8.06232	-0.297741	13.747	0.000209159	0.0180099	NA							0	0	0	0	0	92	0
Sample_437_T1_smifors_Pam_PF_(paired)_contig_19454	8.06982	-0.269691	18.0418	2.16107e-05	0.00342007	NA							0	0	0	0	8	88	0
Sample_440_T10_smifors_Pam_PF_(paired)_contig_26501	8.08362	-0.277184	25.5845	4.23419e-07	0.000142089	gi|607364124|gb|EZA58345.1| hypothetical protein X777_01302 [Cerapachys biroi]	153	63.5438	1.0302e-10	44	59	208	0	0	0	0	6	19	69
Sample_435_R7_smadr_Pam_PF_(paired)_contig_30359	8.11007	0.0671747	15.6644	7.56344e-05	0.00879213	NA							0	0	0	0	167	0	0
Sample_440_T10_smifors_Pam_PF_(paired)_contig_31706	8.15453	-0.237836	14.1037	0.000172999	0.0156376	gi|607364555|gb|EZA58767.1| Eukaryotic translation initiation factor 3 subunit C [Cerapachys biroi] >gi|607364557|gb|EZA58769.1| Eukaryotic translation initiation factor 3 subunit C [Cerapachys biroi]	155	64.3142	1.25808e-10	32	117	227	0	0	0	0	0	0	95
Sample_437_T1_smifors_Pam_PF_(paired)_contig_50941	8.18792	-0.049423	40.3838	2.0866e-10	1.81918e-07	NA							0	0	0	0	69	29	31
Sample_437_T1_smifors_Pam_PF_(paired)_contig_22791	8.19281	0.0329175	34.6134	4.02135e-09	2.55729e-06	NA							0	0	0	0	114	24	11
pam-same-mixed-beh.fa_s30480	8.2174	0.155981	16.1479	5.85847e-05	0.00728891	NA							0	0	0	0	180	0	0
Sample_440_T10_smifors_Pam_PF_(paired)_contig_25274	8.271	-0.131235	14.5886	0.000133719	0.0129767	NA							0	0	0	0	0	0	103
Sample_437_T1_smifors_Pam_PF_(paired)_contig_47762	8.27359	-0.0474943	38.3544	5.89939e-10	4.55551e-07	NA							0	0	0	0	31	50	38
Sample_440_T10_smifors_Pam_PF_(paired)_contig_31601	8.33231	0.0263591	23.1161	1.52508e-06	0.000410133	NA							0	0	0	0	50	0	80
Sample_437_T1_smifors_Pam_PF_(paired)_contig_20830	8.41067	0.317095	16.9694	3.79867e-05	0.00522476	NA							0	0	0	0	206	0	0
Sample_435_R7_smadr_Pam_PF_(paired)_contig_59903	8.44321	0.0401987	22.7479	1.84706e-06	0.000480005	NA							0	0	0	0	0	56	62
pam-same-mixed-beh.fa_c30769	8.52667	0.105873	15.7601	7.19014e-05	0.00848593	NA							0	0	0	0	0	0	123
pam-same-mixed-beh.fa_c39972	8.59169	0.179943	23.0133	1.60881e-06	0.000428388	NA							0	0	0	0	7	1	124
Sample_437_T1_smifors_Pam_PF_(paired)_contig_39411	8.64844	0.30672	25.3598	4.75719e-07	0.000155846	NA							0	0	0	0	48	111	0
Sample_437_T1_smifors_Pam_PF_(paired)_contig_14959	8.67247	0.376181	42.5671	6.82971e-11	6.83654e-08	NA							0	0	0	0	97	11	72
Sample_437_T1_smifors_Pam_PF_(paired)_contig_30724	8.71522	0.468659	49.1439	2.37855e-12	3.06119e-09	NA							0	0	0	0	150	30	28
Sample_437_T1_smifors_Pam_PF_(paired)_contig_56164	9.15222	0.709475	28.8253	7.92088e-08	3.53847e-05	NA							0	0	0	0	0	94	99
Sample_437_T1_smifors_Pam_PF_(paired)_contig_7064	9.15905	0.94367	30.3859	3.54096e-08	1.74003e-05	NA							0	0	0	0	332	3	5
Sample_437_T1_smifors_Pam_PF_(paired)_contig_19932	9.27343	0.896711	67.6111	1.99142e-16	4.48518e-13	NA							0	0	0	0	97	113	44
Sample_440_T10_smifors_Pam_PF_(paired)_contig_21897	9.67358	1.20477	27.0423	1.99048e-07	7.52402e-05	NA							0	0	0	0	0	12	261
Sample_437_T1_smifors_Pam_PF_(paired)_contig_28097	9.93347	1.46951	21.0021	4.5877e-06	0.000976313	NA							0	0	0	0	0	337	0
pam-same-mixed-beh.fa_rep_c30928	9.98006	1.51184	41.2026	1.37238e-10	1.30145e-07	gi|383866398|ref|XP_003708657.1| PREDICTED: chymotrypsin inhibitor-like [Megachile rotundata]	170	70.0922	5.8713e-13	39	182	430	0	0	0	0	2	213	130
Sample_435_R7_smadr_Pam_PF_(paired)_contig_55890	9.98726	1.57188	77.9445	1.05977e-18	3.819e-15	NA							0	0	0	0	195	36	197
Sample_437_T1_smifors_Pam_PF_(paired)_contig_901	9.98763	8.00493	20.6853	5.41286e-06	0.00112533	gi|312233088|ref|YP_004021071.1| NADH dehydrogenase subunit 4 [Solenopsis geminata] >gi|310619402|gb|ADP01778.1| NADH dehydrogenase subunit 4 [Solenopsis geminata]	726	284.263	4.04078e-89	137	48	734	19	15	14	0	4	32701	0
pam-same-mixed-beh.fa_c40321	10.173	3.72477	25.0359	5.62715e-07	0.000177877	NA							0	0	0	1	1	1	1609
pam-same-mixed-beh.fa_rep_c14268	10.382	1.94311	126.116	2.89985e-29	3.91871e-25	NA							0	0	0	0	220	186	145
Sample_437_T1_smifors_Pam_PF_(paired)_contig_18638	11.0254	2.53001	39.5673	3.16948e-10	2.5958e-07	gi|322788157|gb|EFZ13939.1| hypothetical protein SINV_04668 [Solenopsis invicta]	384	152.525	4.00155e-42	74	3	368	0	0	0	0	0	225	478
Sample_437_T1_smifors_Pam_PF_(paired)_contig_12682	14.9675	6.43956	26.7508	2.31457e-07	8.45349e-05	gi|312233134|ref|YP_004021114.1| NADH dehydrogenase subunit 1 [Solenopsis invicta] >gi|310619420|gb|ADP01795.1| NADH dehydrogenase subunit 1 [Solenopsis invicta]	196	80.1073	5.3679e-16	45	2	211	0	0	0	0	0	11045	0

## Sheet: Tdul_All_Sig._FDR_Genes
Contig	logFC	logCPM	LR	PValue	FDR	Blasthit/Alignment Title	Score	Bits	eValue	Identity+	Start	Stop	BR_417	BR_418	BR_419	BR_420	BR_421	BR_422	BR_423	BR_424
Sample_420_H10_smadr_Tdul_PF_(paired)_contig_14945	-7.73404	-0.894519	11.4681	0.000707992	0.0498292	NA							0	0	0	118	0	0	0	0
tdul-same-mixed-beh.fa_rep_c25617	-1.72533	1.02596	11.4711	0.000706883	0.0498116	NA							46	71	136	166	14	26	18	30
Sample_419_H7_smadr_Tdul_PF_(paired)_contig_14961	-1.81566	1.26298	11.4795	0.000703695	0.0496473	NA							156	56	92	133	21	37	38	14
Sample_419_H7_smadr_Tdul_PF_(paired)_contig_51398	-6.36452	-1.9143	11.4907	0.000699441	0.0494073	NA							8	0	41	4	0	0	0	0
Sample_417_H1_smadr_Tdul_PF_(paired)_contig_51176	-2.935	0.647062	11.4932	0.000698518	0.0494073	NA							19	128	93	126	14	22	0	0
tdul-same-mixed-beh.fa_rep_c26030	-1.37073	3.23308	11.4946	0.000697971	0.0494073	NA							216	385	566	711	189	50	131	139
tdul-same-mixed-beh.fa_rep_c9344	-1.28003	5.29171	11.4916	0.00069911	0.0494073	NA							1730	1240	1577	2469	687	209	773	590
tdul-same-mixed-beh.fa_rep_c23094	2.28532	5.27746	11.4954	0.000697702	0.0494073	gi|322803116|gb|EFZ23204.1| hypothetical protein SINV_14990 [Solenopsis invicta]	523	206.068	3.42368e-60	110	101	655	220	676	581	387	140	1226	5534	320
Sample_421_J1_smifors_Tdul_PF_(paired)_contig_43268	2.53871	-0.329883	11.494	0.0006982	0.0494073	NA							5	10	10	5	61	27	45	5
tdul-same-mixed-beh.fa_rep_c43525	-0.748109	5.59846	11.5066	0.000693513	0.0493492	gi|322784815|gb|EFZ11610.1| hypothetical protein SINV_03028 [Solenopsis invicta]	1853	718.383	0	328	517	1809	938	2379	3107	2287	800	1230	701	903
tdul-same-mixed-beh.fa_rep_c42671	-3.27331	-0.322243	11.5151	0.00069034	0.0491837	NA							40	30	7	84	3	0	9	2
tdul-same-mixed-beh.fa_rep_c11115	1.28948	1.80788	11.5201	0.000688469	0.0491108	NA							38	61	120	69	83	184	152	93
tdul-same-mixed-beh.fa_rep_c15433	-1.10612	4.48584	11.5369	0.000682269	0.0487478	gi|322802000|gb|EFZ22537.1| hypothetical protein SINV_05975 [Solenopsis invicta]	1373	533.487	1.37696e-179	246	659	1561	578	1479	1127	1015	617	313	186	302
tdul-same-mixed-beh.fa_c348	2.62064	2.51568	11.5362	0.000682539	0.0487478	gi|332028397|gb|EGI68441.1| hypothetical protein G5I_02874 [Acromyrmex echinatior]	1635	634.41	0	424	1513	3144	22	107	67	33	705	41	27	193
Sample_419_H7_smadr_Tdul_PF_(paired)_contig_51439	-6.30884	-1.8535	11.5488	0.00067792	0.0485374	NA							0	7	48	3	0	0	0	0
tdul-same-mixed-beh.fa_rep_c9643	-0.578019	5.24586	11.5544	0.000675877	0.0484509	gi|332017158|gb|EGI57957.1| Isovaleryl-CoA dehydrogenase, mitochondrial [Acromyrmex echinatior]	1824	707.212	0	328	828	1955	980	1365	2271	1701	780	886	887	580
Sample_421_J1_smifors_Tdul_PF_(paired)_contig_3948	0.857151	6.16338	11.5589	0.000674271	0.0483956	NA							848	2327	2394	1669	3456	2801	2655	920
Sample_417_H1_smadr_Tdul_PF_(paired)_contig_42372	-2.58738	-0.196452	11.5695	0.000670407	0.0481779	NA							19	58	60	51	10	4	0	7
tdul-same-mixed-beh.fa_rep_c43271	2.62249	-0.817323	11.5825	0.00066577	0.047904	NA							1	7	9	4	26	27	35	8
Sample_420_H10_smadr_Tdul_PF_(paired)_contig_55937	7.81429	-1.27288	11.5866	0.000664303	0.0478579	NA							0	0	0	0	0	0	0	71
Sample_420_H10_smadr_Tdul_PF_(paired)_contig_22537	-7.77007	-0.863387	11.592	0.000662361	0.0477829	gi|225012910|ref|YP_002650707.1| cytochrome c oxidase subunit II [Dermatophagoides pteronyssinus] >gi|194354348|gb|ACF54660.1| cytochrome c oxidase subunit II [Dermatophagoides pteronyssinus] >gi|281366638|gb|ADA63529.1| cytochrome c oxidase subunit II [Dermatophagoides pteronyssinus]	654	256.529	7.06192e-82	126	61	693	0	0	0	121	0	0	0	0
Sample_417_H1_smadr_Tdul_PF_(paired)_contig_34274	-7.39278	-1.50327	11.5918	0.000662438	0.0477829	NA							56	0	7	0	0	0	0	0
tdul-same-mixed-beh.fa_rep_c21990	-2.27474	1.00586	11.6069	0.000657092	0.0475154	gi|322799621|gb|EFZ20893.1| hypothetical protein SINV_05708 [Solenopsis invicta]	949	370.163	6.13482e-124	203	611	1270	26	183	29	190	12	20	12	20
Sample_419_H7_smadr_Tdul_PF_(paired)_contig_6979	-1.73746	2.19235	11.6099	0.000656	0.0474957	gi|322789351|gb|EFZ14663.1| hypothetical protein SINV_09736 [Solenopsis invicta]	1618	627.861	0	345	184	2016	52	445	331	186	43	25	104	39
Sample_417_H1_smadr_Tdul_PF_(paired)_contig_55655	-6.43215	-1.97111	11.619	0.000652832	0.0473254	NA							8	31	8	0	0	0	0	0
Sample_417_H1_smadr_Tdul_PF_(paired)_contig_55545	-5.91277	-2.38056	11.6332	0.000647865	0.0470241	NA							10	8	10	3	0	0	0	0
Sample_417_H1_smadr_Tdul_PF_(paired)_contig_42500	-5.93942	-2.34478	11.6362	0.00064682	0.0470071	NA							6	15	3	8	0	0	0	0
tdul-same-mixed-beh.fa_rep_c15967	0.808512	4.46858	11.6405	0.000645323	0.0469571	gi|332022418|gb|EGI62726.1| Aminopeptidase N [Acromyrmex echinatior]	2019	782.326	0	436	138	2897	324	706	859	389	801	1008	609	498
tdul-same-mixed-beh.fa_rep_c19730	2.4864	0.00299467	11.6645	0.000637048	0.0464133	gi|332024020|gb|EGI64238.1| Transient receptor potential protein [Acromyrmex echinatior]	2217	858.596	0	450	1889	3622	4	8	8	20	77	11	53	28
tdul-same-mixed-beh.fa_rep_c18113	-0.80352	8.79841	11.6704	0.00063503	0.0463244	gi|332018729|gb|EGI59300.1| Circadian clock-controlled protein [Acromyrmex echinatior]	633	248.44	2.79331e-74	114	821	1492	9916	22417	23147	23415	7325	8412	8163	8484
tdul-same-mixed-beh.fa_rep_c16024	0.963923	4.10109	11.6753	0.000633352	0.0462602	gi|332016435|gb|EGI57348.1| Coatomer subunit beta [Acromyrmex echinatior]	4806	1855.88	0	937	5203	8067	163	627	457	395	636	705	757	297
tdul-same-mixed-beh.fa_c30511	-3.51656	-1.07076	11.683	0.000630728	0.0461267	NA							6	45	21	27	4	2	0	0
Sample_419_H7_smadr_Tdul_PF_(paired)_contig_5237	-7.05405	-0.211742	11.6856	0.00062987	0.0461221	NA							156	0	1	0	1	0	0	0
tdul-same-mixed-beh.fa_rep_c12195	-0.565755	6.67619	11.6948	0.000626753	0.0460486	gi|332030533|gb|EGI70221.1| Cysteine-rich secretory protein 1 [Acromyrmex echinatior]	1372	533.102	1.20747e-173	248	2409	3179	2328	4222	6727	4109	2422	2268	2110	1636
tdul-same-mixed-beh.fa_rep_c9284	1.1169	3.69867	11.6909	0.000628072	0.0460486	NA							203	293	562	113	497	518	567	273
tdul-same-mixed-beh.fa_rep_c14611	1.66276	0.980653	11.6932	0.00062728	0.0460486	NA							18	16	78	26	91	86	89	42
tdul-same-mixed-beh.fa_rep_c38500	-2.48021	0.649731	11.7045	0.000623499	0.0458873	NA							30	37	156	139	15	19	0	10
tdul-same-mixed-beh.fa_rep_c37501	-6.80536	-1.57224	11.7104	0.00062153	0.0458005	NA							0	48	23	0	0	0	0	0
tdul-same-mixed-beh.fa_c28916	-4.05781	-1.78856	11.7122	0.000620929	0.0458005	NA							10	10	18	16	0	1	0	1
Sample_419_H7_smadr_Tdul_PF_(paired)_contig_47559	-3.8242	-1.30602	11.711	0.000621305	0.0458005	gi|307192281|gb|EFN75568.1| Retinal homeobox protein Rx3 [Harpegnathos saltator]	679	266.159	5.72901e-85	128	363	767	21	9	45	8	3	0	1	0
Sample_419_H7_smadr_Tdul_PF_(paired)_contig_28161	-6.81864	-1.44688	11.7395	0.00061186	0.0452605	NA							0	8	78	0	0	0	0	0
tdul-same-mixed-beh.fa_rep_c19582	-1.76033	0.710551	11.7601	0.000605151	0.0448214	gi|322778806|gb|EFZ09222.1| hypothetical protein SINV_06587 [Solenopsis invicta]	780	305.064	2.56098e-95	208	83	1324	45	99	113	76	16	19	35	5
tdul-same-mixed-beh.fa_rep_c23229	-0.617901	6.20877	11.7686	0.000602396	0.0446744	NA							2222	3200	4283	2555	1401	1988	1322	1249
Sample_420_H10_smadr_Tdul_PF_(paired)_contig_47475	-6.70387	-1.94775	11.7878	0.000596208	0.0443804	NA							25	0	5	15	0	0	0	0
tdul-same-mixed-beh.fa_rep_c21676	-1.53321	1.66333	11.7876	0.000596267	0.0443804	NA							82	147	287	145	23	27	49	54
tdul-same-mixed-beh.fa_c43	-0.771796	4.81845	11.7832	0.000597667	0.0443804	gi|322801390|gb|EFZ22051.1| hypothetical protein SINV_02641 [Solenopsis invicta]	2313	895.575	0	520	2958	4934	835	1217	1724	1118	433	662	428	555
tdul-same-mixed-beh.fa_rep_c27235	1.53444	2.0424	11.7846	0.000597219	0.0443804	gi|332027449|gb|EGI67532.1| Major facilitator superfamily domain-containing protein 6 [Acromyrmex echinatior]	449	177.563	1.5033e-78	79	424	846	58	50	137	48	247	216	132	52
tdul-same-mixed-beh.fa_rep_c8021	0.559079	5.27664	11.7948	0.000593972	0.0443331	NA							672	1083	1529	1075	1136	1354	1416	864
tdul-same-mixed-beh.fa_rep_c14573	-0.58838	5.3436	11.7976	0.000593079	0.0443235	gi|332018204|gb|EGI58809.1| Laminin subunit beta-1 [Acromyrmex echinatior]	8588	3312.7	0	1597	557	5785	987	1529	2446	1861	808	846	1032	642
Sample_421_J1_smifors_Tdul_PF_(paired)_contig_49388	2.16515	-0.230527	11.8058	0.000590467	0.0441852	NA							6	12	10	13	35	33	25	41
Sample_420_H10_smadr_Tdul_PF_(paired)_contig_41578	-6.91347	-1.56296	11.8124	0.000588379	0.0440859	NA							0	29	0	39	0	0	0	0
Sample_420_H10_smadr_Tdul_PF_(paired)_contig_32034	-6.41163	-1.93491	11.8181	0.000586585	0.0440083	NA							0	21	4	24	0	0	0	0
Sample_421_J1_smifors_Tdul_PF_(paired)_contig_48844	6.79329	-1.83078	11.8204	0.000585844	0.0440083	NA							0	0	0	0	23	27	0	0
tdul-same-mixed-beh.fa_rep_c30078	-0.934038	4.90452	11.8606	0.000573354	0.0431272	gi|307189890|gb|EFN74134.1| GTPase-activating Rap/Ran-GAP domain-like protein 3 [Camponotus floridanus]	3950	1526.15	0	771	1561	4167	701	2256	1255	1174	491	602	440	523
Sample_417_H1_smadr_Tdul_PF_(paired)_contig_49939	-6.10532	-2.29613	11.8855	0.000565727	0.042637	NA							11	5	3	14	0	0	0	0
Sample_419_H7_smadr_Tdul_PF_(paired)_contig_46588	-4.01808	-0.46561	11.8843	0.000566101	0.042637	NA							6	7	128	41	0	7	0	0
Sample_421_J1_smifors_Tdul_PF_(paired)_contig_8668	-1.10681	3.78924	11.8932	0.000563377	0.0425423	gi|307191090|gb|EFN74822.1| Fatty acid synthase [Camponotus floridanus]	711	278.485	6.59685e-83	130	3	632	368	432	1162	731	127	250	393	146
Sample_419_H7_smadr_Tdul_PF_(paired)_contig_54102	-6.38747	-1.86733	11.935	0.00055088	0.0416528	NA							6	6	44	0	0	0	0	0
Sample_420_H10_smadr_Tdul_PF_(paired)_contig_49112	-6.60595	-1.9509	11.9488	0.000546835	0.041401	NA							17	0	6	23	0	0	0	0
Sample_420_H10_smadr_Tdul_PF_(paired)_contig_10264	-2.70804	-0.0842291	11.9514	0.000546056	0.0413961	gi|332020691|gb|EGI61096.1| Leukotriene A-4 hydrolase [Acromyrmex echinatior]	237	95.9005	6.27893e-20	54	60	416	9	75	72	56	11	3	9	0
tdul-same-mixed-beh.fa_rep_c3015	1.54516	1.96329	11.9587	0.000543938	0.0412894	NA							21	80	57	116	123	240	170	78
tdul-same-mixed-beh.fa_rep_c31185	-6.77286	-1.54887	11.9672	0.000541443	0.0411539	NA							0	31	44	0	0	0	0	0
Sample_419_H7_smadr_Tdul_PF_(paired)_contig_61526	2.38889	0.373362	11.9682	0.000541149	0.0411539	NA							0	16	41	9	84	39	51	42
tdul-same-mixed-beh.fa_rep_c31055	-6.44747	-1.88748	11.996	0.00053316	0.0406708	gi|332016865|gb|EGI57674.1| Protein eyes shut [Acromyrmex echinatior]	1762	683.33	0	327	3	1019	0	4	13	35	0	0	0	0
tdul-same-mixed-beh.fa_rep_c14464	-0.632558	7.20263	11.9941	0.000533685	0.0406708	gi|383848707|ref|XP_003699989.1| PREDICTED: uncharacterized protein LOC100882240 [Megachile rotundata]	1873	726.087	0	351	889	2241	3440	5942	9859	6245	2824	4125	3399	1791
tdul-same-mixed-beh.fa_rep_c17245	-1.774	0.851342	12.0026	0.000531256	0.0405924	NA							38	64	176	109	19	10	26	21
Sample_421_J1_smifors_Tdul_PF_(paired)_contig_53139	3.66287	-0.797215	12.0192	0.000526559	0.0402866	NA							0	0	13	0	25	40	26	14
tdul-same-mixed-beh.fa_rep_c25928	-3.23682	2.98814	12.0315	0.000523103	0.0400751	gi|332027978|gb|EGI68029.1| Ejaculatory bulb-specific protein 3 [Acromyrmex echinatior]	500	197.208	7.21068e-59	90	526	894	35	1819	88	56	30	27	91	13
tdul-same-mixed-beh.fa_rep_c10225	-1.78762	0.887919	12.0368	0.000521598	0.0400126	NA							87	74	63	123	15	32	25	12
tdul-same-mixed-beh.fa_rep_c40045	1.31862	2.04328	12.0432	0.00051982	0.0399291	gi|322790716|gb|EFZ15460.1| hypothetical protein SINV_01235 [Solenopsis invicta]	1350	524.628	0	249	1197	1964	44	48	111	123	165	166	173	101
Sample_417_H1_smadr_Tdul_PF_(paired)_contig_50520	-6.84377	-1.82724	12.0554	0.000516415	0.0397201	gi|332016592|gb|EGI57473.1| hypothetical protein G5I_14542 [Acromyrmex echinatior]	171	70.4774	5.83967e-13	40	44	253	24	2	0	24	0	0	0	0
Sample_419_H7_smadr_Tdul_PF_(paired)_contig_56682	-6.00595	-2.13394	12.0598	0.000515196	0.039679	NA							3	4	32	4	0	0	0	0
Sample_420_H10_smadr_Tdul_PF_(paired)_contig_54645	-6.40903	-1.92199	12.066	0.000513493	0.0396004	gi|332022782|gb|EGI63055.1| hypothetical protein G5I_08501 [Acromyrmex echinatior]	284	114.005	1.70217e-27	53	65	262	0	31	6	13	0	0	0	0
tdul-same-mixed-beh.fa_rep_c4417	-1.79753	0.469194	12.0675	0.000513079	0.0396004	NA							42	45	130	69	16	16	21	7
Sample_421_J1_smifors_Tdul_PF_(paired)_contig_36686	6.28442	-2.19226	12.0708	0.000512175	0.0396004	NA							0	0	0	0	5	22	9	0
tdul-same-mixed-beh.fa_rep_c33601	7.7	-1.11123	12.0705	0.000512247	0.0396004	NA							0	0	0	0	89	0	0	0
tdul-same-mixed-beh.fa_rep_c4932	1.07396	2.92944	12.0834	0.000508739	0.0394436	gi|332028779|gb|EGI68808.1| F-box/WD repeat-containing protein 9 [Acromyrmex echinatior]	931	363.229	9.84656e-111	208	2133	3179	129	123	224	184	250	404	254	168
tdul-same-mixed-beh.fa_rep_c19000	1.61233	1.41223	12.0926	0.000506233	0.0393019	NA							28	60	67	26	148	153	80	39
Sample_420_H10_smadr_Tdul_PF_(paired)_contig_51697	-4.30319	-0.691825	12.0951	0.000505543	0.0393009	NA							11	3	48	78	0	0	0	4
Sample_419_H7_smadr_Tdul_PF_(paired)_contig_39923	-3.99147	-0.899024	12.0983	0.00050467	0.0392857	NA							5	62	42	11	0	0	5	0
tdul-same-mixed-beh.fa_rep_c2362	0.660422	5.62614	12.1019	0.000503691	0.0392622	gi|307206688|gb|EFN84643.1| Transmembrane protein 53 [Harpegnathos saltator]	1558	604.749	0	297	1635	2615	610	1618	1981	1286	1645	1893	1328	1294
Sample_417_H1_smadr_Tdul_PF_(paired)_contig_53242	7.62021	-1.09757	12.1117	0.000501065	0.0391101	NA							0	0	0	0	0	94	0	0
tdul-same-mixed-beh.fa_rep_c1203	0.778524	9.12727	12.1176	0.000499483	0.0390391	gi|332020158|gb|EGI60602.1| Muscle M-line assembly protein unc-89 [Acromyrmex echinatior]	13159	5073.45	0	2648	1801	10725	8911	12711	25080	12040	18853	24307	18962	11655
Sample_421_J1_smifors_Tdul_PF_(paired)_contig_48385	4.20636	-1.62594	12.1576	0.000488886	0.0382624	NA							0	0	4	0	24	12	16	4
Sample_417_H1_smadr_Tdul_PF_(paired)_contig_38679	-7.06028	-1.4299	12.1648	0.000486999	0.0381663	NA							0	64	0	13	0	0	0	0
Sample_417_H1_smadr_Tdul_PF_(paired)_contig_21616	-6.64296	-1.84558	12.1694	0.000485809	0.0381663	NA							11	37	4	0	0	0	0	0
Sample_420_H10_smadr_Tdul_PF_(paired)_contig_54171	-6.02385	-2.28616	12.1768	0.000483864	0.0381663	gi|322801079|gb|EFZ21832.1| hypothetical protein SINV_03497 [Solenopsis invicta]	333	132.88	1.19833e-33	63	3	260	6	14	3	11	0	0	0	0
tdul-same-mixed-beh.fa_c33424	-4.30879	-1.66529	12.1709	0.000485397	0.0381663	NA							15	14	26	6	0	0	2	0
Sample_417_H1_smadr_Tdul_PF_(paired)_contig_27997	-2.82539	-0.834937	12.1705	0.000485524	0.0381663	NA							29	19	21	39	3	3	3	3
tdul-same-mixed-beh.fa_c30749	-2.74341	-0.604375	12.1668	0.00048649	0.0381663	NA							33	35	26	35	6	5	5	0
tdul-same-mixed-beh.fa_rep_c6771	-0.702471	4.79114	12.1867	0.000481325	0.0380789	gi|322790646|gb|EFZ15430.1| hypothetical protein SINV_04140 [Solenopsis invicta]	1262	490.73	1.29985e-163	234	1148	1975	707	1097	1578	1361	517	547	535	515
Sample_421_J1_smifors_Tdul_PF_(paired)_contig_53995	6.87164	-1.7509	12.1843	0.000481945	0.0380789	NA							0	0	0	0	14	40	0	0
tdul-same-mixed-beh.fa_c29812	0.645096	5.00574	12.2082	0.000475793	0.0376955	gi|332020991|gb|EGI61384.1| Glutamate receptor, ionotropic kainate 1 [Acromyrmex echinatior]	369	146.747	6.18942e-38	69	1	258	496	848	1334	862	840	1145	1118	884
Sample_417_H1_smadr_Tdul_PF_(paired)_contig_26127	-7.91232	-1.07862	12.2311	0.000469996	0.0372872	NA							84	1	0	0	0	0	0	0
tdul-same-mixed-beh.fa_rep_c16748	-0.721779	4.6157	12.2354	0.000468917	0.0372833	gi|332018902|gb|EGI59448.1| Alpha-aminoadipic semialdehyde synthase, mitochondrial [Acromyrmex echinatior]	4443	1716.05	0	874	212	2944	614	983	1880	896	540	570	480	321
tdul-same-mixed-beh.fa_c196	-0.689005	7.21296	12.2338	0.000469304	0.0372833	NA							5003	5202	9861	5009	2705	3114	3250	2495
Sample_420_H10_smadr_Tdul_PF_(paired)_contig_24697	-2.69576	-0.0783637	12.2438	0.000466808	0.0371869	NA							63	41	58	29	0	12	6	6
Sample_420_H10_smadr_Tdul_PF_(paired)_contig_43562	-7.36323	-1.20443	12.2532	0.000464457	0.0370932	NA							0	0	3	89	0	0	0	0
tdul-same-mixed-beh.fa_rep_c8609	-2.01693	0.725303	12.2511	0.000464992	0.0370932	NA							55	72	105	110	22	3	16	19
Sample_421_J1_smifors_Tdul_PF_(paired)_contig_23329	2.89614	-1.03587	12.2558	0.000463811	0.0370932	NA							0	4	5	6	26	22	21	13
Sample_417_H1_smadr_Tdul_PF_(paired)_contig_55537	-6.47687	-1.93306	12.2595	0.000462907	0.0370799	gi|322796775|gb|EFZ19202.1| hypothetical protein SINV_00496 [Solenopsis invicta]	171	70.4774	4.72469e-13	38	27	263	9	28	12	0	0	0	0	0
tdul-same-mixed-beh.fa_c30421	-3.86755	-1.30517	12.2614	0.000462421	0.0370799	gi|322795281|gb|EFZ18086.1| hypothetical protein SINV_04417 [Solenopsis invicta]	181	74.3294	2.88671e-13	32	3	113	15	11	30	26	0	0	4	0
tdul-same-mixed-beh.fa_rep_c11108	0.757766	7.47533	12.2665	0.000461155	0.0370418	gi|322802735|gb|EFZ22952.1| hypothetical protein SINV_10709 [Solenopsis invicta]	1117	434.876	1.1621e-143	210	1586	2245	2505	3690	6776	5686	6328	4524	7752	4333
tdul-same-mixed-beh.fa_rep_c4762	1.07543	7.34359	12.2694	0.000460454	0.0370418	gi|332018469|gb|EGI59059.1| Esterase FE4 [Acromyrmex echinatior]	2525	977.237	0	467	1309	2985	2904	2977	4855	3319	3138	3699	10343	5231
tdul-same-mixed-beh.fa_rep_c41820	2.42794	0.0979567	12.2687	0.000460625	0.0370418	NA							7	6	29	7	53	57	12	53
Sample_417_H1_smadr_Tdul_PF_(paired)_contig_7982	-1.37243	2.00468	12.276	0.000458832	0.037009	NA							138	186	245	200	46	42	107	34
Sample_417_H1_smadr_Tdul_PF_(paired)_contig_56142	-2.60718	0.103065	12.3027	0.000452305	0.0365334	NA							55	64	87	22	0	7	13	8
tdul-same-mixed-beh.fa_c13124	-0.606515	7.01373	12.3146	0.00044942	0.0363663	NA							2923	6797	7617	4691	2582	2951	2836	2116
tdul-same-mixed-beh.fa_rep_c11528	6.88761	-1.76188	12.3139	0.000449609	0.0363663	NA							0	0	0	0	24	0	29	0
tdul-same-mixed-beh.fa_c11603	-1.2507	3.35737	12.3478	0.000441498	0.0358101	gi|322798341|gb|EFZ20081.1| hypothetical protein SINV_16210 [Solenopsis invicta]	913	356.295	7.13686e-107	235	2652	3911	227	898	361	469	135	168	153	149
tdul-same-mixed-beh.fa_rep_c7501	2.46	-0.214552	12.3584	0.000439015	0.0356586	NA							3	16	11	7	20	42	24	53
tdul-same-mixed-beh.fa_rep_c40028	-3.02149	0.419622	12.3684	0.000436673	0.035586	NA							141	51	49	15	15	3	2	8
tdul-same-mixed-beh.fa_rep_c8947	-0.930925	3.75529	12.3734	0.000435488	0.035586	gi|332024375|gb|EGI64573.1| Hemolymph lipopolysaccharide-binding protein [Acromyrmex echinatior]	1201	467.233	3.38224e-156	225	379	1155	383	557	817	675	153	353	266	185
tdul-same-mixed-beh.fa_rep_c8462	-0.705385	5.04896	12.3671	0.000436954	0.035586	gi|332016967|gb|EGI57776.1| Pleckstrin-like proteiny domain-containing family A member 8 [Acromyrmex echinatior]	815	318.546	1.95408e-96	150	3456	3965	686	1637	2178	1374	534	816	623	580
tdul-same-mixed-beh.fa_rep_c14097	-0.677382	5.65168	12.3651	0.000437425	0.035586	gi|332024435|gb|EGI64633.1| Dipeptidyl peptidase 4 [Acromyrmex echinatior]	3198	1236.48	0	583	521	2704	1280	2543	2723	2010	781	1041	1039	1009
Sample_417_H1_smadr_Tdul_PF_(paired)_contig_5492	1.25098	2.87262	12.3648	0.000437508	0.035586	gi|322784977|gb|EFZ11748.1| hypothetical protein SINV_12070 [Solenopsis invicta]	822	321.242	1.14674e-149	231	88	891	137	109	232	102	316	399	254	121
tdul-same-mixed-beh.fa_rep_c23451	-0.642553	4.89097	12.3881	0.000432071	0.035392	gi|332023537|gb|EGI63773.1| Class A basic helix-loop-helix protein 15 [Acromyrmex echinatior]	854	333.569	6.73983e-105	198	1275	1880	844	1098	1846	1212	635	638	648	452
tdul-same-mixed-beh.fa_rep_c39536	-1.37454	3.97273	12.3976	0.000429875	0.0352619	NA							296	1279	787	811	94	355	165	253
Sample_421_J1_smifors_Tdul_PF_(paired)_contig_32076	-1.76704	1.30851	12.4296	0.000422579	0.0347125	NA							131	105	75	148	31	29	19	30
Sample_419_H7_smadr_Tdul_PF_(paired)_contig_18667	-2.49431	0.0472838	12.4384	0.000420602	0.0345991	NA							14	51	64	96	12	5	2	8
tdul-same-mixed-beh.fa_rep_c29542	0.738831	4.9387	12.4471	0.000418642	0.0344868	gi|322792335|gb|EFZ16319.1| hypothetical protein SINV_06470 [Solenopsis invicta]	1418	550.821	0	297	1045	2271	569	772	1091	710	1196	959	1324	540
Sample_417_H1_smadr_Tdul_PF_(paired)_contig_18227	-7.51301	-1.38592	12.4523	0.000417486	0.0344405	NA							56	0	0	13	0	0	0	0
Sample_421_J1_smifors_Tdul_PF_(paired)_contig_23213	4.8625	-0.0594517	12.4701	0.000413512	0.0341613	NA							0	0	10	0	86	100	9	0
tdul-same-mixed-beh.fa_rep_c13307	-6.53807	-1.83389	12.4786	0.00041163	0.0340543	NA							0	34	4	16	0	0	0	0
Sample_420_H10_smadr_Tdul_PF_(paired)_contig_54526	-6.74959	-1.73143	12.4864	0.000409917	0.033961	NA							5	0	5	48	0	0	0	0
tdul-same-mixed-beh.fa_rep_c42969	0.622851	5.70363	12.4965	0.000407711	0.0338266	gi|322788607|gb|EFZ14234.1| hypothetical protein SINV_09349 [Solenopsis invicta]	1888	731.865	0	391	312	1835	988	1433	2112	1148	1828	1745	2011	1004
tdul-same-mixed-beh.fa_rep_c7928	-0.603777	5.3862	12.5092	0.000404943	0.0336451	gi|322799501|gb|EFZ20809.1| hypothetical protein SINV_06637 [Solenopsis invicta]	2427	939.488	0	507	454	2364	1124	1805	2462	1598	995	900	804	680
tdul-same-mixed-beh.fa_rep_c28328	-2.55816	-0.489979	12.5259	0.000401349	0.033533	gi|332018896|gb|EGI59442.1| hypothetical protein G5I_12347 [Acromyrmex echinatior]	176	72.4034	3.56498e-12	35	193	321	21	35	44	46	3	10	5	1
tdul-same-mixed-beh.fa_rep_c22344	-1.80604	1.76355	12.5211	0.000402386	0.033533	NA							121	60	308	230	43	38	17	45
tdul-same-mixed-beh.fa_rep_c40061	-0.839486	4.89808	12.5215	0.00040229	0.033533	gi|332030313|gb|EGI70056.1| Insulin-like growth factor-binding protein complex acid labile chain [Acromyrmex echinatior]	1108	431.409	6.91626e-143	247	36	1100	898	1037	2415	1068	405	828	639	364
tdul-same-mixed-beh.fa_c38144	-0.59861	5.30304	12.5182	0.000403016	0.033533	NA							1073	1699	1990	1718	770	974	844	632
Sample_421_J1_smifors_Tdul_PF_(paired)_contig_56627	6.53996	-2.0674	12.529	0.000400694	0.033533	NA							0	0	0	0	0	28	4	8
tdul-same-mixed-beh.fa_c36074	6.86798	-1.73691	12.5194	0.000402753	0.033533	NA							0	0	0	0	0	28	27	0
Sample_417_H1_smadr_Tdul_PF_(paired)_contig_50359	-7.27534	-1.42433	12.5414	0.000398026	0.0334054	NA							24	0	0	48	0	0	0	0
tdul-same-mixed-beh.fa_rep_c11228	-2.02135	0.612711	12.5617	0.000393744	0.0330939	NA							27	96	157	60	23	20	13	3
tdul-same-mixed-beh.fa_rep_c5443	-1.21018	3.14304	12.5646	0.00039312	0.0330894	gi|307200103|gb|EFN80435.1| hypothetical protein EAI_02887 [Harpegnathos saltator]	224	90.8929	5.00845e-19	48	242	637	197	465	846	302	121	243	131	66
tdul-same-mixed-beh.fa_rep_c39625	-2.91011	0.580954	12.5686	0.000392276	0.0330663	gi|449294788|gb|EMC90814.1| hypothetical protein BAUCODRAFT_80761 [Baudoinia compniacensis UAMH 10762]	552	217.238	3.00913e-65	139	354	1124	5	19	314	67	7	9	8	7
tdul-same-mixed-beh.fa_rep_c8368	-0.837538	8.72663	12.582	0.000389488	0.0328792	gi|322800466|gb|EFZ21470.1| hypothetical protein SINV_11819 [Solenopsis invicta]	1987	770	0	354	276	1712	11835	19258	27050	17560	7105	10935	5504	7207
Sample_417_H1_smadr_Tdul_PF_(paired)_contig_46974	-6.06219	-2.28294	12.6002	0.000385716	0.0326219	NA							9	14	5	6	0	0	0	0
tdul-same-mixed-beh.fa_rep_c14229	-3.94804	1.07843	12.6025	0.000385227	0.0326219	gi|350293016|gb|EGZ74193.1| hypothetical protein NEUTE2DRAFT_76240, partial [Neurospora tetrasperma FGSC 2509] >gi|350293096|gb|EGZ74220.1| hypothetical protein NEUTE2DRAFT_76217, partial [Neurospora tetrasperma FGSC 2509] >gi|449539428|gb|EMD30583.1| hypothetical protein CERSUDRAFT_61035, partial [Ceriporiopsis subvermispora B]	308	123.25	3.93329e-31	60	946	1134	2	21	622	18	2	16	3	3
tdul-same-mixed-beh.fa_c30947	-3.537	-0.841079	12.5994	0.000385879	0.0326219	NA							25	23	17	48	0	0	3	4
tdul-same-mixed-beh.fa_rep_c19497	-1.75223	1.41891	12.6179	0.000382074	0.0325122	gi|332016842|gb|EGI57651.1| hypothetical protein G5I_14176 [Acromyrmex echinatior]	837	327.02	1.86192e-104	221	346	1107	134	109	203	86	19	33	20	43
tdul-same-mixed-beh.fa_rep_c4888	-0.761206	4.70909	12.6153	0.000382609	0.0325122	gi|332020706|gb|EGI61111.1| Sodium-independent sulfate anion transporter [Acromyrmex echinatior]	2342	906.746	0	483	1375	3291	683	1334	1226	1231	475	511	478	480
Sample_421_J1_smifors_Tdul_PF_(paired)_contig_11578	0.696374	5.25728	12.6211	0.000381417	0.0325122	gi|405967143|gb|EKC32343.1| Putative transcription factor PML [Crassostrea gigas]	240	97.0561	7.73318e-40	60	560	991	770	733	1549	949	1202	1251	1485	923
tdul-same-mixed-beh.fa_c41934	6.24125	-2.29125	12.6138	0.000382899	0.0325122	NA							0	0	0	0	23	2	5	2
Sample_417_H1_smadr_Tdul_PF_(paired)_contig_28035	-6.07457	-2.28444	12.6276	0.000380097	0.0324644	NA							11	11	8	4	0	0	0	0
tdul-same-mixed-beh.fa_c92	0.832575	3.91422	12.6301	0.000379577	0.0324644	gi|332020102|gb|EGI60548.1| Neither inactivation nor afterpotential protein C [Acromyrmex echinatior]	7152	2759.56	0	1341	424	5184	224	367	534	386	607	596	543	274
tdul-same-mixed-beh.fa_c25865	1.35367	2.49643	12.6422	0.000377131	0.0323063	NA							60	100	163	121	193	204	391	78
Sample_421_J1_smifors_Tdul_PF_(paired)_contig_40973	4.16893	-0.0857632	12.6529	0.000374984	0.0322131	NA							0	0	16	0	7	77	97	8
Sample_419_H7_smadr_Tdul_PF_(paired)_contig_54973	4.67345	-1.24259	12.6504	0.000375488	0.0322131	gi|322786658|gb|EFZ13042.1| hypothetical protein SINV_01770 [Solenopsis invicta]	215	87.4261	7.66748e-20	37	117	254	0	0	4	0	5	62	4	8
Sample_417_H1_smadr_Tdul_PF_(paired)_contig_57350	-6.435	-1.84152	12.6577	0.000374022	0.0321825	NA							0	28	24	4	0	0	0	0
Sample_421_J1_smifors_Tdul_PF_(paired)_contig_2494	-0.746973	4.86301	12.6658	0.000372414	0.0320918	gi|322797655|gb|EFZ19664.1| hypothetical protein SINV_03548 [Solenopsis invicta]	1275	495.738	1.22359e-169	261	125	1210	840	1449	1373	1255	716	496	576	424
Sample_420_H10_smadr_Tdul_PF_(paired)_contig_49295	-5.75881	-1.08885	12.6775	0.000370079	0.0319381	NA							3	0	18	81	0	0	1	0
tdul-same-mixed-beh.fa_rep_c8767	0.837999	4.80562	12.6807	0.000369445	0.0319308	gi|332018464|gb|EGI59054.1| FLJ37770-like protein [Acromyrmex echinatior]	4231	1634.39	0	1043	6422	10669	431	746	928	671	1091	1084	1267	382
tdul-same-mixed-beh.fa_rep_c12310	1.83633	1.02898	12.6838	0.000368829	0.0319252	NA							10	25	62	35	128	41	74	72
Sample_419_H7_smadr_Tdul_PF_(paired)_contig_17471	-2.6379	1.17071	12.693	0.000367032	0.0318171	gi|345488259|ref|XP_001602395.2| PREDICTED: cytochrome P450 4C1 [Nasonia vitripennis]	178	73.1738	3.50215e-13	31	9	254	21	191	197	137	21	33	0	7
tdul-same-mixed-beh.fa_rep_c4752	1.32967	2.42529	12.7079	0.000364113	0.0316113	NA							46	163	115	101	237	258	234	83
tdul-same-mixed-beh.fa_rep_c23179	-1.60113	1.04237	12.7147	0.000362797	0.0315443	NA							83	116	121	77	19	40	26	17
tdul-same-mixed-beh.fa_rep_c43554	2.11394	0.330331	12.7183	0.000362089	0.03153	NA							11	4	28	22	53	42	49	56
tdul-same-mixed-beh.fa_rep_c38152	0.865332	4.05359	12.7297	0.000359886	0.0313853	gi|307174100|gb|EFN64774.1| F-box/WD repeat-containing protein 9 [Camponotus floridanus]	660	258.84	3.5839e-73	146	83	814	277	290	672	405	568	578	738	348
tdul-same-mixed-beh.fa_rep_c15951	-0.939467	4.25613	12.7499	0.000356026	0.0310954	gi|332024993|gb|EGI65180.1| ATP-binding cassette sub-family G member 4 [Acromyrmex echinatior]	771	301.597	1.74626e-152	157	752	1414	654	482	1451	877	344	405	396	215
tdul-same-mixed-beh.fa_rep_c2193	1.11268	4.20206	12.7501	0.000355995	0.0310954	NA							239	353	776	314	580	703	1174	250
tdul-same-mixed-beh.fa_rep_c3491	-0.624397	5.41639	12.7648	0.000353199	0.0309417	NA							1194	1939	2722	1363	804	955	990	691
Sample_417_H1_smadr_Tdul_PF_(paired)_contig_50548	-6.24854	-0.00507771	12.7817	0.000350021	0.0307097	NA							0	239	2	2	0	2	0	0
tdul-same-mixed-beh.fa_rep_c15869	0.645151	5.72323	12.7989	0.000346822	0.0304751	NA							779	1581	1923	1491	1260	1975	1868	1464
tdul-same-mixed-beh.fa_c25227	1.38352	3.01524	12.8219	0.000342593	0.0301492	NA							82	85	321	166	294	486	375	103
Sample_419_H7_smadr_Tdul_PF_(paired)_contig_1723	-0.915443	7.65231	12.8302	0.000341069	0.0300878	NA							5827	8151	15341	7883	4177	5792	3543	1438
Sample_417_H1_smadr_Tdul_PF_(paired)_contig_213	-0.58772	6.46206	12.8285	0.000341377	0.0300878	gi|332020025|gb|EGI60476.1| Calcium-transporting ATPase sarcoplasmic/endoplasmic reticulum type [Acromyrmex echinatior]	218	88.5817	2.64608e-14	37	1	114	2070	3284	5888	3802	1906	1865	1981	1445
tdul-same-mixed-beh.fa_rep_c7699	-0.836794	4.77876	12.8583	0.000335989	0.0297032	gi|307172185|gb|EFN63710.1| Retinol dehydrogenase 11 [Camponotus floridanus]	1021	397.897	2.02965e-130	209	559	1536	734	1571	1300	1184	644	585	370	401
tdul-same-mixed-beh.fa_rep_c4317	-0.978464	3.54319	12.877	0.000332637	0.0294518	NA							429	410	842	422	223	196	237	146
Sample_420_H10_smadr_Tdul_PF_(paired)_contig_5307	-0.731221	5.48282	12.8779	0.000332477	0.0294518	gi|322799511|gb|EFZ20819.1| hypothetical protein SINV_08410 [Solenopsis invicta]	1672	648.662	0	310	371	1582	1195	1399	3135	2126	1104	889	778	657
Sample_417_H1_smadr_Tdul_PF_(paired)_contig_42914	-1.9621	0.349104	12.9109	0.000326675	0.0290126	NA							30	48	86	99	9	13	13	13
tdul-same-mixed-beh.fa_c29736	-3.18455	-1.07817	12.9152	0.000325919	0.0289898	NA							22	19	30	23	2	2	4	0
Sample_419_H7_smadr_Tdul_PF_(paired)_contig_44781	2.99898	-0.0886395	12.917	0.000325612	0.0289898	NA							0	6	12	12	6	85	43	35
Sample_417_H1_smadr_Tdul_PF_(paired)_contig_44140	-7.01008	-0.000443529	12.9268	0.000323911	0.0289089	gi|502178471|ref|XP_004516262.1| PREDICTED: uncharacterized protein LOC101490042, partial [Cicer arietinum]	232	93.9745	2.6716e-19	68	297	728	2	242	0	0	0	1	0	0
tdul-same-mixed-beh.fa_rep_c29250	-4.05216	-1.13229	12.9262	0.000324013	0.0289089	NA							25	20	41	9	4	0	0	0
tdul-same-mixed-beh.fa_c29974	-1.55977	6.68349	12.9292	0.000323498	0.0289089	gi|332028313|gb|EGI68360.1| Chymotrypsin-1 [Acromyrmex echinatior]	383	152.14	1.6051e-42	78	20	463	5870	1822	7498	4471	1281	716	945	1944
Sample_419_H7_smadr_Tdul_PF_(paired)_contig_61673	7.85641	-0.900896	12.9337	0.000322721	0.0289089	NA							0	0	0	0	0	0	109	0
tdul-same-mixed-beh.fa_rep_c3443	-0.954834	3.95814	12.9429	0.000321136	0.0288297	NA							382	493	1040	957	285	317	233	233
Sample_417_H1_smadr_Tdul_PF_(paired)_contig_20124	-8.2703	1.0235	12.9498	0.000319962	0.0287688	NA							363	0	0	0	1	0	0	0
tdul-same-mixed-beh.fa_rep_c20060	-2.24605	0.231882	12.9725	0.000316108	0.0285092	NA							56	37	133	25	12	13	9	5
tdul-same-mixed-beh.fa_rep_c43364	-1.36908	6.4565	12.9696	0.000316583	0.0285092	NA							2627	3549	8648	3547	1129	811	3001	384
tdul-same-mixed-beh.fa_rep_c43514	2.12806	1.52782	12.9713	0.000316307	0.0285092	NA							35	8	33	58	182	131	155	31
Sample_419_H7_smadr_Tdul_PF_(paired)_contig_61528	-6.63909	-1.79981	12.9802	0.00031481	0.02849	NA							16	5	36	0	0	0	0	0
Sample_417_H1_smadr_Tdul_PF_(paired)_contig_14827	-6.08033	-2.11576	12.9832	0.000314297	0.02849	NA							3	13	24	3	0	0	0	0
tdul-same-mixed-beh.fa_rep_c9936	-1.36451	3.54324	12.9799	0.00031485	0.02849	gi|332029420|gb|EGI69366.1| hypothetical protein G5I_01903 [Acromyrmex echinatior]	5413	2089.69	0	1078	8	4351	271	793	619	636	143	96	358	87
tdul-same-mixed-beh.fa_rep_c22556	-1.14769	2.41033	12.9796	0.000314897	0.02849	NA							138	240	420	232	85	85	85	74
Sample_421_J1_smifors_Tdul_PF_(paired)_contig_20616	4.00284	-0.559114	12.991	0.000312985	0.02849	NA							0	10	0	0	63	36	18	11
Sample_417_H1_smadr_Tdul_PF_(paired)_contig_55593	-7.54341	-1.32297	13.0023	0.000311103	0.0283681	NA							53	21	0	0	0	0	0	0
tdul-same-mixed-beh.fa_rep_c9359	-1.72056	1.04001	13.0271	0.000307008	0.0280387	NA							109	86	100	91	24	31	18	21
tdul-same-mixed-beh.fa_rep_c2368	1.44558	1.97391	13.0456	0.00030399	0.027807	NA							38	90	109	62	161	129	95	174
Sample_420_H10_smadr_Tdul_PF_(paired)_contig_22609	-7.26739	-1.26055	13.0722	0.000299712	0.027459	NA							0	74	0	15	0	0	0	0
Sample_417_H1_smadr_Tdul_PF_(paired)_contig_23067	-8.04846	-0.438171	13.0808	0.000298346	0.027377	NA							0	0	211	0	0	0	0	0
Sample_421_J1_smifors_Tdul_PF_(paired)_contig_31776	3.26071	-0.683179	13.0898	0.000296902	0.0272877	NA							3	3	7	3	45	6	12	42
tdul-same-mixed-beh.fa_rep_c3325	-0.713208	5.67691	13.0992	0.000295426	0.0271952	gi|332016332|gb|EGI57245.1| Trehalase [Acromyrmex echinatior]	2831	1095.11	0	548	408	2246	1249	2082	3146	2431	845	1544	849	763
tdul-same-mixed-beh.fa_c29845	-1.00039	3.56789	13.1287	0.000290799	0.0268118	NA							392	534	710	501	291	182	171	154
tdul-same-mixed-beh.fa_rep_c6723	-0.839051	3.96258	13.1303	0.000290555	0.0268118	gi|307191730|gb|EFN75172.1| Paramyosin, short form [Harpegnathos saltator]	711	278.485	2.80608e-81	135	662	1174	433	824	990	531	274	351	273	238
tdul-same-mixed-beh.fa_s11719	-4.00738	-1.51382	13.1397	0.000289107	0.026741	gi|307205957|gb|EFN84083.1| Protein LAP2 [Harpegnathos saltator]	440	174.096	1.65554e-47	117	2	406	18	9	25	16	1	2	0	0
tdul-same-mixed-beh.fa_rep_c23478	-1.70579	1.24963	13.1441	0.000288433	0.026741	NA							103	168	82	98	29	35	37	13
tdul-same-mixed-beh.fa_rep_c20494	1.47844	2.16227	13.1457	0.000288179	0.026741	NA							66	107	114	32	163	226	215	88
Sample_419_H7_smadr_Tdul_PF_(paired)_contig_48322	2.41959	1.17536	13.1397	0.000289109	0.026741	NA							16	16	35	33	89	16	63	181
tdul-same-mixed-beh.fa_rep_c27011	-1.45647	2.40336	13.1612	0.000285805	0.0266157	NA							144	119	549	302	72	59	76	70
tdul-same-mixed-beh.fa_rep_c16262	-0.958336	5.01083	13.1605	0.000285919	0.0266157	gi|322801984|gb|EFZ22521.1| hypothetical protein SINV_00797 [Solenopsis invicta]	2430	940.643	0	441	209	1840	941	1906	1674	1274	540	593	356	652
tdul-same-mixed-beh.fa_rep_c19627	-1.54248	1.06582	13.1724	0.00028411	0.0265325	NA							54	94	137	131	25	29	28	22
tdul-same-mixed-beh.fa_rep_c1194	-0.650996	5.23042	13.1728	0.000284045	0.0265325	gi|332018512|gb|EGI59102.1| Acyl-coenzyme A:6-aminopenicillanic-acid-acyltransferase 40 kDa form [Acromyrmex echinatior]	1835	711.449	0	335	320	1468	947	1576	2141	1700	727	1016	681	577
Sample_420_H10_smadr_Tdul_PF_(paired)_contig_22796	-7.35693	-1.19482	13.1788	0.00028313	0.0265264	NA							0	0	11	83	0	0	0	0
Sample_421_J1_smifors_Tdul_PF_(paired)_contig_1219	-0.788868	5.05268	13.1909	0.000281314	0.0263989	gi|332016574|gb|EGI57455.1| G-protein coupled receptor 161 [Acromyrmex echinatior]	1708	662.529	0	391	587	1885	994	1451	1917	1383	916	600	512	451
tdul-same-mixed-beh.fa_rep_c17710	-0.710914	8.00935	13.1992	0.000280069	0.0263247	gi|332024586|gb|EGI64784.1| ATP-binding cassette sub-family A member 13 [Acromyrmex echinatior]	18226	7025.26	0	3374	1870	14028	6832	11193	14747	11513	4259	7082	4784	3993
tdul-same-mixed-beh.fa_rep_c23907	1.28829	1.99848	13.2492	0.0002727	0.0256736	NA							37	74	128	91	145	159	197	87
Sample_419_H7_smadr_Tdul_PF_(paired)_contig_43972	-6.52726	-1.70919	13.2721	0.000269385	0.0254028	NA							0	5	51	10	0	0	0	0
Sample_421_J1_smifors_Tdul_PF_(paired)_contig_41264	6.78403	-1.98354	13.2819	0.000267985	0.0253119	NA							0	0	0	0	3	19	0	20
Sample_419_H7_smadr_Tdul_PF_(paired)_contig_36865	-6.97077	-1.57628	13.2867	0.000267302	0.0252886	NA							24	1	44	0	0	0	0	0
tdul-same-mixed-beh.fa_rep_c43546	0.680156	6.53704	13.2929	0.00026641	0.0252454	gi|332018700|gb|EGI59272.1| Putative cytochrome P450 6a20 [Acromyrmex echinatior]	1940	751.895	0	356	307	1833	1412	2394	3438	2740	3106	2980	4270	1666
Sample_419_H7_smadr_Tdul_PF_(paired)_contig_48196	3.12698	-0.506815	13.3025	0.000265054	0.025158	NA							3	0	14	3	50	35	33	9
tdul-same-mixed-beh.fa_rep_c25425	-4.73243	-1.39196	13.3084	0.000264223	0.0251202	NA							17	13	4	40	0	0	2	0
tdul-same-mixed-beh.fa_rep_c12645	-0.818414	5.37441	13.3151	0.000263271	0.0251	gi|332022022|gb|EGI62348.1| Protein yellow [Acromyrmex echinatior]	668	261.922	1.17554e-76	128	510	974	1129	1862	2708	1701	806	669	1294	398
tdul-same-mixed-beh.fa_rep_c32641	5.67575	-1.55252	13.313	0.000263578	0.0251	NA							0	0	0	1	24	0	33	5
tdul-same-mixed-beh.fa_rep_c27209	-1.5597	1.75082	13.3341	0.000260621	0.0249003	NA							97	210	185	178	25	80	31	35
tdul-same-mixed-beh.fa_rep_c23467	-1.00838	4.94129	13.3582	0.0002573	0.0246235	gi|322794736|gb|EFZ17683.1| hypothetical protein SINV_00015 [Solenopsis invicta]	1599	620.542	0	301	1445	2716	982	1503	1571	1457	403	951	322	423
tdul-same-mixed-beh.fa_c24113	2.77195	-0.363834	13.3608	0.000256934	0.0246235	NA							0	9	13	6	30	43	55	10
tdul-same-mixed-beh.fa_rep_c27175	7.0688	-1.59099	13.3612	0.00025688	0.0246235	NA							0	0	0	0	16	46	0	0
tdul-same-mixed-beh.fa_rep_c4327	0.671688	5.86494	13.373	0.00025527	0.0245508	gi|332018640|gb|EGI59214.1| hypothetical protein G5I_12641 [Acromyrmex echinatior]	672	263.462	1.95793e-76	131	1447	2094	1216	1547	1957	1317	2033	1700	2012	1528
Sample_420_H10_smadr_Tdul_PF_(paired)_contig_2347	-0.938205	4.69059	13.3853	0.00025361	0.0244317	gi|332020305|gb|EGI60736.1| Maternal protein exuperantia [Acromyrmex echinatior]	1817	704.516	0	379	1008	2279	668	793	1433	1762	458	407	598	349
tdul-same-mixed-beh.fa_rep_c17070	-0.913439	8.42833	13.3987	0.000251796	0.0242972	gi|6136163|sp|P35779.2|VA3_SOLRI RecName: Full=Venom allergen 3; AltName: Full=Allergen Sol r III; AltName: Full=Cysteine-rich venom protein; Short=CRVP; AltName: Full=Venom allergen III; AltName: Allergen=Sol r 3	664	260.381	1.76257e-78	121	383	1012	6902	15239	25747	17518	4143	5867	8838	5500
Sample_417_H1_smadr_Tdul_PF_(paired)_contig_21956	-3.76742	-0.539579	13.4062	0.000250788	0.0242404	NA							44	28	33	38	0	9	0	0
tdul-same-mixed-beh.fa_rep_c16906	-0.682736	5.39436	13.4111	0.000250144	0.0242185	gi|332019896|gb|EGI60357.1| Cell division cycle 2-like protein kinase [Acromyrmex echinatior]	2964	1146.34	0	671	52	2301	1269	1653	2095	1956	737	1142	825	626
Sample_421_J1_smifors_Tdul_PF_(paired)_contig_51788	2.28975	-0.135588	13.4488	0.000245167	0.0237762	NA							9	10	10	10	61	40	28	22
Sample_420_H10_smadr_Tdul_PF_(paired)_contig_33223	-6.99896	-1.54133	13.4724	0.000242097	0.0236623	NA							5	4	0	59	0	0	0	0
tdul-same-mixed-beh.fa_rep_c22522	-1.09169	4.0779	13.4634	0.000243262	0.0236623	gi|322800466|gb|EFZ21470.1| hypothetical protein SINV_11819 [Solenopsis invicta]	1028	400.593	0	199	1677	2489	531	637	1315	729	260	446	150	238
Sample_421_J1_smifors_Tdul_PF_(paired)_contig_479	0.727053	7.69953	13.4651	0.000243049	0.0236623	gi|322796589|gb|EFZ19063.1| hypothetical protein SINV_11209 [Solenopsis invicta]	1791	694.501	0	555	796	3753	3323	4123	8364	6159	5915	7916	8629	4545
Sample_421_J1_smifors_Tdul_PF_(paired)_contig_50962	2.87416	0.0348008	13.4697	0.00024245	0.0236623	NA							10	0	10	10	74	66	23	21
Sample_420_H10_smadr_Tdul_PF_(paired)_contig_10205	8.33661	-0.773421	13.461	0.000243579	0.0236623	NA							0	0	0	0	0	0	0	102
tdul-same-mixed-beh.fa_c34158	8.33661	-0.773421	13.4609	0.000243584	0.0236623	NA							0	0	0	0	0	0	0	102
Sample_421_J1_smifors_Tdul_PF_(paired)_contig_48208	5.57349	-1.59552	13.5031	0.000238166	0.0233709	NA							0	1	0	0	9	38	14	0
tdul-same-mixed-beh.fa_rep_c7432	-0.743097	8.07977	13.5086	0.000237468	0.0233419	gi|332031597|gb|EGI71069.1| 15-hydroxyprostaglandin dehydrogenase [Acromyrmex echinatior]	1450	563.148	3.42173e-180	306	5058	6161	7185	13274	15081	11294	4896	4835	7705	3582
tdul-same-mixed-beh.fa_rep_c6610	-1.2034	2.61816	13.5125	0.000236976	0.0233331	gi|332023947|gb|EGI64165.1| Coiled-coil and C2 domain-containing protein 1-like protein [Acromyrmex echinatior]	2631	1018.07	0	576	1574	3796	158	314	512	232	106	71	128	70
tdul-same-mixed-beh.fa_rep_c19834	-0.717927	6.3106	13.5284	0.000234981	0.023176	gi|322795354|gb|EFZ18159.1| hypothetical protein SINV_80022 [Solenopsis invicta]	1833	710.679	0	354	1875	3143	1818	3768	6014	2688	1689	1537	1398	1411
tdul-same-mixed-beh.fa_rep_c3397	0.876542	4.71634	13.5338	0.000234311	0.0231493	gi|383864683|ref|XP_003707807.1| PREDICTED: dipeptidyl aminopeptidase-like protein 6-like isoform 1 [Megachile rotundata]	3874	1496.87	0	732	846	3413	410	485	1143	596	1116	1009	650	688
Sample_420_H10_smadr_Tdul_PF_(paired)_contig_44000	-7.32552	-1.23221	13.5403	0.000233493	0.0231387	NA							0	25	0	65	0	0	0	0
tdul-same-mixed-beh.fa_rep_c9045	-0.824194	5.75732	13.5378	0.000233805	0.0231387	gi|322803275|gb|EFZ23254.1| hypothetical protein SINV_15253 [Solenopsis invicta]	1035	403.29	3.4273e-132	200	202	1032	1401	2775	3244	2218	887	1366	662	997
tdul-same-mixed-beh.fa_rep_c43630	1.53461	2.18333	13.5468	0.000232689	0.0231071	gi|332023269|gb|EGI63523.1| Tyrocidine synthetase 3 [Acromyrmex echinatior]	833	325.479	4.90916e-100	161	430	1029	44	71	194	38	177	232	219	83
Sample_421_J1_smifors_Tdul_PF_(paired)_contig_3545	-1.31353	4.07482	13.553	0.000231917	0.02307	NA							1019	737	621	495	275	289	223	198
tdul-same-mixed-beh.fa_rep_c6077	0.999376	6.2976	13.585	0.000228002	0.0227195	gi|322798004|gb|EFZ19848.1| hypothetical protein SINV_05332 [Solenopsis invicta]	1393	541.191	0	254	3	1133	1583	1305	3078	1198	3443	2076	3933	1511
Sample_417_H1_smadr_Tdul_PF_(paired)_contig_56536	-3.3275	-0.314117	13.5903	0.000227352	0.0226937	NA							29	43	101	13	6	0	7	0
Sample_421_J1_smifors_Tdul_PF_(paired)_contig_38642	4.12674	-0.506885	13.5929	0.000227045	0.0226937	NA							0	0	12	0	73	38	10	12
Sample_420_H10_smadr_Tdul_PF_(paired)_contig_55954	8.37842	-0.732126	13.6017	0.000225985	0.0226352	NA							0	0	0	0	0	0	0	105
tdul-same-mixed-beh.fa_rep_c26602	1.48504	2.39561	13.6148	0.000224415	0.0225168	NA							64	146	144	32	227	210	213	144
tdul-same-mixed-beh.fa_rep_c21457	-5.7875	2.26921	13.6256	0.000223123	0.0224554	gi|332018818|gb|EGI59377.1| hypothetical protein G5I_12475 [Acromyrmex echinatior]	602	236.498	2.95091e-66	172	662	1438	5	276	1348	0	0	16	2	0
tdul-same-mixed-beh.fa_rep_c12474	0.736762	5.32214	13.6231	0.000223416	0.0224554	gi|345497232|ref|XP_003427941.1| PREDICTED: hypothetical protein LOC100679590 [Nasonia vitripennis]	846	330.487	1.2765e-152	155	521	1045	507	1439	1375	924	1193	1298	1410	1158
tdul-same-mixed-beh.fa_rep_c3284	-1.24963	2.70664	13.6534	0.000219839	0.0221728	NA							148	271	451	416	75	81	140	90
Sample_419_H7_smadr_Tdul_PF_(paired)_contig_53478	7.13277	-1.57363	13.66	0.000219069	0.0221336	NA							0	0	0	0	38	0	24	0
tdul-same-mixed-beh.fa_rep_c6656	-1.64012	1.94552	13.6676	0.00021819	0.0220833	gi|328783869|ref|XP_393220.4| PREDICTED: basement membrane-specific heparan sulfate proteoglycan core protein-like [Apis mellifera]	7363	2840.83	0	1351	1751	7186	202	116	156	239	67	46	44	32
tdul-same-mixed-beh.fa_rep_c12466	0.928495	8.61976	13.6707	0.000217826	0.0220833	gi|332024297|gb|EGI64496.1| Vitellogenin-6 [Acromyrmex echinatior]	6536	2522.27	0	1183	218	4648	7067	5596	12354	11505	15831	14979	14521	8349
Sample_421_J1_smifors_Tdul_PF_(paired)_contig_44589	1.99532	0.425602	13.6714	0.000217746	0.0220833	NA							11	11	30	22	27	68	73	48
tdul-same-mixed-beh.fa_rep_c1610	-1.06879	3.30323	13.7405	0.000209883	0.0213543	NA							298	512	633	392	149	168	131	178
tdul-same-mixed-beh.fa_rep_c17785	-2.17704	0.0996496	13.7494	0.000208887	0.0212904	NA							28	79	50	62	10	13	6	7
Sample_417_H1_smadr_Tdul_PF_(paired)_contig_56551	-6.3115	-2.09241	13.7657	0.000207084	0.0211437	NA							14	6	19	3	0	0	0	0
Sample_417_H1_smadr_Tdul_PF_(paired)_contig_56509	-3.53599	-0.765298	13.7722	0.000206367	0.0211077	NA							30	14	63	20	4	0	4	0
Sample_417_H1_smadr_Tdul_PF_(paired)_contig_3769	-7.3284	-1.22377	13.7854	0.000204925	0.0209972	gi|332022476|gb|EGI62783.1| Uncharacterized protein C16orf14-like protein [Acromyrmex echinatior]	297	119.013	3.47586e-43	53	513	692	0	41	0	50	0	0	0	0
Sample_419_H7_smadr_Tdul_PF_(paired)_contig_62334	7.22052	-1.45244	13.8246	0.000200687	0.0205994	gi|58585028|ref|YP_198601.1| hypothetical protein Wbm0771 [Wolbachia endosymbiont strain TRS of Brugia malayi] >gi|499576185|ref|WP_011256968.1| hypothetical protein [Wolbachia endosymbiont of Brugia malayi] >gi|58419344|gb|AAW71359.1| Predicted protein [Wolbachia endosymbiont strain TRS of Brugia malayi]	565	222.246	9.8317e-64	104	223	738	0	0	0	0	0	10	60	0
tdul-same-mixed-beh.fa_c64	-0.648441	5.76677	13.8294	0.00020018	0.0205837	gi|332030380|gb|EGI70087.1| Ceramide kinase [Acromyrmex echinatior]	1806	700.279	0	359	2657	3817	1471	2274	3549	2013	1196	1305	938	883
Sample_421_J1_smifors_Tdul_PF_(paired)_contig_28494	8.19927	-0.65572	13.864	0.000196524	0.0202438	NA							0	0	0	0	126	0	0	0
tdul-same-mixed-beh.fa_rep_c11092	-0.694584	8.20501	13.8676	0.000196147	0.0202408	gi|332023149|gb|EGI63405.1| Fatty acyl-CoA reductase 1 [Acromyrmex echinatior]	1245	484.182	5.6927e-153	235	2690	3652	7150	13253	17833	12979	6784	6333	5645	4351
tdul-same-mixed-beh.fa_c25523	-1.03797	7.35016	13.8761	0.000195269	0.0201862	gi|332028179|gb|EGI68230.1| Mucin-1 [Acromyrmex echinatior]	234	94.7449	2.44892e-20	53	1	294	4397	7559	13922	5822	2811	5176	2312	1175
Sample_417_H1_smadr_Tdul_PF_(paired)_contig_57258	-7.2261	-1.2209	13.8903	0.0001938	0.02007	NA							0	57	41	0	0	0	0	0
tdul-same-mixed-beh.fa_rep_c36571	-2.8725	-0.256637	13.911	0.000191669	0.0198918	NA							15	30	94	52	9	3	6	0
tdul-same-mixed-beh.fa_rep_c16128	-0.862905	7.55946	13.9104	0.000191735	0.0198918	gi|307184774|gb|EFN71088.1| ATP-binding cassette sub-family G member 1 [Camponotus floridanus]	3224	1246.49	0	631	523	2637	4014	7907	12928	10031	2232	5027	3532	2949
Sample_420_H10_smadr_Tdul_PF_(paired)_contig_24872	-8.5961	-0.130668	13.9241	0.000190347	0.0198186	gi|225012921|ref|YP_002650718.1| cytochrome b [Dermatophagoides pteronyssinus] >gi|194354359|gb|ACF54671.1| cytochrome b [Dermatophagoides pteronyssinus] >gi|281366649|gb|ADA63540.1| cytochrome b [Dermatophagoides pteronyssinus]	830	324.324	5.8261e-105	214	2	1039	0	0	0	215	0	0	0	0
tdul-same-mixed-beh.fa_rep_c34356	-1.59898	2.19581	13.9397	0.000188768	0.0196896	NA							59	364	341	227	52	46	95	37
Sample_421_J1_smifors_Tdul_PF_(paired)_contig_30202	6.62651	-1.95154	13.9482	0.00018792	0.0196365	NA							0	0	0	0	11	5	29	0
tdul-same-mixed-beh.fa_rep_c3803	-0.829991	3.8536	13.9827	0.000184505	0.0193144	gi|332016851|gb|EGI57660.1| Sideroflexin-1 [Acromyrmex echinatior]	1639	635.95	0	309	324	1283	413	609	968	580	272	292	298	202
tdul-same-mixed-beh.fa_c3589	-0.679113	6.96307	13.989	0.000183881	0.0192839	gi|322778844|gb|EFZ09260.1| hypothetical protein SINV_09933 [Solenopsis invicta]	2668	1032.32	0	512	4147	6063	3536	6298	6889	4374	2175	3306	2425	1956
tdul-same-mixed-beh.fa_rep_c39398	-0.737305	5.55812	14.0027	0.000182544	0.0191783	gi|332022921|gb|EGI63189.1| hypothetical protein G5I_08426 [Acromyrmex echinatior]	1527	592.808	0	284	418	1623	1216	2139	2935	1946	713	1132	788	910
Sample_417_H1_smadr_Tdul_PF_(paired)_contig_52660	-6.16633	-2.20427	14.0194	0.000180934	0.0190883	NA							10	11	8	8	0	0	0	0
Sample_420_H10_smadr_Tdul_PF_(paired)_contig_39823	-4.44397	-0.532468	14.0155	0.000181313	0.0190883	NA							12	39	6	94	5	0	0	0
Sample_419_H7_smadr_Tdul_PF_(paired)_contig_57694	-3.89154	-0.722623	14.015	0.000181357	0.0190883	NA							12	19	69	39	6	0	0	0
tdul-same-mixed-beh.fa_rep_c42397	-0.945726	3.8161	14.0277	0.00018014	0.019064	NA							432	589	640	804	272	286	265	168
tdul-same-mixed-beh.fa_rep_c26740	-3.75578	-0.885907	14.0744	0.000175716	0.0186297	NA							6	41	23	46	3	0	3	0
tdul-same-mixed-beh.fa_rep_c24203	3.19676	-0.212731	14.0777	0.00017541	0.0186297	NA							6	3	9	3	7	97	48	11
tdul-same-mixed-beh.fa_s38076	-0.644062	6.27046	14.1345	0.000170196	0.0181107	gi|38345215|emb|CAD40198.2| OSJNBb0043H09.7 [Oryza sativa Japonica Group]	1172	456.062	8.2352e-133	309	1162	4227	1774	3850	4060	3421	1338	1668	1843	1302
tdul-same-mixed-beh.fa_rep_c28086	-0.719863	6.55776	14.1495	0.00016884	0.0179995	gi|322785830|gb|EFZ12449.1| hypothetical protein SINV_05836 [Solenopsis invicta]	816	318.931	8.67542e-103	161	640	1386	2417	4190	4808	4679	1520	2686	1672	1451
tdul-same-mixed-beh.fa_rep_c14499	-1.11663	4.5421	14.1684	0.000167157	0.0178667	gi|332024875|gb|EGI65063.1| ABC transporter G family member 20 [Acromyrmex echinatior]	2554	988.408	0	519	486	2606	543	1167	2135	836	196	623	493	238
tdul-same-mixed-beh.fa_rep_c16708	0.793172	4.93493	14.1669	0.000167287	0.0178667	gi|332016814|gb|EGI57626.1| Transmembrane protein 200A [Acromyrmex echinatior]	2683	1038.1	0	580	4319	6196	516	634	1179	782	1190	956	1341	569
Sample_420_H10_smadr_Tdul_PF_(paired)_contig_13527	-0.693595	6.3814	14.1828	0.000165883	0.0177822	gi|322795862|gb|EFZ18541.1| hypothetical protein SINV_80217 [Solenopsis invicta]	288	115.546	2.34365e-28	51	1	195	1847	2965	5403	4410	1786	1589	1856	1281
Sample_419_H7_smadr_Tdul_PF_(paired)_contig_12745	-5.58633	1.17145	14.1947	0.000164836	0.0177082	gi|307208183|gb|EFN85657.1| hypothetical protein EAI_04437 [Harpegnathos saltator]	238	96.2857	2.96912e-20	68	19	513	0	13	737	1	3	1	3	1
tdul-same-mixed-beh.fa_c37776	-0.980361	4.03008	14.1941	0.000164886	0.0177082	NA							572	495	1220	691	352	284	263	217
Sample_419_H7_smadr_Tdul_PF_(paired)_contig_15673	-8.48429	-0.0724307	14.2063	0.000163819	0.0176595	NA							0	0	286	0	0	0	0	0
tdul-same-mixed-beh.fa_rep_c7808	-1.33973	2.28628	14.2069	0.000163767	0.0176595	gi|322790976|gb|EFZ15622.1| hypothetical protein SINV_09243 [Solenopsis invicta]	1517	588.956	0	275	618	1634	128	275	332	230	67	119	67	34
tdul-same-mixed-beh.fa_rep_c2685	-0.988177	5.26584	14.2117	0.000163347	0.0176595	gi|332021866|gb|EGI62202.1| Sodium-coupled monocarboxylate transporter 1 [Acromyrmex echinatior]	2236	865.914	0	474	3472	5262	1031	2713	2476	968	674	938	775	341
Sample_420_H10_smadr_Tdul_PF_(paired)_contig_55927	8.54678	-0.56416	14.2063	0.000163824	0.0176595	NA							0	0	0	0	0	0	0	118
tdul-same-mixed-beh.fa_rep_c7026	-1.66816	3.93461	14.223	0.000162377	0.0176591	gi|332022067|gb|EGI62392.1| Techylectin-5B [Acromyrmex echinatior]	3412	1318.91	0	673	307	2484	606	240	571	1542	175	172	212	175
tdul-same-mixed-beh.fa_c33554	2.70475	-0.0131589	14.2204	0.000162602	0.0176591	NA							0	16	17	6	20	56	54	41
tdul-same-mixed-beh.fa_s43122	-0.746675	6.70535	14.2542	0.000159702	0.0174093	gi|307185521|gb|EFN71499.1| hypothetical protein EAG_05899 [Camponotus floridanus]	347	138.272	8.26735e-37	63	6	254	2001	5574	7673	3864	2313	2097	1929	1602
tdul-same-mixed-beh.fa_rep_c6948	0.93972	4.32386	14.2597	0.000159238	0.0173914	NA							276	501	631	499	962	870	560	360
Sample_417_H1_smadr_Tdul_PF_(paired)_contig_28405	-6.52647	-1.95019	14.2678	0.000158555	0.0173495	gi|322802930|gb|EFZ23071.1| hypothetical protein SINV_08309 [Solenopsis invicta]	184	75.485	3.86613e-14	56	79	273	18	5	23	2	0	0	0	0
tdul-same-mixed-beh.fa_rep_c7965	-0.68807	5.62904	14.2955	0.000156236	0.017128	gi|322795454|gb|EFZ18199.1| hypothetical protein SINV_05251 [Solenopsis invicta]	3812	1472.99	0	703	866	2998	1506	2258	2897	1697	1222	1073	892	701
tdul-same-mixed-beh.fa_rep_c19805	-2.12008	0.217135	14.3052	0.000155437	0.0170728	gi|332017014|gb|EGI57813.1| Uncharacterized protein yxbB [Acromyrmex echinatior]	899	350.903	1.15572e-122	161	110	706	48	51	59	73	14	12	7	8
Sample_421_J1_smifors_Tdul_PF_(paired)_contig_14238	2.06045	0.497559	14.3348	0.000153011	0.0168382	NA							17	9	17	26	77	53	64	37
tdul-same-mixed-beh.fa_rep_c8593	-0.712857	5.96022	14.361	0.000150896	0.016637	gi|332019322|gb|EGI59829.1| hypothetical protein G5I_12018 [Acromyrmex echinatior]	1337	519.62	6.44462e-172	252	1496	2710	1715	2316	4166	2623	1047	1510	1071	1135
Sample_420_H10_smadr_Tdul_PF_(paired)_contig_17284	-7.82165	-0.787554	14.3668	0.000150435	0.0166327	NA							0	127	0	5	0	0	0	0
tdul-same-mixed-beh.fa_rep_c4339	-0.793063	4.98346	14.3651	0.00015057	0.0166327	gi|322801018|gb|EFZ21799.1| hypothetical protein SINV_11401 [Solenopsis invicta]	1829	709.138	0	404	7642	9363	814	1638	1855	1273	821	668	593	330
Sample_419_H7_smadr_Tdul_PF_(paired)_contig_52519	-7.34818	-1.05973	14.3817	0.000149244	0.0165492	NA							0	0	96	23	0	0	0	0
Sample_420_H10_smadr_Tdul_PF_(paired)_contig_1383	0.726829	6.40503	14.3905	0.000148548	0.0165036	gi|322792829|gb|EFZ16662.1| hypothetical protein SINV_07409 [Solenopsis invicta]	191	78.1814	1.14357e-14	36	161	316	978	2674	3270	2260	2208	3714	2994	2030
Sample_421_J1_smifors_Tdul_PF_(paired)_contig_54498	4.39965	-1.25807	14.3911	0.000148503	0.0165036	NA							0	0	0	4	20	17	35	5
Sample_417_H1_smadr_Tdul_PF_(paired)_contig_48698	-6.10954	-2.16169	14.4067	0.000147277	0.0164253	NA							6	9	17	8	0	0	0	0
Sample_421_J1_smifors_Tdul_PF_(paired)_contig_6838	0.714544	5.23167	14.4121	0.000146852	0.016412	NA							629	1031	1215	1022	1511	1414	1261	691
tdul-same-mixed-beh.fa_c16147	2.52027	-0.341508	14.4119	0.000146874	0.016412	NA							4	4	10	13	31	44	27	30
Sample_419_H7_smadr_Tdul_PF_(paired)_contig_7822	-3.17954	-0.216877	14.4286	0.000145577	0.01633	gi|307197245|gb|EFN78552.1| Fatty acid synthase [Harpegnathos saltator]	283	113.62	1.83882e-46	53	1043	1309	9	86	93	16	6	1	3	4
tdul-same-mixed-beh.fa_rep_c1178	-1.19665	3.27795	14.4467	0.000144184	0.0162055	gi|332019521|gb|EGI60000.1| Putative nuclear hormone receptor HR38 [Acromyrmex echinatior]	2487	962.6	0	651	486	2609	240	321	671	654	173	187	111	123
tdul-same-mixed-beh.fa_rep_c25693	0.931656	10.6664	14.4466	0.000144188	0.0162055	gi|332028538|gb|EGI68576.1| UPF0605 protein [Acromyrmex echinatior]	516	203.371	4.98914e-56	112	775	1344	23614	39377	58230	35809	53936	64151	69550	35186
Sample_421_J1_smifors_Tdul_PF_(paired)_contig_50967	7.2474	-1.4566	14.4592	0.000143229	0.0161603	NA							0	0	0	0	29	40	0	0
Sample_420_H10_smadr_Tdul_PF_(paired)_contig_14610	1.14746	5.00748	14.4793	0.000141711	0.0160203	NA							214	1046	1254	494	1510	1465	1118	573
Sample_419_H7_smadr_Tdul_PF_(paired)_contig_8018	-3.22426	0.803647	14.4894	0.000140947	0.015965	NA							8	39	229	176	0	16	7	8
tdul-same-mixed-beh.fa_rep_c8862	-0.746251	7.33724	14.4986	0.000140261	0.0159184	gi|307183432|gb|EFN70254.1| Endocuticle structural glycoprotein SgAbd-1 [Camponotus floridanus]	780	305.064	1.60243e-98	160	84	782	3872	7738	10690	6458	2508	2871	4331	2629
tdul-same-mixed-beh.fa_rep_c4276	-1.39264	4.24497	14.5041	0.000139851	0.015903	gi|345481206|ref|XP_003424314.1| PREDICTED: mannosyl-oligosaccharide alpha-1,2-mannosidase isoform A isoform 1 [Nasonia vitripennis] >gi|345481208|ref|XP_003424315.1| PREDICTED: mannosyl-oligosaccharide alpha-1,2-mannosidase isoform A isoform 2 [Nasonia vitripennis]	2367	916.376	0	472	3694	5448	1154	895	855	430	287	389	249	166
tdul-same-mixed-beh.fa_rep_c2342	-1.11287	4.59416	14.5435	0.000136958	0.0156046	gi|307176964|gb|EFN66270.1| Leukotriene A-4 hydrolase [Camponotus floridanus]	899	350.903	7.03374e-101	233	210	2036	747	1222	1407	1126	386	355	746	149
tdul-same-mixed-beh.fa_rep_c8500	-1.51554	1.44671	14.5682	0.000135176	0.0154319	NA							72	108	236	143	34	45	39	23
Sample_419_H7_smadr_Tdul_PF_(paired)_contig_8834	0.843128	4.98922	14.5969	0.000133132	0.0152285	NA							492	1058	1019	577	872	1060	1145	1021
tdul-same-mixed-beh.fa_rep_c14130	-0.753462	7.85367	14.6161	0.000131786	0.0151043	gi|312233093|ref|YP_004021076.1| NADH dehydrogenase subunit 2 [Solenopsis geminata] >gi|310619407|gb|ADP01783.1| NADH dehydrogenase subunit 2 [Solenopsis geminata]	285	114.39	1.65959e-25	107	69	716	5182	12460	15108	8693	4276	4179	5367	3721
tdul-same-mixed-beh.fa_c25223	4.49179	-0.421407	14.6257	0.000131112	0.0150569	NA							1	3	2	3	5	13	3	106
Sample_421_J1_smifors_Tdul_PF_(paired)_contig_30917	6.73213	-1.95192	14.6468	0.000129655	0.0149191	NA							0	0	0	0	17	18	0	9
tdul-same-mixed-beh.fa_c103	-0.661188	5.63367	14.6781	0.000127521	0.0147026	gi|332025247|gb|EGI65421.1| Insulin-like growth factor 2 mRNA-binding protein 1 [Acromyrmex echinatior]	2414	934.48	0	471	16492	17949	1392	1931	3182	1957	836	1283	1228	664
tdul-same-mixed-beh.fa_rep_c43529	0.654133	6.41184	14.7057	0.000125663	0.0145173	gi|332030933|gb|EGI70559.1| Acyl-CoA Delta(11) desaturase [Acromyrmex echinatior]	1749	678.322	0	329	2897	4033	1318	2993	2854	2024	2650	2965	3158	1970
Sample_419_H7_smadr_Tdul_PF_(paired)_contig_25886	7.24811	-1.50406	14.7088	0.000125461	0.0145173	NA							0	0	0	0	59	0	5	1
tdul-same-mixed-beh.fa_rep_c6641	-2.72792	3.79448	14.7218	0.0001246	0.0144866	gi|307214170|gb|EFN89295.1| Nucleic-acid-binding protein from transposon X-element [Harpegnathos saltator]	508	200.29	2.58214e-55	93	1590	2009	1563	107	790	133	101	71	113	83
Sample_420_H10_smadr_Tdul_PF_(paired)_contig_23275	-1.53732	5.39061	14.7173	0.000124898	0.0144866	NA							894	733	5651	2364	803	759	489	226
tdul-same-mixed-beh.fa_rep_c17503	-1.24603	2.30519	14.7272	0.000124238	0.0144866	gi|322800052|gb|EFZ21158.1| hypothetical protein SINV_04484 [Solenopsis invicta]	1399	543.502	5.33697e-175	261	458	1306	146	271	328	205	88	70	86	52
tdul-same-mixed-beh.fa_rep_c3401	1.36748	1.91146	14.7186	0.000124811	0.0144866	NA							41	84	117	54	144	163	172	83
Sample_420_H10_smadr_Tdul_PF_(paired)_contig_24254	-8.9185	0.163356	14.7453	0.000123052	0.0143877	gi|225012920|ref|YP_002650717.1| NADH dehydrogenase subunit 2 [Dermatophagoides pteronyssinus] >gi|194354358|gb|ACF54670.1| NADH dehydrogenase subunit 2 [Dermatophagoides pteronyssinus] >gi|281366648|gb|ADA63539.1| NADH dehydrogenase subunit 2 [Dermatophagoides pteronyssinus]	177	72.7886	1.3796e-11	74	78	878	0	0	0	269	0	0	0	0
tdul-same-mixed-beh.fa_rep_c39964	-1.54282	1.75252	14.7602	0.000122088	0.0143038	NA							74	211	248	165	35	35	46	49
tdul-same-mixed-beh.fa_rep_c19731	-0.847563	4.60242	14.7698	0.000121463	0.0142594	gi|307188547|gb|EFN73283.1| Growth hormone secretagogue receptor type 1 [Camponotus floridanus]	1226	476.863	6.7972e-161	243	614	1630	854	998	1450	899	543	412	430	369
Sample_417_H1_smadr_Tdul_PF_(paired)_contig_56752	-7.74985	-0.877453	14.7931	0.000119972	0.0141399	NA							0	14	0	106	0	0	0	0
Sample_417_H1_smadr_Tdul_PF_(paired)_contig_47882	-2.92316	-0.116933	14.7895	0.000120201	0.0141399	NA							46	82	28	33	7	7	7	0
Sample_417_H1_smadr_Tdul_PF_(paired)_contig_2584	-0.956533	4.66456	14.8026	0.000119373	0.0140996	gi|345489949|ref|XP_001600903.2| PREDICTED: hypothetical protein LOC100116395 [Nasonia vitripennis]	641	251.521	1.91522e-71	121	270	881	1001	1036	1233	1085	461	507	338	421
tdul-same-mixed-beh.fa_c37610	-3.67986	-0.858857	14.8174	0.000118439	0.0140267	NA							31	16	37	30	2	5	0	0
tdul-same-mixed-beh.fa_rep_c23741	-1.6668	2.05173	14.8162	0.000118514	0.0140267	NA							142	188	206	287	54	38	96	19
tdul-same-mixed-beh.fa_c15985	2.2608	2.51001	14.8301	0.000117644	0.0139808	gi|322793614|gb|EFZ17064.1| hypothetical protein SINV_00238 [Solenopsis invicta]	1006	392.119	1.83306e-121	183	3323	3973	46	78	84	59	684	135	104	58
Sample_421_J1_smifors_Tdul_PF_(paired)_contig_16399	-7.40276	-1.05609	14.8446	0.000116741	0.013902	gi|270017072|gb|EFA13518.1| hypothetical protein TcasGA2_TC001491 [Tribolium castaneum]	773	302.368	2.92742e-89	140	275	1051	0	53	62	0	0	0	0	0
tdul-same-mixed-beh.fa_c30549	-2.72534	0.766206	14.8626	0.000115632	0.0137983	NA							35	192	62	91	7	24	15	0
tdul-same-mixed-beh.fa_rep_c22001	1.23442	4.37739	14.8878	0.0001141	0.0136436	NA							189	526	773	333	976	1105	826	234
tdul-same-mixed-beh.fa_rep_c11709	8.51551	-0.358324	14.8937	0.000113745	0.0136291	NA							0	0	0	0	157	0	0	0
Sample_421_J1_smifors_Tdul_PF_(paired)_contig_48070	6.73322	-1.86098	14.8978	0.000113495	0.0136274	NA							0	0	0	0	11	32	6	0
tdul-same-mixed-beh.fa_rep_c7384	-0.837133	5.72962	14.9133	0.000112568	0.0135441	gi|332030849|gb|EGI70485.1| Synaptic vesicle glycoprotein 2B [Acromyrmex echinatior]	1849	716.842	0	386	824	2368	1081	3508	2919	2108	809	1373	1025	732
Sample_417_H1_smadr_Tdul_PF_(paired)_contig_56767	-6.59764	-1.95252	14.9321	0.000111451	0.0134376	NA							18	19	5	4	0	0	0	0
Sample_417_H1_smadr_Tdul_PF_(paired)_contig_55458	-6.78938	-1.62863	14.9395	0.000111016	0.0134131	gi|322782769|gb|EFZ10581.1| hypothetical protein SINV_13998 [Solenopsis invicta]	432	171.014	7.13955e-51	86	15	278	12	12	44	0	0	0	0	0
tdul-same-mixed-beh.fa_c33891	8.53372	-0.341034	14.946	0.000110631	0.0133944	NA							0	0	0	0	159	0	0	0
tdul-same-mixed-beh.fa_rep_c1285	-1.43227	4.11277	15.0099	0.000106951	0.012976	gi|332023044|gb|EGI63309.1| hypothetical protein G5I_08338 [Acromyrmex echinatior]	1763	683.715	0	347	7	1323	363	1590	806	746	116	393	214	226
Sample_417_H1_smadr_Tdul_PF_(paired)_contig_3655	-1.15832	5.99654	15.0116	0.000106853	0.012976	NA							2345	2277	4983	2557	953	685	2045	506
tdul-same-mixed-beh.fa_c34557	3.02984	-0.0474764	15.0314	0.000105735	0.0128824	NA							4	8	12	4	12	75	87	8
tdul-same-mixed-beh.fa_rep_c23580	-0.983476	3.77657	15.0655	0.000103842	0.012704	gi|332023935|gb|EGI64153.1| Branched-chain-amino-acid aminotransferase, cytosolic [Acromyrmex echinatior]	1431	555.829	0	264	1	885	429	456	1094	570	244	252	240	196
Sample_421_J1_smifors_Tdul_PF_(paired)_contig_20590	4.10322	1.18868	15.0617	0.000104052	0.012704	NA							4	0	11	19	10	10	364	70
tdul-same-mixed-beh.fa_c29491	-0.782457	6.45022	15.0708	0.000103551	0.0126963	gi|307210586|gb|EFN87054.1| Aminopeptidase N [Harpegnathos saltator]	2324	899.812	0	436	204	2327	2808	2836	5949	3652	2147	1793	1790	970
tdul-same-mixed-beh.fa_rep_c9135	-0.600885	6.59954	15.0906	0.000102472	0.0125906	gi|190702583|gb|ACE75466.1| hypothetical protein GIP_L7_0050 [Glyptapanteles indiensis]	307	122.865	2.04485e-40	65	1802	2293	2543	4016	5459	4145	2052	2206	2073	1559
tdul-same-mixed-beh.fa_rep_c12328	2.91836	-0.468853	15.1227	0.000100744	0.0124046	NA							0	6	12	6	46	27	39	15
Sample_417_H1_smadr_Tdul_PF_(paired)_contig_55143	-6.98712	-1.6408	15.1603	9.87603e-05	0.0121862	NA							27	14	21	0	0	0	0	0
Sample_420_H10_smadr_Tdul_PF_(paired)_contig_1573	-0.83135	7.24191	15.1792	9.7775e-05	0.0120903	gi|322784581|gb|EFZ11472.1| hypothetical protein SINV_03149 [Solenopsis invicta]	774	302.753	1.04608e-95	155	3	776	3492	6633	11710	6210	2206	3483	4199	1627
tdul-same-mixed-beh.fa_rep_c3682	-1.3504	3.15511	15.1946	9.69812e-05	0.012036	NA							358	351	842	226	114	158	107	122
Sample_420_H10_smadr_Tdul_PF_(paired)_contig_33267	6.74169	-1.99115	15.1917	9.71277e-05	0.012036	NA							0	0	0	0	3	21	1	17
tdul-same-mixed-beh.fa_rep_c12689	0.842222	8.69308	15.2243	9.54674e-05	0.0118934	gi|332027733|gb|EGI67801.1| hypothetical protein G5I_03675 [Acromyrmex echinatior]	233	94.3597	2.18837e-18	57	366	623	6401	9681	16336	9362	15157	12019	18929	9039
tdul-same-mixed-beh.fa_rep_c41275	1.15244	2.78739	15.2223	9.55669e-05	0.0118934	NA							93	134	224	145	279	258	312	142
tdul-same-mixed-beh.fa_rep_c25747	-1.07423	5.58481	15.2768	9.28504e-05	0.0116051	gi|307182564|gb|EFN69757.1| Short/branched chain specific acyl-CoA dehydrogenase, mitochondrial [Camponotus floridanus]	1858	720.309	0	357	292	1503	1591	1021	4782	1961	907	876	869	541
tdul-same-mixed-beh.fa_rep_c1549	-0.788769	4.68392	15.2894	9.22321e-05	0.0115527	NA							551	1037	1774	1292	464	572	575	338
tdul-same-mixed-beh.fa_rep_c6571	0.682171	5.15954	15.2991	9.17605e-05	0.0115185	gi|307192444|gb|EFN75660.1| Glutamate receptor, ionotropic kainate 2 [Harpegnathos saltator]	3412	1318.91	0	675	215	3034	655	956	1384	798	1159	1391	1183	814
tdul-same-mixed-beh.fa_rep_c1912	-1.33367	2.29641	15.3202	9.07406e-05	0.0114152	gi|322800996|gb|EFZ21777.1| hypothetical protein SINV_01746 [Solenopsis invicta]	2992	1157.13	0	579	1991	3802	128	196	388	271	90	64	75	51
tdul-same-mixed-beh.fa_rep_c27308	-1.434	2.98782	15.3279	9.03698e-05	0.0113933	gi|322791664|gb|EFZ15969.1| hypothetical protein SINV_13311 [Solenopsis invicta]	862	336.65	1.26897e-119	167	279	1052	263	299	594	432	159	55	163	62
tdul-same-mixed-beh.fa_rep_c8989	-1.46848	2.30209	15.3697	8.83942e-05	0.0111685	NA							159	214	462	182	56	50	71	76
tdul-same-mixed-beh.fa_rep_c34759	2.85535	1.71662	15.3767	8.80666e-05	0.0111514	NA							15	31	16	45	266	31	29	215
tdul-same-mixed-beh.fa_rep_c25439	-0.711459	6.16512	15.4013	8.69284e-05	0.0110497	gi|307184467|gb|EFN70870.1| Fatty acyl-CoA reductase 1 [Camponotus floridanus]	1959	759.214	0	380	66	1571	2078	2919	4536	2811	1255	1347	2066	977
tdul-same-mixed-beh.fa_rep_c12596	1.64883	1.839	15.3982	8.70727e-05	0.0110497	gi|307188100|gb|EFN72932.1| Integrin beta-PS [Camponotus floridanus]	286	114.775	1.22673e-22	65	398	775	33	42	111	61	222	106	164	69
tdul-same-mixed-beh.fa_rep_c12545	-1.14952	3.0196	15.422	8.59817e-05	0.0109592	gi|332025847|gb|EGI66003.1| hypothetical protein G5I_05394 [Acromyrmex echinatior]	727	284.648	3.75446e-91	165	194	1003	196	520	548	306	148	124	154	88
tdul-same-mixed-beh.fa_rep_c31182	-2.33286	0.335696	15.5325	8.10987e-05	0.0103641	NA							20	102	106	54	5	10	17	7
tdul-same-mixed-beh.fa_c30418	-1.57905	1.89967	15.5317	8.11344e-05	0.0103641	NA							109	147	398	143	46	49	37	49
tdul-same-mixed-beh.fa_rep_c29462	-0.859512	4.97481	15.5457	8.05354e-05	0.0103331	NA							820	1241	2548	1214	469	755	788	339
tdul-same-mixed-beh.fa_c31135	1.09459	3.70567	15.5514	8.02929e-05	0.0103249	NA							169	322	400	269	658	566	427	216
Sample_421_J1_smifors_Tdul_PF_(paired)_contig_14440	-1.05397	4.16813	15.5723	7.94102e-05	0.010234	NA							433	1009	1347	680	181	423	413	203
tdul-same-mixed-beh.fa_rep_c29650	-3.54742	-0.535091	15.579	7.91267e-05	0.0102202	NA							41	38	27	36	5	0	5	0
Sample_421_J1_smifors_Tdul_PF_(paired)_contig_4426	7.53079	-1.20516	15.6067	7.79767e-05	0.0100941	NA							0	0	0	0	18	0	67	0
Sample_420_H10_smadr_Tdul_PF_(paired)_contig_15089	-8.6338	-0.0960271	15.634	7.68608e-05	0.00997195	NA							0	0	1	220	0	0	0	0
Sample_419_H7_smadr_Tdul_PF_(paired)_contig_19272	-6.29354	-2.01885	15.6756	7.51884e-05	0.00977686	NA							4	10	16	16	0	0	0	0
tdul-same-mixed-beh.fa_rep_c1942	-2.39663	12.0678	15.7101	7.38284e-05	0.00962158	gi|122003631|sp|Q2VQM5.1|VIT3_SOLIN RecName: Full=Vitellogenin-3; Flags: Precursor >gi|62947928|gb|AAY22961.1| vitellogenin-3 [Solenopsis invicta]	3811	1472.6	0	830	117	5546	82326	130371	349928	477825	53591	49619	45064	2991
Sample_420_H10_smadr_Tdul_PF_(paired)_contig_50969	8.17515	-0.915178	15.7213	7.33941e-05	0.00958653	NA							0	0	0	0	0	5	0	88
Sample_421_J1_smifors_Tdul_PF_(paired)_contig_53417	4.69652	-1.37397	15.7282	7.31275e-05	0.00957326	NA							0	3	0	0	32	22	9	7
Sample_421_J1_smifors_Tdul_PF_(paired)_contig_21795	3.92293	-0.778083	15.7416	7.26082e-05	0.00952679	NA							0	3	6	1	70	13	14	10
tdul-same-mixed-beh.fa_rep_c39852	-0.634201	6.49664	15.7584	7.19683e-05	0.00946425	gi|332026902|gb|EGI67003.1| Cytochrome P450 6A1 [Acromyrmex echinatior]	1665	645.966	0	319	429	1649	2315	3541	6101	3557	1739	2111	1923	1469
tdul-same-mixed-beh.fa_rep_c39883	-0.799757	7.31538	15.7773	7.12509e-05	0.00939119	gi|353229622|emb|CCD75793.1| KRAB-A domain-containing protein [Schistosoma mansoni]	2064	799.66	0	446	1437	4751	3752	7222	9681	7798	4113	3284	2527	2034
tdul-same-mixed-beh.fa_rep_c15952	-0.749314	7.16426	15.7899	7.07786e-05	0.00935019	gi|307182028|gb|EFN69425.1| Tetratricopeptide repeat protein 39B [Camponotus floridanus]	2731	1056.59	0	501	2935	4743	4440	5039	8999	6214	2495	2976	2776	2552
tdul-same-mixed-beh.fa_rep_c42811	-7.12531	-1.54415	15.7965	7.05313e-05	0.00933879	NA							31	0	24	12	0	0	0	0
tdul-same-mixed-beh.fa_rep_c14418	-0.963722	5.15784	15.8017	7.0341e-05	0.00933491	gi|332019502|gb|EGI59981.1| hypothetical protein G5I_11768 [Acromyrmex echinatior]	904	352.829	1.78268e-161	170	367	1110	1313	1219	2234	1573	617	842	418	565
Sample_417_H1_smadr_Tdul_PF_(paired)_contig_54960	-8.48749	-0.205789	15.8144	6.98689e-05	0.00929353	gi|380030558|ref|XP_003698912.1| PREDICTED: uncharacterized protein LOC100865248 [Apis florea]	300	120.168	9.0826e-32	64	2	244	2	207	0	0	0	0	0	0
tdul-same-mixed-beh.fa_rep_c6898	-1.30881	3.85445	15.8277	6.93795e-05	0.00924964	gi|332017648|gb|EGI58340.1| Purine nucleoside phosphorylase [Acromyrmex echinatior]	1390	540.036	2.95996e-179	256	1447	2289	343	447	1849	506	214	210	244	174
Sample_421_J1_smifors_Tdul_PF_(paired)_contig_367	0.770312	7.74738	15.8279	6.93725e-05	0.00924964	gi|332019674|gb|EGI60148.1| Uridine 5'-monophosphate synthase [Acromyrmex echinatior]	1681	652.129	0	312	246	1346	2906	7261	7707	4610	6497	8566	8278	4826
tdul-same-mixed-beh.fa_rep_c9652	-0.635729	5.63315	15.8553	6.83748e-05	0.0091578	NA							1284	2379	2773	1927	956	1150	1051	814
Sample_417_H1_smadr_Tdul_PF_(paired)_contig_36712	-7.78296	-0.837986	15.9271	6.58277e-05	0.00883706	NA							0	57	0	68	0	0	0	0
Sample_421_J1_smifors_Tdul_PF_(paired)_contig_41260	6.82271	-1.80871	15.9295	6.57459e-05	0.00883706	NA							0	0	0	0	22	22	7	0
tdul-same-mixed-beh.fa_rep_c23747	0.914253	4.05148	15.9844	6.38668e-05	0.00861369	NA							207	416	604	405	541	755	655	324
Sample_419_H7_smadr_Tdul_PF_(paired)_contig_25069	-7.69423	-0.764203	15.9995	6.33595e-05	0.00858497	NA							0	26	129	0	0	0	0	0
Sample_420_H10_smadr_Tdul_PF_(paired)_contig_55932	7.4884	-0.249536	15.9951	6.35057e-05	0.00858497	NA							0	0	1	0	0	0	13	135
Sample_417_H1_smadr_Tdul_PF_(paired)_contig_50625	-6.46759	-1.96641	16.0141	6.28709e-05	0.00853896	NA							11	20	11	5	0	0	0	0
Sample_419_H7_smadr_Tdul_PF_(paired)_contig_59464	3.53187	-0.0227948	16.0521	6.16227e-05	0.00838908	NA							0	6	12	6	25	6	73	70
tdul-same-mixed-beh.fa_rep_c5571	-1.60198	1.83009	16.0721	6.09763e-05	0.00832061	NA							106	219	213	179	69	43	29	33
Sample_417_H1_smadr_Tdul_PF_(paired)_contig_56957	-6.82747	-1.5583	16.0777	6.07971e-05	0.00831572	NA							0	35	26	11	0	0	0	0
tdul-same-mixed-beh.fa_rep_c20860	-2.48887	0.220569	16.0806	6.07016e-05	0.00831572	NA							43	51	38	106	6	11	8	8
tdul-same-mixed-beh.fa_c43273	0.937635	4.09441	16.1233	5.93505e-05	0.00815633	NA							244	383	502	481	437	675	755	447
Sample_417_H1_smadr_Tdul_PF_(paired)_contig_54348	-6.56338	-1.89258	16.1497	5.85268e-05	0.00806224	NA							9	27	5	9	0	0	0	0
Sample_421_J1_smifors_Tdul_PF_(paired)_contig_37196	-5.33873	0.679407	16.1651	5.80537e-05	0.00801611	NA							202	33	0	78	4	4	0	0
tdul-same-mixed-beh.fa_c42462	7.22961	-1.56949	16.1789	5.76333e-05	0.00797705	NA							0	0	0	0	2	0	40	19
tdul-same-mixed-beh.fa_rep_c4011	-0.734256	5.01325	16.1918	5.72427e-05	0.00794195	gi|380014016|ref|XP_003691040.1| PREDICTED: zinc finger protein 395-like [Apis florea]	1979	766.918	0	462	1823	3568	806	1353	1913	1545	698	735	579	471
tdul-same-mixed-beh.fa_rep_c8478	-0.77963	6.25571	16.2637	5.51086e-05	0.0076642	gi|307203960|gb|EFN82867.1| Epidermal retinal dehydrogenase 2 [Harpegnathos saltator]	1295	503.442	1.77522e-167	272	403	1437	1885	4238	5017	2539	1542	1952	1225	1072
Sample_417_H1_smadr_Tdul_PF_(paired)_contig_5815	-6.76663	-1.78928	16.2791	5.4664e-05	0.00762063	gi|322787823|gb|EFZ13747.1| hypothetical protein SINV_06291 [Solenopsis invicta]	173	71.2478	1.1994e-13	47	2	283	22	9	22	2	0	0	0	0
tdul-same-mixed-beh.fa_rep_c17815	-1.0283	3.51263	16.2882	5.44025e-05	0.00760245	NA							308	435	793	600	180	244	202	143
Sample_417_H1_smadr_Tdul_PF_(paired)_contig_46793	-6.62357	-1.9299	16.3232	5.34063e-05	0.00748127	NA							18	12	6	11	0	0	0	0
tdul-same-mixed-beh.fa_rep_c39874	-1.58964	1.90216	16.3264	5.3316e-05	0.00748127	NA							146	230	173	173	40	52	40	50
Sample_420_H10_smadr_Tdul_PF_(paired)_contig_13293	-2.59014	0.988455	16.3485	5.26968e-05	0.00741771	NA							32	49	110	258	19	9	9	15
Sample_421_J1_smifors_Tdul_PF_(paired)_contig_27306	4.69415	-0.76735	16.357	5.24614e-05	0.00740255	NA							0	0	6	0	20	78	11	6
Sample_417_H1_smadr_Tdul_PF_(paired)_contig_37923	-4.3523	-0.94193	16.375	5.19662e-05	0.00735055	NA							26	55	11	15	2	2	0	0
tdul-same-mixed-beh.fa_rep_c3919	-1.26125	4.97099	16.3834	5.17354e-05	0.0073358	gi|332024587|gb|EGI64785.1| Tryptophan 2,3-dioxygenase [Acromyrmex echinatior]	1679	651.358	0	356	285	1553	1127	756	2298	1862	689	354	353	437
tdul-same-mixed-beh.fa_rep_c1047	-0.848015	4.8811	16.3852	5.16886e-05	0.0073358	gi|307193742|gb|EFN76424.1| Serine hydrolase-like protein 2 [Harpegnathos saltator]	723	283.108	1.73966e-83	148	1697	2572	783	1469	2159	967	587	560	488	484
Sample_421_J1_smifors_Tdul_PF_(paired)_contig_3796	1.36932	3.0001	16.3981	5.13362e-05	0.00731497	NA							55	251	176	151	266	328	423	186
tdul-same-mixed-beh.fa_rep_c5366	8.99616	0.154818	16.4096	5.10261e-05	0.00728869	NA							0	0	0	0	0	0	241	0
Sample_419_H7_smadr_Tdul_PF_(paired)_contig_62400	6.939	-1.69177	16.4186	5.07841e-05	0.00727203	NA							0	0	0	0	5	16	36	0
Sample_420_H10_smadr_Tdul_PF_(paired)_contig_23641	-9.82269	1.0056	16.4445	5.00957e-05	0.00719121	NA							0	0	0	504	0	0	0	0
tdul-same-mixed-beh.fa_rep_c27992	-0.794078	7.1041	16.4823	4.91063e-05	0.00707381	gi|322791664|gb|EFZ15969.1| hypothetical protein SINV_13311 [Solenopsis invicta]	1412	548.51	0	273	3	1196	2773	6719	9448	6233	2700	3336	3138	1435
Sample_421_J1_smifors_Tdul_PF_(paired)_contig_74	1.81039	4.87513	16.4804	4.91559e-05	0.00707381	gi|332026807|gb|EGI66916.1| 3-phosphoinositide-dependent protein kinase 1 [Acromyrmex echinatior]	2760	1067.76	0	529	609	2261	419	552	686	94	709	939	2383	767
tdul-same-mixed-beh.fa_c34713	4.54713	-1.17256	16.5214	4.81042e-05	0.00695699	NA							0	0	5	0	8	27	19	26
Sample_419_H7_smadr_Tdul_PF_(paired)_contig_24024	1.39355	3.61973	16.5717	4.68444e-05	0.00679174	NA							197	241	357	125	622	396	668	196
tdul-same-mixed-beh.fa_c38810	-6.89425	-1.59558	16.5789	4.66678e-05	0.00678308	NA							3	6	6	51	0	0	0	0
tdul-same-mixed-beh.fa_rep_c23126	-0.748401	6.36286	16.593	4.63222e-05	0.00674977	gi|322784592|gb|EFZ11483.1| hypothetical protein SINV_16202 [Solenopsis invicta]	777	303.908	0	139	163	720	2347	3107	5633	3346	1462	1769	2268	949
Sample_417_H1_smadr_Tdul_PF_(paired)_contig_49334	-4.4482	-0.531477	16.5999	4.61541e-05	0.00674222	NA							37	41	74	6	5	0	0	0
Sample_417_H1_smadr_Tdul_PF_(paired)_contig_24129	-4.85177	-0.376901	16.6057	4.60116e-05	0.00673838	gi|322779026|gb|EFZ09425.1| hypothetical protein SINV_02885 [Solenopsis invicta]	603	236.884	1.76483e-72	121	129	563	0	40	132	29	0	2	2	0
Sample_420_H10_smadr_Tdul_PF_(paired)_contig_54159	-7.07649	-1.41025	16.6335	4.5342e-05	0.00665712	NA							0	42	8	29	0	0	0	0
tdul-same-mixed-beh.fa_rep_c19341	-1.80703	1.70246	16.6376	4.52447e-05	0.00665712	NA							161	173	135	158	53	43	24	25
tdul-same-mixed-beh.fa_rep_c14017	-0.740326	6.07041	16.67	4.44778e-05	0.00656348	gi|332016486|gb|EGI57379.1| Isopentenyl-diphosphate Delta-isomerase 1 [Acromyrmex echinatior]	1087	423.32	9.85722e-133	194	1354	2079	1684	3536	3856	2641	1382	1140	1372	1172
Sample_417_H1_smadr_Tdul_PF_(paired)_contig_27165	-6.61835	-1.89995	16.7395	4.28793e-05	0.00634373	NA							15	6	9	19	0	0	0	0
tdul-same-mixed-beh.fa_rep_c18673	-6.37815	3.61655	16.7491	4.26631e-05	0.00632789	gi|332016434|gb|EGI57347.1| hypothetical protein G5I_14818 [Acromyrmex echinatior]	514	202.601	1.18124e-57	108	60	578	0	2979	55	362	24	0	3	2
tdul-same-mixed-beh.fa_rep_c14397	-0.871486	4.6031	16.7986	4.15633e-05	0.00618057	gi|332017529|gb|EGI58240.1| Neuronal acetylcholine receptor subunit alpha-3 [Acromyrmex echinatior]	1535	595.89	0	307	414	1760	700	1185	1308	1089	352	430	544	408
tdul-same-mixed-beh.fa_rep_c14117	-1.48772	5.67749	16.8045	4.1436e-05	0.00617748	gi|322784581|gb|EFZ11472.1| hypothetical protein SINV_03149 [Solenopsis invicta]	1104	429.869	1.21203e-143	218	35	1135	1276	2786	3954	2761	584	334	464	1100
Sample_420_H10_smadr_Tdul_PF_(paired)_contig_14212	-9.08844	0.320062	16.8303	4.08756e-05	0.00610964	gi|225012909|ref|YP_002650706.1| cytochrome c oxidase subunit I [Dermatophagoides pteronyssinus] >gi|194354347|gb|ACF54659.1| cytochrome c oxidase subunit I [Dermatophagoides pteronyssinus]	1857	719.924	0	389	4	1506	0	0	1	302	0	0	0	0
tdul-same-mixed-beh.fa_rep_c23531	-1.0166	5.75509	16.8414	4.06377e-05	0.00609655	gi|332030738|gb|EGI70414.1| Putative fatty acyl-CoA reductase [Acromyrmex echinatior]	2599	1005.74	0	500	2459	4069	1225	4307	2866	1732	768	1042	1105	746
tdul-same-mixed-beh.fa_rep_c1367	0.977435	4.3696	16.8393	4.06829e-05	0.00609655	gi|307181191|gb|EFN68891.1| 2-aminoethanethiol dioxygenase [Camponotus floridanus]	936	365.155	3.1267e-111	186	1713	2393	240	533	899	364	723	981	683	465
tdul-same-mixed-beh.fa_rep_c2919	-1.8025	1.45273	16.8552	4.03434e-05	0.00607708	gi|307180330|gb|EFN68363.1| hypothetical protein EAG_13274 [Camponotus floridanus]	2223	860.907	0	432	20	1831	105	167	149	129	41	19	26	31
Sample_417_H1_smadr_Tdul_PF_(paired)_contig_47623	-6.09771	-0.848612	16.8784	3.98522e-05	0.00601871	NA							13	56	0	51	0	1	0	0
Sample_421_J1_smifors_Tdul_PF_(paired)_contig_48944	7.00856	-1.67421	16.8819	3.9779e-05	0.00601871	NA							0	0	0	0	35	15	7	0
Sample_417_H1_smadr_Tdul_PF_(paired)_contig_44687	-4.30955	-0.546487	16.9372	3.86371e-05	0.00586576	NA							39	65	24	18	0	6	0	0
tdul-same-mixed-beh.fa_rep_c39967	-0.756106	6.67694	16.9833	3.77107e-05	0.00574014	gi|332026358|gb|EGI66487.1| Solute carrier organic anion transporter family member 1A5 [Acromyrmex echinatior]	3714	1435.24	0	798	220	3240	2779	4756	5630	4523	1737	2588	1669	1736
tdul-same-mixed-beh.fa_rep_c34450	-1.92972	0.989984	17.0001	3.73787e-05	0.00570459	NA							68	97	104	134	16	33	16	16
tdul-same-mixed-beh.fa_rep_c11924	-2.1691	1.17097	17.1559	3.44336e-05	0.0052746	NA							114	78	107	154	14	12	38	17
Sample_420_H10_smadr_Tdul_PF_(paired)_contig_18758	-2.17307	1.03782	17.1719	3.41451e-05	0.00526141	NA							39	66	183	174	28	16	21	8
tdul-same-mixed-beh.fa_rep_c18534	-0.922301	4.30128	17.1687	3.42027e-05	0.00526141	gi|332019603|gb|EGI60081.1| Sphingomyelin phosphodiesterase [Acromyrmex echinatior]	3576	1382.08	0	669	352	2481	525	707	1252	1098	344	352	406	284
tdul-same-mixed-beh.fa_rep_c36275	-6.72848	-1.70091	17.2421	3.2906e-05	0.00509877	NA							2	16	10	33	0	0	0	0
tdul-same-mixed-beh.fa_rep_c13135	1.56029	2.5551	17.2384	3.29696e-05	0.00509877	NA							83	55	128	130	217	253	173	231
Sample_419_H7_smadr_Tdul_PF_(paired)_contig_13844	7.86388	-0.88559	17.2599	3.25986e-05	0.00506843	gi|332016995|gb|EGI57794.1| Peptidyl-prolyl cis-trans isomerase NIMA-interacting 4 [Acromyrmex echinatior]	500	197.208	2.02301e-59	93	255	536	0	0	0	0	0	93	18	0
Sample_421_J1_smifors_Tdul_PF_(paired)_contig_8749	1.36333	4.07129	17.2652	3.25092e-05	0.00506811	NA							164	386	460	322	916	305	940	350
tdul-same-mixed-beh.fa_rep_c33477	1.40153	2.44599	17.2712	3.24062e-05	0.00506568	NA							51	93	161	119	261	233	229	103
Sample_417_H1_smadr_Tdul_PF_(paired)_contig_38897	-6.78171	-1.7395	17.2966	3.19766e-05	0.00501203	NA							11	29	3	14	0	0	0	0
tdul-same-mixed-beh.fa_rep_c36728	-4.41734	-1.10669	17.3201	3.1582e-05	0.0049636	NA							15	28	39	18	3	0	0	0
tdul-same-mixed-beh.fa_rep_c8347	-1.70036	3.58924	17.3256	3.14914e-05	0.00496281	gi|322791954|gb|EFZ16086.1| hypothetical protein SINV_08622 [Solenopsis invicta]	504	198.749	2.69374e-52	106	698	1204	375	951	424	676	91	131	315	66
tdul-same-mixed-beh.fa_rep_c11330	-2.31131	2.02264	17.3499	3.10922e-05	0.00491324	gi|332021522|gb|EGI61887.1| hypothetical protein G5I_09788 [Acromyrmex echinatior]	317	126.716	3.05093e-32	64	366	737	335	141	101	177	38	24	38	35
tdul-same-mixed-beh.fa_rep_c8788	-1.86847	2.55627	17.4832	2.89861e-05	0.00459294	gi|322791954|gb|EFZ16086.1| hypothetical protein SINV_08622 [Solenopsis invicta]	641	251.521	4.10814e-70	133	1060	1716	150	458	234	390	34	49	134	43
tdul-same-mixed-beh.fa_rep_c19823	-1.4201	5.69904	17.4927	2.88417e-05	0.00458258	gi|332022494|gb|EGI62799.1| 72 kDa type IV collagenase [Acromyrmex echinatior]	453	179.104	1.31156e-47	81	912	1382	1504	3368	4822	1269	276	987	1077	590
Sample_419_H7_smadr_Tdul_PF_(paired)_contig_6252	-1.41355	2.98397	17.5439	2.80747e-05	0.00447298	gi|307195057|gb|EFN77115.1| Epidermal retinal dehydrogenase 2 [Harpegnathos saltator]	978	381.333	5.75026e-127	185	190	1050	198	484	610	335	139	71	172	62
tdul-same-mixed-beh.fa_rep_c8307	1.10653	8.46489	17.5493	2.79955e-05	0.00447264	gi|332023558|gb|EGI63794.1| Alpha-2-macroglobulin-like protein 1 [Acromyrmex echinatior]	8174	3153.23	0	1630	951	6623	4174	8611	12106	7084	8805	10332	22526	8670
tdul-same-mixed-beh.fa_rep_c26003	-1.27834	11.2253	17.575	2.76201e-05	0.00442486	NA							64223	142903	167353	104509	40870	23489	38454	35931
tdul-same-mixed-beh.fa_rep_c23577	-0.841065	4.48307	17.595	2.73301e-05	0.00439053	gi|307199970|gb|EFN80320.1| hypothetical protein EAI_07039 [Harpegnathos saltator]	209	85.1149	1.70796e-18	44	189	410	693	943	1395	902	361	493	458	328
tdul-same-mixed-beh.fa_rep_c3451	-0.858533	6.77496	17.6588	2.64287e-05	0.00425752	gi|332025987|gb|EGI66140.1| Antithrombin-III [Acromyrmex echinatior]	1912	741.11	0	359	191	1447	3238	6440	5579	3941	2266	2202	1656	1744
tdul-same-mixed-beh.fa_rep_c13804	-2.18591	0.792934	17.7177	2.56228e-05	0.00413918	NA							46	66	201	81	16	11	12	18
tdul-same-mixed-beh.fa_rep_c39923	-1.21447	3.2605	17.718	2.56197e-05	0.00413918	NA							219	545	599	509	178	113	185	109
tdul-same-mixed-beh.fa_rep_c13174	0.806862	6.89126	17.7299	2.54593e-05	0.00413582	NA							2016	2997	4175	2724	3261	5952	4377	2341
tdul-same-mixed-beh.fa_c30414	-2.59239	3.65484	17.8462	2.39491e-05	0.00390141	gi|322778751|gb|EFZ09167.1| hypothetical protein SINV_02806 [Solenopsis invicta]	243	98.2117	4.46643e-21	55	79	321	150	259	908	1768	142	126	105	13
tdul-same-mixed-beh.fa_rep_c41745	-1.92305	7.52204	17.854	2.38514e-05	0.00389807	gi|18034377|gb|AAL57489.1|AF432912_1 troponin C [Solenopsis invicta]	721	282.337	3.49834e-89	143	961	1419	6184	13211	10378	9738	1081	2316	511	3215
tdul-same-mixed-beh.fa_rep_c1593	-0.756013	5.60331	17.8532	2.38614e-05	0.00389807	gi|332021595|gb|EGI61960.1| Tyrosine kinase receptor Cad96Ca [Acromyrmex echinatior]	4053	1565.82	0	923	134	3541	1321	2140	2739	2211	908	1372	909	589
tdul-same-mixed-beh.fa_rep_c14445	-1.78518	1.43228	17.8654	2.3709e-05	0.00389513	gi|332023202|gb|EGI63458.1| Apoptosis inhibitor IAP [Acromyrmex echinatior]	764	298.901	1.93147e-94	175	465	1328	67	120	187	192	38	38	31	15
Sample_419_H7_smadr_Tdul_PF_(paired)_contig_31389	-8.28201	-0.364051	17.9101	2.31586e-05	0.00381551	gi|332016434|gb|EGI57347.1| hypothetical protein G5I_14818 [Acromyrmex echinatior]	514	202.601	1.70928e-60	108	126	644	0	158	33	0	0	0	0	0
Sample_419_H7_smadr_Tdul_PF_(paired)_contig_46289	-7.23953	-1.1938	17.9259	2.29673e-05	0.00379478	NA							0	42	55	5	0	0	0	0
Sample_417_H1_smadr_Tdul_PF_(paired)_contig_45962	-6.70479	-1.83417	17.984	2.22765e-05	0.00370023	NA							16	9	9	18	0	0	0	0
tdul-same-mixed-beh.fa_c18413	-6.57203	2.73433	17.9794	2.23313e-05	0.00370023	gi|332018042|gb|EGI58667.1| Cytoplasmic phosphatidylinositol transfer protein 1 [Acromyrmex echinatior]	698	273.478	1.46621e-76	139	669	1295	2	45	2374	1	5	5	4	0
tdul-same-mixed-beh.fa_rep_c18142	-1.66905	3.99909	18.012	2.19522e-05	0.00365832	gi|332029622|gb|EGI69511.1| Cytochrome P450 9e2 [Acromyrmex echinatior]	1399	543.502	3.22523e-178	249	3	998	387	496	1773	943	315	283	163	54
Sample_421_J1_smifors_Tdul_PF_(paired)_contig_32878	4.21815	-0.456357	18.0301	2.17441e-05	0.00363408	NA							0	5	5	0	26	26	86	5
tdul-same-mixed-beh.fa_c28836	-0.999813	5.40199	18.0815	2.11646e-05	0.00354745	NA							1188	1480	3124	2141	669	1035	483	662
Sample_419_H7_smadr_Tdul_PF_(paired)_contig_62374	7.23563	-1.49795	18.0821	2.11578e-05	0.00354745	NA							0	0	0	0	22	0	39	5
tdul-same-mixed-beh.fa_rep_c25685	-0.779178	7.79097	18.1142	2.08046e-05	0.0035128	gi|332026965|gb|EGI67061.1| Endothelin-converting enzyme 1 [Acromyrmex echinatior]	1443	560.451	0	271	3	1331	5716	10080	13047	10110	4394	4084	4335	3684
Sample_421_J1_smifors_Tdul_PF_(paired)_contig_32318	7.31238	0.393684	18.1112	2.08367e-05	0.0035128	NA							0	0	2	0	0	0	201	66
tdul-same-mixed-beh.fa_c25741	-2.64172	1.39406	18.1828	2.00681e-05	0.00341249	NA							56	128	367	110	23	29	23	0
Sample_421_J1_smifors_Tdul_PF_(paired)_contig_52809	6.55687	-2.06282	18.1775	2.0124e-05	0.00341249	NA							0	0	0	0	13	16	5	6
tdul-same-mixed-beh.fa_c26653	-3.91183	-0.832015	18.2151	1.9731e-05	0.00336552	NA							27	20	44	29	0	3	3	0
tdul-same-mixed-beh.fa_rep_c4543	-1.01486	6.42538	18.2209	1.96712e-05	0.00336522	gi|332021521|gb|EGI61886.1| hypothetical protein G5I_09787 [Acromyrmex echinatior]	793	310.071	3.09399e-96	153	343	1077	2085	4858	5560	3743	1798	1574	869	1421
Sample_419_H7_smadr_Tdul_PF_(paired)_contig_1289	1.60165	4.42985	18.2305	1.95722e-05	0.0033582	gi|322784592|gb|EFZ11483.1| hypothetical protein SINV_16202 [Solenopsis invicta]	680	266.544	2.62633e-98	139	4	585	162	297	823	327	584	1388	1339	242
tdul-same-mixed-beh.fa_rep_c39099	-5.36832	-0.847464	18.2657	1.92131e-05	0.0033072	NA							40	25	55	2	0	2	0	0
Sample_420_H10_smadr_Tdul_PF_(paired)_contig_975	-1.24141	3.09294	18.2653	1.9218e-05	0.0033072	gi|350409834|ref|XP_003488859.1| PREDICTED: hypothetical protein LOC100743377 [Bombus impatiens]	3676	1420.6	0	953	140	5473	189	416	611	480	100	181	141	97
tdul-same-mixed-beh.fa_rep_c20281	-8.62301	-0.297854	18.279	1.908e-05	0.00330305	NA							102	61	0	0	0	0	0	0
tdul-same-mixed-beh.fa_rep_c2624	-0.89123	5.24022	18.2924	1.89458e-05	0.00328965	gi|383858481|ref|XP_003704730.1| PREDICTED: uncharacterized protein LOC100875413, partial [Megachile rotundata]	1770	686.411	0	468	816	2843	1047	1259	2814	1809	619	808	603	637
Sample_421_J1_smifors_Tdul_PF_(paired)_contig_6676	0.761591	7.56971	18.3095	1.87772e-05	0.00327017	gi|332031104|gb|EGI70681.1| Phosphoglycolate phosphatase [Acromyrmex echinatior]	1214	472.241	3.56366e-155	237	2093	2935	2780	5478	7422	4283	5625	7765	7253	4231
Sample_417_H1_smadr_Tdul_PF_(paired)_contig_55176	-7.59609	-1.03119	18.3216	1.86577e-05	0.00325914	NA							6	25	0	74	0	0	0	0
Sample_420_H10_smadr_Tdul_PF_(paired)_contig_54799	7.27643	-1.58515	18.3273	1.86021e-05	0.00325914	gi|322791365|gb|EFZ15841.1| hypothetical protein SINV_14228 [Solenopsis invicta]	291	116.701	8.09571e-30	51	59	259	0	0	0	0	13	0	20	26
Sample_419_H7_smadr_Tdul_PF_(paired)_contig_48391	-4.36358	0.0230111	18.3399	1.84799e-05	0.00324764	NA							25	14	150	69	8	0	0	0
Sample_420_H10_smadr_Tdul_PF_(paired)_contig_16202	-1.8864	1.8964	18.3772	1.81212e-05	0.00319429	NA							151	82	397	177	39	37	41	38
tdul-same-mixed-beh.fa_c99	0.836847	5.61974	18.3846	1.80511e-05	0.00319164	gi|332027463|gb|EGI67546.1| Alpha-tocopherol transfer protein [Acromyrmex echinatior]	900	351.288	5.09655e-108	177	1604	2476	763	1527	1627	977	1392	2377	1474	1258
tdul-same-mixed-beh.fa_c479	-5.1748	5.5264	18.3915	1.7986e-05	0.00318984	gi|322783103|gb|EFZ10762.1| hypothetical protein SINV_11731 [Solenopsis invicta]	880	343.584	1.02439e-99	267	359	1819	39	12476	159	76	77	85	46	46
tdul-same-mixed-beh.fa_c30583	-3.94389	-0.543185	18.402	1.7887e-05	0.00318202	NA							11	70	54	23	3	4	0	0
tdul-same-mixed-beh.fa_c23191	-1.64881	4.69389	18.442	1.75158e-05	0.00312557	gi|332017739|gb|EGI58413.1| Hexaprenyldihydroxybenzoate methyltransferase, mitochondrial [Acromyrmex echinatior]	838	327.405	2.00046e-108	161	51	737	644	2447	1122	1160	230	516	149	348
tdul-same-mixed-beh.fa_rep_c40826	-0.748082	7.05018	18.4435	1.75013e-05	0.00312557	gi|332019524|gb|EGI60003.1| Putative 4-coumarate--CoA ligase 3 [Acromyrmex echinatior]	2398	928.317	0	459	337	2130	4190	5262	7966	5265	2843	2895	2935	1623
tdul-same-mixed-beh.fa_rep_c34625	2.34657	0.96658	18.4443	1.74945e-05	0.00312557	gi|383862251|ref|XP_003706597.1| PREDICTED: growth hormone secretagogue receptor type 1-like [Megachile rotundata]	1138	442.965	2.14327e-148	246	244	1149	15	7	53	17	109	104	94	34
tdul-same-mixed-beh.fa_rep_c4963	-1.55322	3.45702	18.5509	1.65431e-05	0.00297951	NA							410	223	1118	554	178	133	127	121
Sample_417_H1_smadr_Tdul_PF_(paired)_contig_4733	-1.71711	2.616	18.6262	1.59021e-05	0.00287298	gi|322794736|gb|EFZ17683.1| hypothetical protein SINV_00015 [Solenopsis invicta]	1539	597.43	0	280	383	1615	207	464	465	157	111	92	52	38
tdul-same-mixed-beh.fa_c17447	-1.25366	3.43302	18.6595	1.56264e-05	0.00283198	gi|307200563|gb|EFN80715.1| RING finger protein 31 [Harpegnathos saltator]	3874	1496.87	0	975	1891	5982	469	496	626	395	143	225	194	102
tdul-same-mixed-beh.fa_rep_c22242	-1.35875	3.62708	18.6674	1.55624e-05	0.00282924	NA							285	948	695	547	141	305	160	115
Sample_421_J1_smifors_Tdul_PF_(paired)_contig_22007	-1.55688	2.95019	18.711	1.52101e-05	0.00277387	gi|332027919|gb|EGI67974.1| Protein takeout [Acromyrmex echinatior]	1271	494.197	5.06002e-170	232	581	1381	217	457	359	512	153	86	66	84
Sample_421_J1_smifors_Tdul_PF_(paired)_contig_45453	7.06295	-1.60619	18.7206	1.51342e-05	0.00276874	NA							0	0	0	0	17	15	29	0
tdul-same-mixed-beh.fa_rep_c8257	-1.01132	7.61139	18.7444	1.49459e-05	0.00274295	gi|322792377|gb|EFZ16361.1| hypothetical protein SINV_09649 [Solenopsis invicta]	1963	760.755	0	357	1747	3375	5588	10377	9312	10131	4559	3070	2589	2837
tdul-same-mixed-beh.fa_rep_c4829	0.874691	5.41818	18.7616	1.48121e-05	0.00272702	gi|332020991|gb|EGI61384.1| Glutamate receptor, ionotropic kainate 1 [Acromyrmex echinatior]	2673	1034.25	0	507	296	2284	491	1064	1667	1125	1013	1764	1868	1086
tdul-same-mixed-beh.fa_rep_c2123	-1.20522	4.07014	18.7792	1.46758e-05	0.00271429	gi|307170821|gb|EFN62937.1| UDP-glucuronosyltransferase 2C1 [Camponotus floridanus]	2087	808.52	0	410	777	2306	613	831	1056	657	308	185	413	150
tdul-same-mixed-beh.fa_rep_c17415	-0.837689	6.89749	18.7766	1.46961e-05	0.00271429	gi|332019429|gb|EGI59913.1| Putative multidrug resistance-associated protein lethal(2)03659 [Acromyrmex echinatior]	5832	2251.09	0	1083	433	4272	2759	6291	6276	5942	1796	3129	2295	1642
Sample_420_H10_smadr_Tdul_PF_(paired)_contig_9722	-2.43461	1.52648	18.8112	1.4432e-05	0.0026826	gi|307196743|gb|EFN78202.1| Acyl-CoA synthetase short-chain family member 3, mitochondrial [Harpegnathos saltator]	199	81.2629	1.85374e-14	37	521	667	144	178	184	114	10	30	7	36
tdul-same-mixed-beh.fa_c15478	1.11692	7.67661	18.8162	1.43941e-05	0.0026826	gi|332029077|gb|EGI69091.1| Protein phosphatase 1 regulatory subunit 3C [Acromyrmex echinatior]	1434	556.984	6.42792e-179	279	678	1649	1802	7536	5153	3863	7473	9787	7572	4480
Sample_420_H10_smadr_Tdul_PF_(paired)_contig_11731	-3.39178	2.53296	18.8985	1.37862e-05	0.00257908	NA							225	160	634	446	70	5	30	0
Sample_421_J1_smifors_Tdul_PF_(paired)_contig_42930	7.30539	-1.38499	18.9066	1.37279e-05	0.0025765	NA							0	0	0	0	9	55	10	0
Sample_417_H1_smadr_Tdul_PF_(paired)_contig_46347	-9.09125	0.333755	18.9265	1.35855e-05	0.00255805	NA							9	305	0	0	0	0	0	0
tdul-same-mixed-beh.fa_rep_c40526	0.854004	4.96844	18.9354	1.3522e-05	0.00255437	gi|322779028|gb|EFZ09427.1| hypothetical protein SINV_03477 [Solenopsis invicta]	1515	588.186	0	292	2	943	428	1053	1015	626	1097	1177	1102	770
tdul-same-mixed-beh.fa_rep_c8961	-1.94671	1.23189	18.9444	1.34586e-05	0.00255071	NA							102	149	101	115	24	22	25	23
Sample_417_H1_smadr_Tdul_PF_(paired)_contig_56181	-6.80227	-1.64881	18.9705	1.32757e-05	0.00252429	NA							10	26	26	3	0	0	0	0
Sample_421_J1_smifors_Tdul_PF_(paired)_contig_26680	6.6832	-1.92463	19.0234	1.29128e-05	0.00246336	NA							0	0	0	0	7	21	15	3
Sample_417_H1_smadr_Tdul_PF_(paired)_contig_38595	-4.25458	-0.180248	19.0349	1.2835e-05	0.00245661	NA							36	74	80	17	0	0	8	0
tdul-same-mixed-beh.fa_rep_c9737	-0.79807	5.68308	19.1227	1.22579e-05	0.00235392	gi|332026902|gb|EGI67003.1| Cytochrome P450 6A1 [Acromyrmex echinatior]	1103	429.483	6.3561e-144	216	208	1068	1622	1836	2988	2411	972	1121	885	829
Sample_417_H1_smadr_Tdul_PF_(paired)_contig_56813	-8.54175	-0.15238	19.1396	1.21499e-05	0.00234093	NA							0	213	3	3	0	0	0	0
tdul-same-mixed-beh.fa_rep_c1208	-0.992756	7.26887	19.2211	1.16419e-05	0.00225054	gi|332021658|gb|EGI62017.1| Sulfotransferase family cytosolic 1B member 1 [Acromyrmex echinatior]	1373	533.487	0	254	413	1408	4660	7766	9601	6294	1996	2888	2267	3022
tdul-same-mixed-beh.fa_rep_c1132	-0.727871	7.00476	19.2486	1.14753e-05	0.00222574	gi|307181801|gb|EFN69244.1| RNA-binding protein 35A [Camponotus floridanus]	2793	1080.47	0	615	784	3009	3369	6258	6897	5556	2552	3134	2562	1759
tdul-same-mixed-beh.fa_rep_c24168	-5.06115	-1.01775	19.282	1.12762e-05	0.00219447	NA							13	58	16	19	2	0	0	0
tdul-same-mixed-beh.fa_rep_c40714	5.04138	5.75835	19.2875	1.12438e-05	0.00219447	gi|322795672|gb|EFZ18351.1| hypothetical protein SINV_04524 [Solenopsis invicta]	187	76.6406	7.15601e-14	34	397	528	142	45	90	100	56	216	11556	142
tdul-same-mixed-beh.fa_rep_c37039	-5.55528	-0.105325	19.3194	1.10575e-05	0.00216644	NA							42	39	157	0	0	2	0	1
tdul-same-mixed-beh.fa_rep_c23549	-1.47342	2.45149	19.3526	1.08672e-05	0.00213638	NA							192	309	356	224	83	104	76	37
tdul-same-mixed-beh.fa_rep_c6187	-5.24858	4.91839	19.4074	1.05599e-05	0.00208302	gi|322783103|gb|EFZ10762.1| hypothetical protein SINV_11731 [Solenopsis invicta]	860	335.88	3.97591e-98	205	409	1317	47	8108	156	46	65	41	21	29
Sample_421_J1_smifors_Tdul_PF_(paired)_contig_49767	8.119	-0.658792	19.4145	1.05208e-05	0.0020824	NA							0	0	0	0	0	75	57	0
tdul-same-mixed-beh.fa_s11824	-6.84273	-1.56639	19.4796	1.01678e-05	0.00202243	NA							2	32	25	12	0	0	0	0
tdul-same-mixed-beh.fa_rep_c9129	-0.80929	6.44599	19.4768	1.0183e-05	0.00202243	gi|322792410|gb|EFZ16394.1| hypothetical protein SINV_12161 [Solenopsis invicta]	1156	449.899	1.15065e-149	212	212	898	2259	4431	4873	3814	1507	2089	1368	1457
tdul-same-mixed-beh.fa_rep_c15943	-0.856609	8.27582	19.5642	9.72725e-06	0.00194525	gi|332023901|gb|EGI64121.1| hypothetical protein G5I_07470 [Acromyrmex echinatior]	860	335.88	6.63249e-114	154	510	1121	7996	12238	20164	15646	6365	6800	5679	3957
tdul-same-mixed-beh.fa_rep_c40762	1.93336	2.46038	19.6221	9.43709e-06	0.00189375	NA							29	135	104	58	175	343	347	76
Sample_417_H1_smadr_Tdul_PF_(paired)_contig_26351	-8.07074	3.09424	19.6395	9.35156e-06	0.00188311	gi|332018819|gb|EGI59378.1| hypothetical protein G5I_12476 [Acromyrmex echinatior]	569	223.787	4.16952e-69	130	136	708	1	2361	7	3	1	0	4	1
tdul-same-mixed-beh.fa_rep_c7463	-0.751542	7.43732	19.6407	9.34551e-06	0.00188311	gi|322778838|gb|EFZ09254.1| hypothetical protein SINV_09252 [Solenopsis invicta]	291	116.701	3.21127e-26	93	3310	3684	4519	8272	9663	7645	3398	3894	3375	2584
tdul-same-mixed-beh.fa_rep_c15387	-1.15932	5.88545	19.657	9.26622e-06	0.00187897	gi|332029622|gb|EGI69511.1| Cytochrome P450 9e2 [Acromyrmex echinatior]	1946	754.207	0	355	128	1633	2328	1839	4149	2699	1300	1097	587	730
Sample_417_H1_smadr_Tdul_PF_(paired)_contig_21858	-7.86939	-0.809523	19.681	9.15068e-06	0.00186205	NA							41	4	88	0	0	0	0	0
tdul-same-mixed-beh.fa_rep_c17970	-1.253	3.84584	19.6829	9.14165e-06	0.00186205	gi|332024235|gb|EGI64439.1| Sugar transporter ERD6-like 6 [Acromyrmex echinatior]	1885	730.709	0	371	260	1567	249	955	1140	620	173	280	263	159
Sample_417_H1_smadr_Tdul_PF_(paired)_contig_56278	-7.67914	-1.08398	19.7022	9.04987e-06	0.00186015	NA							45	27	25	0	0	0	0	0
tdul-same-mixed-beh.fa_rep_c38379	-3.09701	0.334863	19.6964	9.07718e-06	0.00186015	NA							69	47	159	17	9	8	5	3
tdul-same-mixed-beh.fa_rep_c13847	1.48932	4.79561	19.697	9.07421e-06	0.00186015	NA							240	530	896	460	1467	1220	1497	253
tdul-same-mixed-beh.fa_rep_c4151	-1.04319	5.68043	19.7588	8.78583e-06	0.00181973	gi|345489949|ref|XP_001600903.2| PREDICTED: hypothetical protein LOC100116395 [Nasonia vitripennis]	1437	558.14	1.21637e-170	316	3	2270	2199	1728	2473	2474	1042	1036	810	576
Sample_419_H7_smadr_Tdul_PF_(paired)_contig_28988	-2.56062	0.417183	19.7972	8.61067e-06	0.00178985	NA							30	45	144	89	7	15	7	7
tdul-same-mixed-beh.fa_rep_c16370	-0.885106	5.9577	19.8046	8.57747e-06	0.00178936	gi|332029692|gb|EGI69571.1| G-protein coupled receptor Mth2 [Acromyrmex echinatior]	895	349.362	2.4267e-104	202	1884	3242	1934	1899	4077	3179	1193	1072	1230	939
tdul-same-mixed-beh.fa_rep_c9500	-0.988649	6.97939	19.8346	8.44404e-06	0.00176788	gi|332020305|gb|EGI60736.1| Maternal protein exuperantia [Acromyrmex echinatior]	1817	704.516	0	379	335	1606	3150	7387	7979	5114	2187	1744	3527	1366
tdul-same-mixed-beh.fa_rep_c11527	-2.66266	1.66595	19.8447	8.39942e-06	0.00176491	gi|332026457|gb|EGI66585.1| Putative ubiquitin-conjugating enzyme E2 W [Acromyrmex echinatior]	625	245.358	1.75936e-70	112	1032	1529	214	257	158	35	18	38	20	13
tdul-same-mixed-beh.fa_rep_c43723	-0.963919	6.70938	19.9755	7.84418e-06	0.00166028	gi|332029843|gb|EGI69712.1| Poly(A) RNA polymerase gld-2-like protein A [Acromyrmex echinatior]	3062	1184.09	0	603	8422	10389	2559	5845	5513	5248	1937	1508	2813	1137
tdul-same-mixed-beh.fa_rep_c40294	1.84374	10.1834	20.0011	7.73973e-06	0.00164417	gi|332029256|gb|EGI69239.1| Transferrin [Acromyrmex echinatior]	3265	1262.28	0	637	312	2438	20070	11957	22160	9859	21918	43228	85097	38023
Sample_417_H1_smadr_Tdul_PF_(paired)_contig_55437	-6.92436	-1.65346	20.0369	7.5961e-06	0.00161959	NA							16	17	6	22	0	0	0	0
tdul-same-mixed-beh.fa_rep_c18984	-2.79862	1.55108	20.0536	7.53033e-06	0.00161149	gi|322785137|gb|EFZ11861.1| hypothetical protein SINV_09329 [Solenopsis invicta]	323	129.028	1.18791e-32	63	990	1310	209	137	204	76	39	23	13	2
tdul-same-mixed-beh.fa_rep_c7517	-4.18192	1.83897	20.0611	7.50088e-06	0.00161113	gi|332022046|gb|EGI62372.1| hypothetical protein G5I_09369 [Acromyrmex echinatior]	260	104.76	7.00019e-21	112	463	1461	516	31	41	59	12	10	14	4
tdul-same-mixed-beh.fa_rep_c2552	-1.39224	6.09565	20.0637	7.49056e-06	0.00161113	gi|332018640|gb|EGI59214.1| hypothetical protein G5I_12641 [Acromyrmex echinatior]	672	263.462	2.45038e-78	117	1700	2347	1449	3150	5314	4383	485	717	1369	1145
Sample_420_H10_smadr_Tdul_PF_(paired)_contig_44215	-6.81087	-1.68308	20.137	7.2088e-06	0.00155995	NA							14	6	25	17	0	0	0	0
tdul-same-mixed-beh.fa_rep_c22650	-5.49489	-1.2153	20.1518	7.15321e-06	0.00155995	gi|332021001|gb|EGI61394.1| Niemann-Pick C1 protein [Acromyrmex echinatior]	2792	1080.09	0	529	2	1963	8	43	32	11	0	0	0	1
tdul-same-mixed-beh.fa_rep_c12248	-0.958746	6.02917	20.1408	7.19451e-06	0.00155995	gi|307213621|gb|EFN89007.1| Progestin and adipoQ receptor family member 3 [Harpegnathos saltator]	1758	681.789	0	335	310	1509	2014	3265	4007	2564	762	1778	1415	721
Sample_420_H10_smadr_Tdul_PF_(paired)_contig_38307	6.18191	0.817813	20.1468	7.17218e-06	0.00155995	NA							0	0	5	2	0	7	263	87
Sample_417_H1_smadr_Tdul_PF_(paired)_contig_52981	-6.73803	-1.64636	20.1901	7.01134e-06	0.00154021	NA							6	15	37	9	0	0	0	0
tdul-same-mixed-beh.fa_rep_c14084	-0.847704	6.20504	20.2072	6.94911e-06	0.00153235	gi|332019028|gb|EGI59562.1| Aquaporin AQPAe.a [Acromyrmex echinatior]	1112	432.95	3.10181e-140	215	990	1814	2307	2595	4854	3309	1199	1984	1436	889
Sample_417_H1_smadr_Tdul_PF_(paired)_contig_602	-1.93699	5.335	20.2832	6.67834e-06	0.00147826	gi|332021426|gb|EGI61794.1| Cytochrome P450 9e2 [Acromyrmex echinatior]	1930	748.043	0	347	907	2331	2954	728	3022	1160	262	642	485	341
Sample_419_H7_smadr_Tdul_PF_(paired)_contig_27109	6.41109	-1.10657	20.2905	6.65301e-06	0.00147826	NA							0	1	0	0	5	5	17	56
Sample_420_H10_smadr_Tdul_PF_(paired)_contig_52218	-1.57817	3.5829	20.3424	6.47487e-06	0.00144424	NA							399	640	715	670	188	77	124	187
Sample_417_H1_smadr_Tdul_PF_(paired)_contig_26634	-4.50524	-0.679599	20.4618	6.0832e-06	0.00136212	NA							5	41	72	31	2	2	0	0
tdul-same-mixed-beh.fa_rep_c3583	-1.60172	3.8438	20.4916	5.98948e-06	0.00134633	gi|332030926|gb|EGI70552.1| Stearoyl-CoA desaturase 5 [Acromyrmex echinatior]	1154	449.129	3.23294e-149	215	1087	2037	209	1099	1056	783	145	131	321	133
tdul-same-mixed-beh.fa_rep_c1835	-3.30084	4.46753	20.5229	5.8921e-06	0.0013296	gi|322801909|gb|EFZ22462.1| hypothetical protein SINV_02662 [Solenopsis invicta]	1752	679.478	0	329	119	1255	97	1436	5347	138	95	131	119	73
Sample_421_J1_smifors_Tdul_PF_(paired)_contig_54917	7.50732	-1.30535	20.5243	5.88778e-06	0.0013296	NA							0	0	0	0	45	20	0	11
tdul-same-mixed-beh.fa_rep_c40196	-0.880449	6.19638	20.5483	5.81461e-06	0.0013224	gi|332019502|gb|EGI59981.1| hypothetical protein G5I_11768 [Acromyrmex echinatior]	837	327.02	1.92537e-174	150	952	1539	1929	3190	4900	3335	1156	1698	1056	1282
tdul-same-mixed-beh.fa_rep_c12687	-1.80052	2.25063	20.5597	5.7801e-06	0.00131973	gi|322785385|gb|EFZ12058.1| hypothetical protein SINV_03313 [Solenopsis invicta]	276	110.923	5.34308e-24	55	557	910	93	368	360	225	61	87	40	29
tdul-same-mixed-beh.fa_rep_c22482	-1.56548	2.35407	20.662	5.47914e-06	0.00125596	gi|332023326|gb|EGI63580.1| hypothetical protein G5I_08099 [Acromyrmex echinatior]	451	178.333	2.86889e-46	157	158	1315	163	266	337	268	68	49	101	44
Sample_421_J1_smifors_Tdul_PF_(paired)_contig_38952	4.54837	-0.307346	20.6716	5.45193e-06	0.00125468	NA							0	0	10	0	62	35	52	10
tdul-same-mixed-beh.fa_c11918	-4.60078	-0.146921	20.7606	5.20415e-06	0.00120243	gi|358399524|gb|EHK48867.1| hypothetical protein TRIATDRAFT_262275 [Trichoderma atroviride IMI 206040]	409	162.155	1.61711e-43	87	1054	1431	3	51	121	57	1	5	0	0
tdul-same-mixed-beh.fa_rep_c41041	3.85198	1.36374	20.7726	5.17178e-06	0.00119973	gi|332025111|gb|EGI65291.1| Nose resistant to fluoxetine protein 6 [Acromyrmex echinatior]	1068	416.001	7.74668e-134	204	429	1502	2	5	31	13	39	91	390	11
Sample_417_H1_smadr_Tdul_PF_(paired)_contig_18253	-5.08991	-0.172115	20.8062	5.08171e-06	0.00118357	NA							13	23	201	6	0	2	2	0
tdul-same-mixed-beh.fa_rep_c14800	-7.25344	-1.29573	20.8228	5.03801e-06	0.00117989	NA							18	25	45	1	0	0	0	0
tdul-same-mixed-beh.fa_rep_c39873	-2.91793	6.57548	20.8266	5.02796e-06	0.00117989	gi|332023149|gb|EGI63405.1| Fatty acyl-CoA reductase 1 [Acromyrmex echinatior]	1620	628.632	0	313	1122	2468	4220	8711	6575	3213	532	126	106	1161
tdul-same-mixed-beh.fa_rep_c3502	-0.730451	6.16783	20.8199	5.04556e-06	0.00117989	gi|332023612|gb|EGI63844.1| Carbonic anhydrase 2 [Acromyrmex echinatior]	1052	409.838	9.16142e-134	201	607	1386	2036	2774	4282	3273	1404	1504	1493	1122
tdul-same-mixed-beh.fa_rep_c15829	-1.27784	4.69372	20.9145	4.80233e-06	0.00113676	gi|332025632|gb|EGI65794.1| Glycine cleavage system H protein, mitochondrial [Acromyrmex echinatior]	728	285.034	7.05668e-87	143	1204	1719	824	1193	2231	943	226	422	374	462
Sample_419_H7_smadr_Tdul_PF_(paired)_contig_23249	-7.40239	-1.09053	20.9637	4.6806e-06	0.00111249	NA							0	24	48	37	0	0	0	0
Sample_421_J1_smifors_Tdul_PF_(paired)_contig_43348	7.71551	-1.08105	21.019	4.5475e-06	0.0010853	NA							0	0	0	0	70	11	11	0
Sample_417_H1_smadr_Tdul_PF_(paired)_contig_49481	-6.98711	-1.60067	21.0873	4.38822e-06	0.00105161	NA							22	7	22	14	0	0	0	0
tdul-same-mixed-beh.fa_rep_c39472	-2.04489	1.74438	21.1042	4.34977e-06	0.00104673	NA							117	232	153	197	39	23	23	39
tdul-same-mixed-beh.fa_rep_c7943	-1.12739	4.96783	21.153	4.24033e-06	0.00102464	gi|332024875|gb|EGI65063.1| ABC transporter G family member 20 [Acromyrmex echinatior]	2429	940.258	0	500	2	2032	799	1671	1834	1656	364	408	610	560
tdul-same-mixed-beh.fa_rep_c25494	1.06342	5.30646	21.1598	4.22535e-06	0.00102464	NA							379	1050	1214	1015	1176	1276	2242	898
tdul-same-mixed-beh.fa_c43362	-1.00214	5.57848	21.3128	3.90113e-06	0.000950598	gi|332027813|gb|EGI67878.1| ATP-binding cassette sub-family G member 1 [Acromyrmex echinatior]	2639	1021.15	0	487	916	2745	1464	2537	2908	1848	685	1027	616	846
Sample_417_H1_smadr_Tdul_PF_(paired)_contig_54124	-7.20468	-1.35135	21.3262	3.87405e-06	0.000947981	NA							10	55	11	6	0	0	0	0
Sample_419_H7_smadr_Tdul_PF_(paired)_contig_18196	-1.29247	4.8811	21.3398	3.84653e-06	0.000945237	gi|322780517|gb|EFZ09973.1| hypothetical protein SINV_15952 [Solenopsis invicta]	475	187.578	8.23095e-57	94	2	379	962	1496	1537	1626	300	638	712	188
Sample_420_H10_smadr_Tdul_PF_(paired)_contig_8377	-0.91923	6.67307	21.368	3.79043e-06	0.000935414	NA							2424	5882	7444	3428	1415	2186	2221	1445
tdul-same-mixed-beh.fa_rep_c1182	-1.1363	3.79936	21.3809	3.76502e-06	0.000933113	gi|307172407|gb|EFN63869.1| Single-minded-like protein 1 [Camponotus floridanus]	2777	1074.31	0	615	2648	4717	341	773	911	660	253	224	297	130
tdul-same-mixed-beh.fa_rep_c9083	-0.986538	7.63457	21.4391	3.65252e-06	0.000909116	gi|332029618|gb|EGI69507.1| Cytochrome P450 6j1 [Acromyrmex echinatior]	2143	830.091	0	393	125	1630	6956	6531	14205	8573	4200	3730	3121	2589
tdul-same-mixed-beh.fa_rep_c7031	-1.29114	8.13991	21.5978	3.36238e-06	0.000840509	gi|307177458|gb|EFN66585.1| Epididymal secretory protein E1 [Camponotus floridanus]	489	192.971	7.78646e-54	90	68	523	7235	13298	21650	14971	5131	2901	3074	4804
tdul-same-mixed-beh.fa_rep_c15736	-2.33732	6.45705	21.638	3.29269e-06	0.000829529	gi|307189427|gb|EFN73837.1| Pancreatic lipase-related protein 2 [Camponotus floridanus]	2482	960.674	0	445	1109	2713	4260	2526	8655	4627	103	937	717	1051
tdul-same-mixed-beh.fa_rep_c1488	-1.51364	5.34175	21.6313	3.30416e-06	0.000829529	gi|332025264|gb|EGI65438.1| Cytochrome P450 6k1 [Acromyrmex echinatior]	1726	669.463	0	340	199	1620	1093	897	3339	3189	492	629	859	258
Sample_419_H7_smadr_Tdul_PF_(paired)_contig_42466	-7.18508	-1.27115	21.6731	3.23294e-06	0.000818739	NA							3	6	51	34	0	0	0	0
Sample_420_H10_smadr_Tdul_PF_(paired)_contig_22514	-7.82394	-0.718082	21.7133	3.16588e-06	0.000805273	gi|322793361|gb|EFZ16959.1| hypothetical protein SINV_05774 [Solenopsis invicta]	248	100.138	9.86535e-21	55	382	756	10	0	117	28	0	0	0	0
tdul-same-mixed-beh.fa_rep_c1762	-1.29551	4.21858	21.7737	3.06776e-06	0.000783752	gi|322785442|gb|EFZ12113.1| hypothetical protein SINV_03790 [Solenopsis invicta]	2220	859.751	0	424	1737	3176	666	620	1390	947	285	300	191	289
tdul-same-mixed-beh.fa_rep_c24651	-0.875452	6.07572	21.79	3.04183e-06	0.000780567	gi|322801851|gb|EFZ22423.1| hypothetical protein SINV_08197 [Solenopsis invicta]	363	144.436	7.09824e-39	62	95	346	1800	2916	4207	3236	1104	1383	1058	1217
tdul-same-mixed-beh.fa_rep_c13778	-2.54853	0.955187	21.7993	3.02707e-06	0.000780231	NA							47	116	225	75	26	7	10	10
tdul-same-mixed-beh.fa_rep_c4373	-1.10523	6.07637	21.8923	2.88382e-06	0.000746625	NA							1684	3956	5092	2469	1084	983	882	1247
Sample_421_J1_smifors_Tdul_PF_(paired)_contig_29724	6.17006	-1.18947	22.0112	2.71063e-06	0.000704934	NA							0	0	1	0	5	18	56	6
Sample_417_H1_smadr_Tdul_PF_(paired)_contig_33778	-8.26386	-0.443774	22.094	2.59625e-06	0.000678231	NA							19	141	10	0	0	0	0	0
tdul-same-mixed-beh.fa_rep_c22818	-1.34279	5.8885	22.1098	2.57493e-06	0.000675702	NA							2432	1763	4930	2509	564	748	1506	651
Sample_420_H10_smadr_Tdul_PF_(paired)_contig_11517	-0.861094	5.36304	22.1874	2.47295e-06	0.000651893	gi|332024765|gb|EGI64954.1| Exonuclease GOR [Acromyrmex echinatior]	1719	666.766	0	415	2528	4336	1149	1749	3098	1524	761	802	995	483
tdul-same-mixed-beh.fa_c35492	7.69697	-1.12624	22.2112	2.4425e-06	0.000646805	NA							0	0	0	0	42	0	35	11
Sample_421_J1_smifors_Tdul_PF_(paired)_contig_34099	7.72394	-1.05395	22.259	2.38238e-06	0.000633779	NA							0	0	0	0	44	7	44	0
tdul-same-mixed-beh.fa_rep_c7524	-1.25673	5.84681	22.3072	2.32334e-06	0.000620921	gi|332027922|gb|EGI67977.1| Circadian clock-controlled protein [Acromyrmex echinatior]	947	369.392	1.34277e-114	175	2726	3400	1755	4236	2947	2099	1115	1061	524	732
Sample_417_H1_smadr_Tdul_PF_(paired)_contig_43163	-4.59413	-0.448423	22.3391	2.28512e-06	0.000613532	NA							47	37	44	32	5	0	0	0
tdul-same-mixed-beh.fa_rep_c12247	1.19403	7.00617	22.4391	2.1691e-06	0.000585092	gi|332022975|gb|EGI63241.1| hypothetical protein G5I_08420 [Acromyrmex echinatior]	612	240.35	5.26099e-70	121	1474	1863	1323	2283	5082	2768	3445	3508	7360	3953
tdul-same-mixed-beh.fa_rep_c13477	-3.12629	0.336538	22.5231	2.07629e-06	0.000562675	NA							35	77	61	110	3	13	2	6
tdul-same-mixed-beh.fa_rep_c14005	-0.975347	6.67768	22.6354	1.95846e-06	0.000533234	gi|322785457|gb|EFZ12128.1| hypothetical protein SINV_09686 [Solenopsis invicta]	2495	965.681	0	484	136	1668	2510	6047	5812	4568	1509	2424	1467	1604
tdul-same-mixed-beh.fa_c26173	-1.89712	2.55771	22.7165	1.87751e-06	0.000513606	gi|332017739|gb|EGI58413.1| Hexaprenyldihydroxybenzoate methyltransferase, mitochondrial [Acromyrmex echinatior]	487	192.2	7.07128e-57	101	281	778	219	458	225	298	65	84	38	60
tdul-same-mixed-beh.fa_rep_c4198	-1.11434	6.54133	22.785	1.81173e-06	0.000497961	gi|307210419|gb|EFN86979.1| hypothetical protein EAI_01310 [Harpegnathos saltator]	1166	453.751	1.15707e-148	225	999	2279	2379	3425	6517	5649	1410	2205	1051	1319
Sample_417_H1_smadr_Tdul_PF_(paired)_contig_55040	-7.51436	-1.21133	22.849	1.75237e-06	0.000483938	NA							34	39	9	5	0	0	0	0
tdul-same-mixed-beh.fa_rep_c39982	0.869693	4.83075	22.8577	1.74445e-06	0.000483938	gi|332024389|gb|EGI64587.1| Uncharacterized protein C18orf51 [Acromyrmex echinatior]	2063	799.275	0	376	1044	2267	418	720	1070	626	1046	1027	1077	652
tdul-same-mixed-beh.fa_rep_c42246	2.75505	0.4938	22.9112	1.69659e-06	0.000473037	NA							13	12	9	12	52	44	70	75
tdul-same-mixed-beh.fa_c15987	-1.74305	3.36064	22.9216	1.68741e-06	0.000472753	gi|307184873|gb|EFN71151.1| Mite allergen Der p 3 [Camponotus floridanus]	835	326.25	1.41276e-99	157	1882	2622	226	830	746	447	66	147	100	147
Sample_421_J1_smifors_Tdul_PF_(paired)_contig_50129	7.6451	-1.11504	22.9513	1.66157e-06	0.000467772	NA							0	0	0	0	36	42	13	0
tdul-same-mixed-beh.fa_rep_c42208	11.7494	2.84227	22.9612	1.65301e-06	0.000467632	gi|322781559|gb|EFZ10237.1| hypothetical protein SINV_10110 [Solenopsis invicta]	2822	1091.64	0	507	705	2495	0	0	0	0	0	0	1626	2
tdul-same-mixed-beh.fa_rep_c3136	-1.10901	4.7684	23.0133	1.60884e-06	0.000457368	gi|322778999|gb|EFZ09403.1| hypothetical protein SINV_02780 [Solenopsis invicta]	1741	675.241	0	373	336	2309	660	1319	2110	1247	474	404	363	464
tdul-same-mixed-beh.fa_rep_c16846	2.43504	3.03363	23.015	1.60745e-06	0.000457368	gi|332025111|gb|EGI65291.1| Nose resistant to fluoxetine protein 6 [Acromyrmex echinatior]	1826	707.983	0	374	333	2318	68	54	167	69	193	141	915	210
tdul-same-mixed-beh.fa_c25198	-3.63754	0.252047	23.0653	1.56592e-06	0.00045181	NA							28	87	124	52	0	10	7	0
tdul-same-mixed-beh.fa_c36339	-7.30588	-1.27087	23.0947	1.54216e-06	0.00044718	NA							7	27	7	46	0	0	0	0
Sample_417_H1_smadr_Tdul_PF_(paired)_contig_52089	-7.07761	-1.47648	23.1096	1.53025e-06	0.000445956	NA							12	34	11	16	0	0	0	0
Sample_417_H1_smadr_Tdul_PF_(paired)_contig_52826	-7.31753	-1.28545	23.1403	1.50598e-06	0.000441099	NA							17	48	16	5	0	0	0	0
Sample_417_H1_smadr_Tdul_PF_(paired)_contig_18481	1.22673	3.64346	23.1927	1.46554e-06	0.000431435	NA							118	316	384	252	531	494	505	286
tdul-same-mixed-beh.fa_rep_c43653	-1.71374	3.41885	23.2187	1.44584e-06	0.000427807	NA							361	687	496	627	145	115	70	152
Sample_417_H1_smadr_Tdul_PF_(paired)_contig_53656	-4.96305	-0.365965	23.245	1.42622e-06	0.000424775	NA							28	45	17	82	4	0	0	0
tdul-same-mixed-beh.fa_rep_c3435	1.07947	8.18257	23.2422	1.42827e-06	0.000424775	gi|322800418|gb|EFZ21422.1| hypothetical protein SINV_08416 [Solenopsis invicta]	1331	517.309	1.76156e-168	259	2623	3531	3424	8440	10766	4305	9718	11779	12949	6694
tdul-same-mixed-beh.fa_rep_c26378	2.01687	2.51589	23.3133	1.37643e-06	0.000413598	gi|307212276|gb|EFN88084.1| Serine proteinase stubble [Harpegnathos saltator]	1184	460.685	9.04627e-158	224	248	1144	66	66	112	61	235	110	435	165
tdul-same-mixed-beh.fa_rep_c26765	1.77329	2.1405	23.4021	1.31434e-06	0.000396999	NA							39	58	90	88	240	209	162	97
Sample_419_H7_smadr_Tdul_PF_(paired)_contig_568	-1.42128	5.64994	23.4218	1.30095e-06	0.000395012	gi|332023516|gb|EGI63752.1| Glucose dehydrogenase [Acromyrmex echinatior]	2678	1036.17	0	514	288	2144	1559	3423	3436	1754	509	824	425	890
Sample_421_J1_smifors_Tdul_PF_(paired)_contig_23276	-2.11319	2.19665	23.4571	1.27732e-06	0.00038988	NA							221	168	404	196	28	75	63	16
tdul-same-mixed-beh.fa_c35873	-6.98117	-1.55119	23.5052	1.24576e-06	0.000382258	NA							13	14	19	23	0	0	0	0
tdul-same-mixed-beh.fa_c629	-1.32339	3.56714	23.63	1.16756e-06	0.000360166	gi|307200563|gb|EFN80715.1| RING finger protein 31 [Harpegnathos saltator]	3850	1487.63	0	972	518	4627	363	680	921	408	133	212	185	154
tdul-same-mixed-beh.fa_c14923	-0.937808	5.26154	23.7336	1.10637e-06	0.000343116	gi|332019028|gb|EGI59562.1| Aquaporin AQPAe.a [Acromyrmex echinatior]	1103	429.483	2.5482e-144	211	489	1286	1087	1502	2605	1837	639	1008	648	446
tdul-same-mixed-beh.fa_c39692	-7.38844	-1.33496	23.8538	1.03939e-06	0.000327007	NA							34	19	10	15	0	0	0	0
tdul-same-mixed-beh.fa_rep_c12630	-2.20365	3.79086	23.8364	1.04879e-06	0.000327007	gi|74796184|sp|Q6X0I2.1|VGR_SOLIN RecName: Full=Vitellogenin receptor; Short=SiVgR; Flags: Precursor >gi|42521628|gb|AAP92450.1| vitellogenin receptor [Solenopsis invicta]	3484	1346.64	0	699	1	3516	547	965	873	661	121	40	306	55
tdul-same-mixed-beh.fa_rep_c5580	1.00319	5.86602	23.8464	1.04335e-06	0.000327007	gi|307201227|gb|EFN81121.1| hypothetical protein EAI_00160 [Harpegnathos saltator]	376	149.443	4.29255e-39	65	637	915	732	1386	2375	1115	2427	1923	2705	1106
Sample_419_H7_smadr_Tdul_PF_(paired)_contig_5814	-1.68663	3.86956	24.0481	9.39606e-07	0.000297768	gi|328783869|ref|XP_393220.4| PREDICTED: basement membrane-specific heparan sulfate proteoglycan core protein-like [Apis mellifera]	7363	2840.83	0	1351	2419	7854	331	883	1223	775	136	175	104	244
tdul-same-mixed-beh.fa_rep_c2564	-0.801374	6.97177	24.1523	8.9009e-07	0.000283626	gi|350414953|ref|XP_003490485.1| PREDICTED: hypothetical protein LOC100740589 [Bombus impatiens]	5909	2280.75	0	1337	6136	10878	3548	6131	7326	5007	2231	2834	2480	1851
tdul-same-mixed-beh.fa_rep_c8460	-2.14165	5.19736	24.1967	8.69805e-07	0.000278693	gi|75006920|sp|Q68KK0.1|PA1_SOLIN RecName: Full=Venom phospholipase A1; AltName: Full=Allergen Sol i I; AltName: Full=Venom allergen 1; AltName: Full=Venom allergen I; AltName: Allergen=Sol i 1; Flags: Precursor >gi|51093373|gb|AAT95008.1| allergen Sol i 1 precursor [Solenopsis invicta]	691	270.781	1.29619e-82	145	282	1352	1814	1566	2095	2246	658	104	213	343
Sample_419_H7_smadr_Tdul_PF_(paired)_contig_23272	9.46736	0.560349	24.2917	8.27933e-07	0.000266751	NA							0	0	0	0	0	0	255	53
Sample_419_H7_smadr_Tdul_PF_(paired)_contig_9878	-1.76548	2.9472	24.4565	7.60084e-07	0.000246259	gi|322801984|gb|EFZ22521.1| hypothetical protein SINV_00797 [Solenopsis invicta]	564	221.861	3.68567e-66	103	116	484	253	439	660	311	83	47	105	104
tdul-same-mixed-beh.fa_rep_c3023	-1.56558	4.44229	24.4715	7.54159e-07	0.000245712	gi|332023901|gb|EGI64121.1| hypothetical protein G5I_07470 [Acromyrmex echinatior]	881	343.969	6.30595e-106	169	3	785	544	993	2467	846	375	163	411	179
tdul-same-mixed-beh.fa_rep_c36934	-2.33565	1.12993	24.7076	6.67199e-07	0.000220924	gi|74796184|sp|Q6X0I2.1|VGR_SOLIN RecName: Full=Vitellogenin receptor; Short=SiVgR; Flags: Precursor >gi|42521628|gb|AAP92450.1| vitellogenin receptor [Solenopsis invicta]	198	80.8777	3.41844e-15	77	2	310	75	86	222	113	17	11	24	17
tdul-same-mixed-beh.fa_rep_c6274	-1.12897	5.13219	24.6887	6.73782e-07	0.000220924	gi|322796760|gb|EFZ19193.1| hypothetical protein SINV_16140 [Solenopsis invicta]	745	291.582	6.1473e-88	135	1534	2085	876	1690	2402	1824	571	456	929	341
tdul-same-mixed-beh.fa_c21267	-1.12296	4.81167	24.6887	6.73777e-07	0.000220924	NA							948	989	2416	1064	520	557	473	285
Sample_421_J1_smifors_Tdul_PF_(paired)_contig_55501	8.03612	-0.819463	24.6873	6.74269e-07	0.000220924	NA							0	0	0	0	15	74	0	23
Sample_417_H1_smadr_Tdul_PF_(paired)_contig_46379	-7.2394	-1.3942	24.8661	6.14549e-07	0.000206013	NA							23	12	18	24	0	0	0	0
tdul-same-mixed-beh.fa_rep_c7104	1.61376	7.45379	24.8989	6.04182e-07	0.000203715	NA							1689	1588	7480	2285	4167	8264	7537	6721
tdul-same-mixed-beh.fa_rep_c12487	-1.10674	4.48505	25.0463	5.59702e-07	0.000189821	gi|332018423|gb|EGI59017.1| Sodium-coupled monocarboxylate transporter 1 [Acromyrmex echinatior]	2857	1105.12	0	552	391	2250	645	825	1606	1194	357	514	365	239
Sample_417_H1_smadr_Tdul_PF_(paired)_contig_1087	-1.1681	5.65677	25.0791	5.50248e-07	0.000187817	gi|322784591|gb|EFZ11482.1| hypothetical protein SINV_14578 [Solenopsis invicta]	411	162.925	5.72357e-45	85	27	362	1433	2435	3820	2180	583	627	1374	618
tdul-same-mixed-beh.fa_rep_c6912	-1.13562	5.87386	25.0962	5.45392e-07	0.000187817	gi|332022065|gb|EGI62390.1| Splicing factor 4 [Acromyrmex echinatior]	1616	627.091	0	337	3152	4189	1871	2528	3510	3070	858	1523	646	744
tdul-same-mixed-beh.fa_rep_c43567	-1.11618	4.16153	25.1095	5.41647e-07	0.000187817	gi|322790976|gb|EFZ15622.1| hypothetical protein SINV_09243 [Solenopsis invicta]	1554	603.208	0	283	210	1250	465	780	1442	810	248	359	316	232
Sample_421_J1_smifors_Tdul_PF_(paired)_contig_31365	7.92789	-0.868091	25.0781	5.50554e-07	0.000187817	NA							0	0	0	0	52	46	12	0
tdul-same-mixed-beh.fa_rep_c903	-1.58254	6.83607	25.1463	5.3142e-07	0.000185658	gi|322795123|gb|EFZ17963.1| hypothetical protein SINV_05292 [Solenopsis invicta]	1920	744.191	0	338	2	1468	4311	8752	6025	3804	988	2878	1602	692
tdul-same-mixed-beh.fa_rep_c6743	1.05016	7.60539	25.2767	4.96676e-07	0.000174571	gi|332020502|gb|EGI60917.1| hypothetical protein G5I_10836 [Acromyrmex echinatior]	5151	1988.77	0	1168	409	4890	2922	3902	7302	3726	6551	9373	8344	3579
tdul-same-mixed-beh.fa_c12361	-7.48749	4.69448	25.3154	4.8681e-07	0.000172147	gi|322785504|gb|EFZ12173.1| hypothetical protein SINV_12147 [Solenopsis invicta]	304	121.709	1.61192e-30	65	375	713	5	6910	17	338	7	18	5	1
Sample_421_J1_smifors_Tdul_PF_(paired)_contig_19418	-8.24911	2.56342	25.5142	4.3914e-07	0.000156242	NA							364	0	39	970	0	0	0	3
tdul-same-mixed-beh.fa_c29911	-4.65032	2.71018	25.5146	4.3905e-07	0.000156242	gi|332020850|gb|EGI61248.1| TM2 domain-containing protein [Acromyrmex echinatior]	2494	965.296	0	596	229	3255	46	1056	15	574	5	20	14	11
tdul-same-mixed-beh.fa_rep_c13157	-1.20386	4.62599	25.732	3.92268e-07	0.000141299	gi|332029283|gb|EGI69266.1| Uncharacterized family 31 glucosidase [Acromyrmex echinatior]	3816	1474.53	0	770	2014	4383	613	1144	1383	1615	409	405	327	357
Sample_417_H1_smadr_Tdul_PF_(paired)_contig_49483	-7.90642	-0.783846	25.7682	3.84973e-07	0.000139538	NA							21	93	7	7	0	0	0	0
tdul-same-mixed-beh.fa_rep_c9118	-2.01569	2.19663	25.772	3.84223e-07	0.000139538	gi|322795119|gb|EFZ17959.1| hypothetical protein SINV_03944 [Solenopsis invicta]	648	254.218	3.57121e-78	120	125	520	152	161	547	192	59	56	39	29
tdul-same-mixed-beh.fa_rep_c24046	-1.02368	4.78329	26.0337	3.35505e-07	0.000123147	gi|322791656|gb|EFZ15961.1| hypothetical protein SINV_01913 [Solenopsis invicta]	523	206.068	5.23841e-64	96	170	556	592	1347	1947	1399	457	611	479	329
tdul-same-mixed-beh.fa_rep_c9463	5.60971	6.73837	26.0756	3.28306e-07	0.000121273	gi|322803084|gb|EFZ23172.1| hypothetical protein SINV_06399 [Solenopsis invicta]	287	115.161	9.37102e-28	57	2	193	120	194	226	47	44	1094	21251	1086
Sample_419_H7_smadr_Tdul_PF_(paired)_contig_19026	-5.83061	-1.03408	26.1661	3.13277e-07	0.000116463	NA							13	28	28	38	0	0	1	0
Sample_420_H10_smadr_Tdul_PF_(paired)_contig_28352	-7.3305	-1.20928	26.4581	2.69319e-07	0.000100767	NA							7	46	26	16	0	0	0	0
tdul-same-mixed-beh.fa_rep_c5276	-1.36674	4.11732	26.5166	2.61286e-07	9.83963e-05	NA							646	981	1119	630	274	244	190	252
tdul-same-mixed-beh.fa_rep_c26505	-8.09304	-0.745021	26.6889	2.38995e-07	9.09356e-05	gi|255950176|ref|XP_002565855.1| Pc22g19520 [Penicillium chrysogenum Wisconsin 54-1255] >gi|211592872|emb|CAP99240.1| Pc22g19520 [Penicillium chrysogenum Wisconsin 54-1255]	659	258.455	5.32763e-83	153	191	718	68	20	33	3	0	0	0	0
tdul-same-mixed-beh.fa_c18921	1.00049	7.06045	26.6815	2.39907e-07	9.09356e-05	gi|332026200|gb|EGI66342.1| hypothetical protein G5I_05150 [Acromyrmex echinatior]	432	171.014	4.17828e-45	85	240	755	2078	2993	3879	3189	3702	4572	6829	3349
Sample_417_H1_smadr_Tdul_PF_(paired)_contig_41606	-5.08109	-0.33066	26.7363	2.33199e-07	8.95639e-05	NA							54	58	15	43	2	0	2	0
tdul-same-mixed-beh.fa_rep_c25434	-1.1202	7.19472	26.8093	2.24558e-07	8.68199e-05	gi|332017648|gb|EGI58340.1| Purine nucleoside phosphorylase [Acromyrmex echinatior]	1603	622.083	0	297	1463	2458	4435	4616	13323	6428	2617	2719	2267	1846
tdul-same-mixed-beh.fa_c42921	-6.63108	4.44545	26.9004	2.14216e-07	8.33773e-05	gi|332018818|gb|EGI59377.1| hypothetical protein G5I_12475 [Acromyrmex echinatior]	713	279.256	3.46699e-81	182	37	852	10	526	7492	28	8	13	5	15
tdul-same-mixed-beh.fa_c29452	-5.9548	2.04707	27.0924	1.93956e-07	7.6002e-05	gi|322782972|gb|EFZ10690.1| hypothetical protein SINV_12703 [Solenopsis invicta]	970	378.252	4.59793e-127	175	457	1131	360	19	696	4	7	3	2	1
tdul-same-mixed-beh.fa_rep_c41030	5.57077	5.60791	27.0951	1.9369e-07	7.6002e-05	gi|387763772|gb|AFJ94684.1| hymenoptaecin [Solenopsis invicta]	1262	490.73	2.71899e-165	256	1	927	61	67	96	44	22	436	9732	511
tdul-same-mixed-beh.fa_rep_c14361	-0.953479	6.3548	27.2444	1.79295e-07	7.12193e-05	gi|332028851|gb|EGI68877.1| Phosphoribosylformylglycinamidine synthase [Acromyrmex echinatior]	6186	2387.45	0	1161	210	4196	1972	4169	5607	3590	1472	1638	1195	1312
tdul-same-mixed-beh.fa_rep_c16029	1.04111	6.77137	27.3435	1.70334e-07	6.81267e-05	gi|322782988|gb|EFZ10706.1| hypothetical protein SINV_15708 [Solenopsis invicta]	726	284.263	1.03611e-87	133	236	934	1415	2730	3714	2237	3161	3359	5874	2810
tdul-same-mixed-beh.fa_rep_c15314	-0.95412	6.01067	27.3875	1.66506e-07	6.70581e-05	gi|332026918|gb|EGI67019.1| Microsomal triglyceride transfer protein large subunit [Acromyrmex echinatior]	3945	1524.22	0	790	1436	4252	1612	2910	5179	2560	1336	1370	1145	712
tdul-same-mixed-beh.fa_rep_c30015	-5.06983	2.91539	27.4171	1.63978e-07	6.65017e-05	NA							1116	65	119	87	8	26	8	5
tdul-same-mixed-beh.fa_rep_c6446	-1.08602	5.43613	27.4645	1.60004e-07	6.53471e-05	gi|322794749|gb|EFZ17696.1| hypothetical protein SINV_01501 [Solenopsis invicta]	2349	909.442	0	445	382	1800	1300	1536	3341	2095	808	860	551	594
tdul-same-mixed-beh.fa_rep_c9237	-1.10703	6.13632	27.4794	1.58774e-07	6.53046e-05	gi|332026877|gb|EGI66978.1| Putative cytochrome P450 6a14 [Acromyrmex echinatior]	2029	786.178	0	378	20	1522	1799	3154	5047	3611	800	1212	1212	1221
tdul-same-mixed-beh.fa_rep_c2461	-0.897141	5.56796	27.5369	1.54125e-07	6.38453e-05	gi|332024549|gb|EGI64747.1| Solute carrier family 41 member 2 [Acromyrmex echinatior]	2643	1022.69	0	524	1555	3210	1115	2078	3131	2408	845	1020	835	687
tdul-same-mixed-beh.fa_rep_c13799	1.93384	3.15689	27.7309	1.39417e-07	5.81681e-05	gi|307202982|gb|EFN82198.1| Protein FAM45B [Harpegnathos saltator]	333	132.88	8.03115e-32	62	1341	1547	74	92	297	85	457	424	476	146
Sample_421_J1_smifors_Tdul_PF_(paired)_contig_50837	8.54712	-0.457683	27.7994	1.34565e-07	5.65506e-05	NA							0	0	0	0	19	37	0	80
tdul-same-mixed-beh.fa_rep_c8723	-1.64568	2.76693	27.868	1.29882e-07	5.49807e-05	gi|332019621|gb|EGI60099.1| Alpha-amylase 1 [Acromyrmex echinatior]	2112	818.15	0	386	413	1885	199	320	640	306	84	90	115	50
tdul-same-mixed-beh.fa_rep_c12424	-0.994642	6.80695	27.9538	1.24248e-07	5.29825e-05	gi|332022284|gb|EGI62597.1| Ecdysteroid-regulated 16 kDa protein [Acromyrmex echinatior]	737	288.5	6.69088e-95	142	102	644	3187	3882	7977	5850	1784	1971	2150	1688
tdul-same-mixed-beh.fa_rep_c25131	-8.11174	-0.491884	28.0581	1.17728e-07	5.05743e-05	NA							2	96	73	8	0	0	0	0
Sample_419_H7_smadr_Tdul_PF_(paired)_contig_51327	-7.72916	-0.837167	28.0817	1.16303e-07	5.05099e-05	NA							17	21	94	5	0	0	0	0
Sample_421_J1_smifors_Tdul_PF_(paired)_contig_11234	8.46587	-0.34856	28.0749	1.16707e-07	5.05099e-05	NA							0	0	0	0	25	127	14	0
tdul-same-mixed-beh.fa_rep_c14417	-2.42448	1.95204	28.1615	1.11603e-07	4.9407e-05	NA							137	214	256	259	11	24	41	40
tdul-same-mixed-beh.fa_rep_c2945	-1.23204	4.24383	28.1847	1.10273e-07	4.91937e-05	gi|332023935|gb|EGI64153.1| Branched-chain-amino-acid aminotransferase, cytosolic [Acromyrmex echinatior]	950	370.548	9.98521e-117	175	598	1152	570	726	1615	856	298	314	271	257
tdul-same-mixed-beh.fa_rep_c5056	-1.2358	6.24625	28.2336	1.07522e-07	4.8338e-05	NA							3288	3031	4853	2921	1017	1182	1070	1226
tdul-same-mixed-beh.fa_rep_c2042	-1.28348	5.29546	28.2692	1.05561e-07	4.78274e-05	gi|332026473|gb|EGI66600.1| Krueppel-like proteinous protein 1 [Acromyrmex echinatior]	2364	915.22	0	479	4340	6013	1040	2339	2601	1827	701	621	357	588
tdul-same-mixed-beh.fa_rep_c41118	-1.60706	3.80508	28.3044	1.03658e-07	4.73351e-05	gi|332018170|gb|EGI58776.1| Alpha-glucosidase [Acromyrmex echinatior]	1470	570.852	0	266	116	1078	472	596	1277	620	194	109	182	191
tdul-same-mixed-beh.fa_c30406	5.56365	6.11189	28.4839	9.44801e-08	4.34863e-05	gi|387763772|gb|AFJ94684.1| hymenoptaecin [Solenopsis invicta]	176	72.4034	4.97997e-13	37	2	163	81	125	110	63	33	691	13374	964
Sample_419_H7_smadr_Tdul_PF_(paired)_contig_1887	1.26514	5.75275	28.5223	9.26238e-08	4.2973e-05	gi|307178909|gb|EFN67437.1| Protein fem-1-like protein B [Camponotus floridanus]	3092	1195.65	0	605	672	2630	742	1005	2009	752	1730	2940	2475	975
tdul-same-mixed-beh.fa_rep_c26548	-9.21818	3.33769	28.8024	8.0152e-08	3.74866e-05	NA							0	2495	72	260	3	0	0	0
Sample_417_H1_smadr_Tdul_PF_(paired)_contig_42776	-7.91499	-0.892198	28.8977	7.63016e-08	3.59759e-05	NA							56	18	25	12	0	0	0	0
tdul-same-mixed-beh.fa_rep_c43241	-3.7557	5.44679	29.0659	6.99561e-08	3.32544e-05	gi|322784591|gb|EFZ11482.1| hypothetical protein SINV_14578 [Solenopsis invicta]	399	158.303	6.77403e-61	83	230	541	1727	2406	4300	2931	21	42	72	369
tdul-same-mixed-beh.fa_rep_c8899	-2.46948	3.89441	29.0956	6.88926e-08	3.30195e-05	gi|332018934|gb|EGI59480.1| Arylphorin subunit alpha [Acromyrmex echinatior]	3235	1250.73	0	593	385	2430	736	255	647	1527	103	95	136	118
tdul-same-mixed-beh.fa_rep_c42888	-3.7699	3.03225	29.6073	5.29045e-08	2.56908e-05	gi|332022046|gb|EGI62372.1| hypothetical protein G5I_09369 [Acromyrmex echinatior]	290	116.316	2.62066e-24	78	105	611	963	191	222	205	33	15	53	16
tdul-same-mixed-beh.fa_c31985	-1.85128	3.62976	29.598	5.31589e-08	2.56908e-05	NA							450	718	1194	371	211	136	85	107
tdul-same-mixed-beh.fa_rep_c19725	-0.97332	5.33293	29.6708	5.12013e-08	2.51641e-05	gi|322784581|gb|EFZ11472.1| hypothetical protein SINV_03149 [Solenopsis invicta]	590	231.876	6.32627e-67	108	1106	1633	1249	1834	2203	1952	766	690	883	473
tdul-same-mixed-beh.fa_rep_c1121	1.8977	3.31126	29.7641	4.87932e-08	2.41856e-05	gi|332027661|gb|EGI67729.1| Voltage-dependent calcium channel subunit alpha-2/delta-3 [Acromyrmex echinatior]	3164	1223.38	0	607	1820	3946	135	98	237	97	506	463	269	343
tdul-same-mixed-beh.fa_c17270	-4.302	0.204837	29.8112	4.76233e-08	2.38092e-05	NA							97	44	66	43	4	1	1	4
Sample_420_H10_smadr_Tdul_PF_(paired)_contig_17512	-8.476	-0.147201	29.9678	4.39271e-08	2.21975e-05	NA							0	33	155	58	0	0	0	0
Sample_419_H7_smadr_Tdul_PF_(paired)_contig_25837	-6.39141	-0.483253	29.9639	4.40168e-08	2.21975e-05	gi|332022577|gb|EGI62879.1| Glutamate receptor delta-1 subunit [Acromyrmex echinatior]	1326	515.383	1.27516e-176	246	36	1136	8	68	90	14	0	0	1	0
Sample_417_H1_smadr_Tdul_PF_(paired)_contig_29683	-8.54116	-0.0962331	30.1392	4.02114e-08	2.06374e-05	NA							0	27	152	75	0	0	0	0
tdul-same-mixed-beh.fa_rep_c12229	-1.04814	7.51854	30.2275	3.84213e-08	2.00644e-05	gi|322786951|gb|EFZ13175.1| hypothetical protein SINV_00210 [Solenopsis invicta]	716	280.411	2.41656e-83	138	199	888	4971	9284	10996	9056	3251	3096	4304	1857
tdul-same-mixed-beh.fa_rep_c8621	-1.03108	7.72436	30.2111	3.87491e-08	2.00644e-05	gi|322801295|gb|EFZ21982.1| hypothetical protein SINV_10166 [Solenopsis invicta]	3159	1221.45	0	600	1507	3543	6620	10156	12876	9276	3687	3407	3657	3254
tdul-same-mixed-beh.fa_rep_c36709	-1.74181	3.11666	30.3087	3.68475e-08	1.94267e-05	gi|322780516|gb|EFZ09972.1| hypothetical protein SINV_14320 [Solenopsis invicta]	762	298.13	7.61921e-98	145	3	593	268	370	723	503	92	162	122	45
tdul-same-mixed-beh.fa_rep_c40164	-0.990352	6.12889	30.3142	3.67431e-08	1.94267e-05	gi|332030483|gb|EGI70171.1| Golgin subfamily A member 5 [Acromyrmex echinatior]	2579	998.038	0	526	4981	6741	1617	3801	4239	3446	1201	1220	1212	1094
tdul-same-mixed-beh.fa_c28800	-5.77294	-0.435292	30.5645	3.22952e-08	1.74092e-05	NA							37	13	89	37	0	2	0	0
Sample_419_H7_smadr_Tdul_PF_(paired)_contig_1301	-1.11142	6.5028	30.557	3.24204e-08	1.74092e-05	gi|322784592|gb|EFZ11483.1| hypothetical protein SINV_16202 [Solenopsis invicta]	2184	845.884	0	398	344	2026	1974	4436	6822	4658	1415	2230	1561	844
Sample_421_J1_smifors_Tdul_PF_(paired)_contig_8615	2.46306	4.19278	30.9174	2.69242e-08	1.47306e-05	gi|66530023|ref|XP_393046.2| PREDICTED: mob as tumor suppressor [Apis mellifera] >gi|340722807|ref|XP_003399793.1| PREDICTED: LOW QUALITY PROTEIN: mps one binder kinase activator-like 1-like [Bombus terrestris] >gi|350424197|ref|XP_003493718.1| PREDICTED: mps one binder kinase activator-like 1-like [Bombus impatiens] >gi|380029405|ref|XP_003698364.1| PREDICTED: MOB kinase activator-like 1-like [A…	1182	459.914	5.52913e-147	217	3415	4065	84	104	436	221	1511	358	1013	348
tdul-same-mixed-beh.fa_rep_c7667	0.963711	7.35722	31.18	2.35174e-08	1.29892e-05	gi|322797634|gb|EFZ19652.1| hypothetical protein SINV_02072 [Solenopsis invicta]	243	98.2117	1.32968e-25	58	4108	4416	2408	3971	5340	3720	6162	5308	6823	4035
Sample_419_H7_smadr_Tdul_PF_(paired)_contig_22446	-4.96314	2.3895	31.2657	2.25025e-08	1.25482e-05	NA							717	44	169	90	4	8	9	11
tdul-same-mixed-beh.fa_rep_c40902	-7.62373	-1.05153	31.5149	1.97914e-08	1.11435e-05	NA							26	29	22	26	0	0	0	0
tdul-same-mixed-beh.fa_c8124	-6.45567	-0.596954	31.668	1.82912e-08	1.03998e-05	NA							50	30	20	41	0	1	0	0
tdul-same-mixed-beh.fa_rep_c13585	2.3676	1.36453	31.7082	1.79164e-08	1.02876e-05	NA							17	27	52	22	119	145	127	59
tdul-same-mixed-beh.fa_rep_c1175	-1.05386	7.69161	31.9184	1.60783e-08	9.32446e-06	gi|332025120|gb|EGI65300.1| Protein smoothened [Acromyrmex echinatior]	1544	599.356	0	288	563	1513	6618	8163	13630	9978	3540	4321	3240	2691
tdul-same-mixed-beh.fa_rep_c28148	-1.96325	5.30177	32.3058	1.31717e-08	7.71596e-06	gi|332021414|gb|EGI61782.1| Sorbitol dehydrogenase [Acromyrmex echinatior]	202	82.4185	4.16935e-14	39	1261	1389	1376	2056	2629	2502	265	940	417	138
tdul-same-mixed-beh.fa_rep_c32707	9.92171	1.03169	32.6035	1.1301e-08	6.68764e-06	NA							0	0	0	0	0	13	405	27
Sample_419_H7_smadr_Tdul_PF_(paired)_contig_54689	-7.6857	-0.924896	32.6524	1.10203e-08	6.58875e-06	gi|332026206|gb|EGI66348.1| Putative fatty acyl-CoA reductase [Acromyrmex echinatior]	206	83.9593	2.48291e-17	37	33	206	21	25	62	14	0	0	0	0
tdul-same-mixed-beh.fa_rep_c26225	-1.38695	7.98952	32.7246	1.06187e-08	6.4148e-06	NA							6773	17549	14717	12059	3044	5729	2913	2823
Sample_417_H1_smadr_Tdul_PF_(paired)_contig_12380	-1.12613	5.99529	32.7919	1.0257e-08	6.26154e-06	gi|322801851|gb|EFZ22423.1| hypothetical protein SINV_08197 [Solenopsis invicta]	472	186.422	8.02189e-55	81	3	323	2187	2589	4094	3036	1037	1156	837	988
tdul-same-mixed-beh.fa_rep_c30750	-4.66599	0.0575383	33.0343	9.05454e-09	5.58627e-06	NA							45	53	131	28	3	4	0	0
tdul-same-mixed-beh.fa_rep_c9746	-2.3885	3.00132	33.2639	8.04639e-09	5.01766e-06	NA							147	418	793	601	58	62	36	87
tdul-same-mixed-beh.fa_rep_c23850	6.07247	5.89834	33.7858	6.15259e-09	3.87841e-06	gi|387763772|gb|AFJ94684.1| hymenoptaecin [Solenopsis invicta]	1073	417.927	5.87597e-138	215	3	734	40	43	138	35	65	511	11864	694
tdul-same-mixed-beh.fa_rep_c29600	-4.4625	0.440472	33.8909	5.82916e-09	3.7149e-06	NA							78	59	106	75	4	0	0	6
tdul-same-mixed-beh.fa_rep_c6509	-1.76744	7.76924	33.9335	5.70275e-09	3.67473e-06	gi|322789753|gb|EFZ14919.1| hypothetical protein SINV_11039 [Solenopsis invicta]	2422	937.562	0	447	2230	3849	9274	4857	22441	10633	2707	3004	2167	2177
tdul-same-mixed-beh.fa_c24597	-8.59966	6.21878	34.5432	4.16906e-09	2.71663e-06	gi|322803118|gb|EFZ23206.1| hypothetical protein SINV_15833 [Solenopsis invicta]	192	78.5666	2.22643e-12	60	1104	1373	1351	52	25375	195	2	23	18	0
tdul-same-mixed-beh.fa_rep_c2233	1.08165	6.87247	34.6284	3.9904e-09	2.62976e-06	gi|307208687|gb|EFN85977.1| Fatty acid-binding protein [Harpegnathos saltator]	396	157.147	1.30634e-40	80	1999	2409	1753	2560	3979	2185	3238	4483	5564	3150
tdul-same-mixed-beh.fa_rep_c18387	-1.85046	3.33294	34.6834	3.8792e-09	2.58586e-06	gi|332016445|gb|EGI57358.1| Serine protease nudel [Acromyrmex echinatior]	7396	2853.54	0	1481	334	6477	498	431	605	498	96	103	166	83
tdul-same-mixed-beh.fa_rep_c8064	-1.76201	6.38619	34.724	3.79924e-09	2.56201e-06	gi|322799038|gb|EFZ20494.1| hypothetical protein SINV_08051 [Solenopsis invicta]	1639	635.95	0	299	121	1389	3373	4270	5460	4241	617	740	885	1386
tdul-same-mixed-beh.fa_rep_c19774	1.03619	6.08021	34.8412	3.5773e-09	2.44073e-06	gi|322792366|gb|EFZ16350.1| hypothetical protein SINV_08812 [Solenopsis invicta]	2357	912.524	0	451	2898	4430	1023	1305	2553	1356	2480	2446	2918	1588
tdul-same-mixed-beh.fa_rep_c29212	-7.79602	-0.876849	34.874	3.5175e-09	2.4285e-06	NA							21	32	23	44	0	0	0	0
Sample_419_H7_smadr_Tdul_PF_(paired)_contig_5652	1.27154	4.29176	34.9164	3.44175e-09	2.40483e-06	gi|190702583|gb|ACE75466.1| hypothetical protein GIP_L7_0050 [Glyptapanteles indiensis]	209	85.1149	2.59578e-37	38	900	1133	272	449	545	313	819	742	747	531
tdul-same-mixed-beh.fa_rep_c4414	-1.28043	5.67872	35.1788	3.00784e-09	2.12727e-06	gi|307208418|gb|EFN85797.1| Luciferin 4-monooxygenase [Harpegnathos saltator]	1855	719.153	0	361	152	1792	1549	2547	3193	2696	556	1181	633	678
Sample_421_J1_smifors_Tdul_PF_(paired)_contig_48170	-4.16457	0.484927	35.3788	2.71425e-09	1.94333e-06	NA							58	94	116	69	7	0	7	0
tdul-same-mixed-beh.fa_c522	-5.49257	3.51795	35.4525	2.61346e-09	1.89457e-06	NA							201	76	3472	156	26	11	4	8
tdul-same-mixed-beh.fa_c5282	-1.94228	4.12083	36.5339	1.50034e-09	1.1014e-06	gi|74796184|sp|Q6X0I2.1|VGR_SOLIN RecName: Full=Vitellogenin receptor; Short=SiVgR; Flags: Precursor >gi|42521628|gb|AAP92450.1| vitellogenin receptor [Solenopsis invicta]	4921	1900.18	0	995	1655	6646	551	930	1136	1162	193	100	341	111
tdul-same-mixed-beh.fa_rep_c12222	-2.62861	1.41271	36.6619	1.405e-09	1.04464e-06	NA							81	178	213	146	25	21	12	14
Sample_419_H7_smadr_Tdul_PF_(paired)_contig_5077	-8.11399	1.06628	36.7262	1.35938e-09	1.02384e-06	NA							0	277	116	174	1	0	0	0
tdul-same-mixed-beh.fa_rep_c1334	-1.87544	4.02944	37.0229	1.16748e-09	8.90881e-07	gi|380016369|ref|XP_003692158.1| PREDICTED: fragile X mental retardation protein 1 homolog [Apis florea]	272	109.383	4.71569e-22	49	195	344	516	1056	1146	827	141	193	112	229
tdul-same-mixed-beh.fa_rep_c25321	-2.56879	2.58611	37.1225	1.10935e-09	8.5781e-07	NA							170	298	492	464	22	30	54	59
tdul-same-mixed-beh.fa_rep_c19676	-1.20497	7.08033	37.3609	9.81703e-10	7.69363e-07	gi|307168953|gb|EFN61839.1| Delta-1-pyrroline-5-carboxylate synthetase [Camponotus floridanus]	3616	1397.49	0	674	831	3086	3726	5771	10865	6557	1925	3051	1803	1647
Sample_421_J1_smifors_Tdul_PF_(paired)_contig_50507	8.1729	-0.742423	37.7554	8.01952e-10	6.37101e-07	NA							0	0	0	0	54	18	10	33
Sample_417_H1_smadr_Tdul_PF_(paired)_contig_2842	-2.83724	4.23658	37.9123	7.39954e-10	5.96013e-07	gi|307202446|gb|EFN81866.1| Fatty acid synthase [Harpegnathos saltator]	1243	483.411	5.7708e-151	233	8	1147	661	1317	1378	1184	121	38	63	198
tdul-same-mixed-beh.fa_rep_c27894	-2.32637	4.1619	38.2304	6.28649e-10	5.13491e-07	gi|322795346|gb|EFZ18151.1| hypothetical protein SINV_15489 [Solenopsis invicta]	257	103.605	8.14885e-21	82	422	1033	615	1258	810	1278	168	76	298	80
tdul-same-mixed-beh.fa_rep_c23538	1.06426	6.50203	38.5145	5.43471e-10	4.50258e-07	gi|322792778|gb|EFZ16611.1| hypothetical protein SINV_01866 [Solenopsis invicta]	443	175.252	5.85991e-48	79	3	335	1224	2172	2545	2152	3726	2993	3864	2108
tdul-same-mixed-beh.fa_c29817	-1.61197	3.87406	38.6863	4.97697e-10	4.18311e-07	NA							490	678	1204	708	195	182	281	98
tdul-same-mixed-beh.fa_rep_c37666	1.60382	5.0978	38.7621	4.78739e-10	4.08294e-07	NA							224	859	1040	393	1237	1387	1744	962
tdul-same-mixed-beh.fa_rep_c19450	8.1078	-0.764877	40.1177	2.39116e-10	2.06974e-07	NA							0	0	0	0	9	41	38	28
tdul-same-mixed-beh.fa_rep_c7241	-5.84933	2.62331	40.3081	2.16906e-10	1.90594e-07	gi|322803118|gb|EFZ23206.1| hypothetical protein SINV_15833 [Solenopsis invicta]	199	81.2629	3.14407e-13	102	250	1128	782	77	397	54	1	8	10	3
tdul-same-mixed-beh.fa_rep_c39523	-2.07098	4.968	40.3539	2.11886e-10	1.89048e-07	gi|322800391|gb|EFZ21395.1| hypothetical protein SINV_06884 [Solenopsis invicta]	1388	539.265	0	254	272	1243	1622	751	3050	1407	216	436	316	263
Sample_421_J1_smifors_Tdul_PF_(paired)_contig_38698	8.45043	-0.420728	40.6816	1.79166e-10	1.62353e-07	NA							0	0	0	0	86	43	10	12
Sample_419_H7_smadr_Tdul_PF_(paired)_contig_4403	-1.15081	6.50904	40.9899	1.53021e-10	1.40862e-07	gi|322784591|gb|EFZ11482.1| hypothetical protein SINV_14578 [Solenopsis invicta]	191	78.1814	1.10706e-29	37	177	296	2120	4349	7745	4083	1562	1490	1774	1018
tdul-same-mixed-beh.fa_c35197	1.50884	4.44272	41.7691	1.02714e-10	9.60772e-08	gi|307177369|gb|EFN66542.1| Protein FAM45B [Camponotus floridanus]	718	281.182	2.98254e-90	134	222	677	233	383	703	303	945	985	1010	446
tdul-same-mixed-beh.fa_rep_c2020	-1.33205	5.20601	41.8992	9.61038e-11	9.13679e-08	gi|307181580|gb|EFN69124.1| Fatty acid synthase [Camponotus floridanus]	1017	396.356	2.30782e-121	192	3686	4567	1103	1789	2674	1814	623	587	395	498
Sample_417_H1_smadr_Tdul_PF_(paired)_contig_3827	-1.3782	5.12761	42.2089	8.20268e-11	7.92843e-08	gi|322784592|gb|EFZ11483.1| hypothetical protein SINV_16202 [Solenopsis invicta]	317	126.716	1.95644e-32	59	3	248	981	2181	2401	1508	556	442	452	485
tdul-same-mixed-beh.fa_rep_c25677	-1.60731	7.21032	42.2435	8.05871e-11	7.9213e-08	NA							4855	7646	10683	7733	1662	2062	1232	2206
Sample_419_H7_smadr_Tdul_PF_(paired)_contig_1074	-1.19735	5.36493	42.3372	7.68161e-11	7.68081e-08	gi|307180374|gb|EFN68400.1| Fatty acid synthase [Camponotus floridanus]	1624	630.172	0	307	2	1600	1010	2302	3064	1821	789	715	668	417
tdul-same-mixed-beh.fa_rep_c21447	-5.26291	0.85161	42.5986	6.72076e-11	6.83796e-08	NA							168	107	90	36	5	2	2	0
tdul-same-mixed-beh.fa_rep_c14396	-1.70058	3.52618	44.2565	2.8804e-11	2.98296e-08	gi|322784592|gb|EFZ11483.1| hypothetical protein SINV_16202 [Solenopsis invicta]	492	194.126	1.73082e-67	86	1700	2056	360	611	938	556	134	157	184	86
tdul-same-mixed-beh.fa_rep_c13103	-2.76732	5.72447	45.974	1.19832e-11	1.26355e-08	gi|307201840|gb|EFN81498.1| Fatty acid synthase [Harpegnathos saltator]	1492	579.326	0	266	52	1557	1437	3581	4492	3629	218	167	254	597
Sample_420_H10_smadr_Tdul_PF_(paired)_contig_15067	-11.1631	2.27828	47.4467	5.65197e-12	6.07001e-09	NA							305	0	769	259	0	0	0	0
Sample_421_J1_smifors_Tdul_PF_(paired)_contig_1903	1.2532	5.81595	47.4654	5.59828e-12	6.07001e-09	gi|332022975|gb|EGI63241.1| hypothetical protein G5I_08420 [Acromyrmex echinatior]	612	240.35	2.2133e-73	121	186	575	775	959	1890	1045	1873	2268	2732	1387
Sample_417_H1_smadr_Tdul_PF_(paired)_contig_23373	10.1413	1.25491	47.693	4.98474e-12	5.55932e-09	NA							0	0	0	0	82	164	282	0
tdul-same-mixed-beh.fa_rep_c43071	-1.13824	5.65685	48.4607	3.36982e-12	3.83195e-09	gi|307181580|gb|EFN69124.1| Fatty acid synthase [Camponotus floridanus]	1354	526.168	2.42771e-171	263	151	1314	1651	2228	3397	2266	874	835	866	642
tdul-same-mixed-beh.fa_rep_c30057	-2.2973	4.95111	52.1536	5.13254e-13	5.95313e-10	gi|322784581|gb|EFZ11472.1| hypothetical protein SINV_03149 [Solenopsis invicta]	641	251.521	1.23793e-77	117	320	859	1117	1429	2548	2023	110	322	494	175
tdul-same-mixed-beh.fa_rep_c8661	-2.50245	5.18309	52.5812	4.1283e-13	4.88605e-10	gi|322784581|gb|EFZ11472.1| hypothetical protein SINV_03149 [Solenopsis invicta]	733	286.96	1.65141e-85	143	6	689	1305	2317	2466	2336	268	112	278	378
tdul-same-mixed-beh.fa_rep_c10938	-3.84398	1.32956	54.4189	1.61995e-13	1.95723e-10	NA							107	134	202	169	7	6	4	13
tdul-same-mixed-beh.fa_rep_c8764	-1.34674	7.18272	54.8845	1.27826e-13	1.57727e-10	gi|307202446|gb|EFN81866.1| Fatty acid synthase [Harpegnathos saltator]	2499	967.222	0	487	188	2995	3500	7833	10838	7654	2279	2674	2206	1374
tdul-same-mixed-beh.fa_rep_c10034	-1.54993	7.60139	55.1458	1.11912e-13	1.41092e-10	gi|332025050|gb|EGI65237.1| Elongation of very long chain fatty acids protein [Acromyrmex echinatior]	774	302.753	1.76778e-91	164	1853	2593	5257	11506	13697	10334	1892	2561	3072	2448
tdul-same-mixed-beh.fa_rep_c12223	-1.29364	7.27389	55.1787	1.10055e-13	1.41092e-10	gi|322791664|gb|EFZ15969.1| hypothetical protein SINV_13311 [Solenopsis invicta]	1651	640.573	0	317	3354	4766	5265	7206	10423	7258	2321	2274	2601	1931
tdul-same-mixed-beh.fa_rep_c15154	-4.67787	4.83146	55.6517	8.65163e-14	1.14032e-10	NA							1209	1142	2520	2616	10	38	23	117
Sample_417_H1_smadr_Tdul_PF_(paired)_contig_6734	-2.69046	2.71685	56.306	6.20258e-14	8.36541e-11	gi|307180374|gb|EFN68400.1| Fatty acid synthase [Camponotus floridanus]	457	180.644	9.54924e-49	83	2	424	158	497	495	439	37	41	45	49
tdul-same-mixed-beh.fa_rep_c16165	-1.75496	6.90373	56.3306	6.12541e-14	8.36541e-11	gi|322795106|gb|EFZ17948.1| hypothetical protein SINV_11027 [Solenopsis invicta]	1843	714.531	0	340	379	1635	4405	6152	8938	5907	1277	1998	891	1345
tdul-same-mixed-beh.fa_rep_c7189	-1.37135	6.99496	57.4702	3.43131e-14	4.90419e-11	gi|307195602|gb|EFN77452.1| Hexokinase-2 [Harpegnathos saltator]	2245	869.381	0	418	418	1833	4560	5541	9477	5768	1612	2280	1858	1522
tdul-same-mixed-beh.fa_rep_c14437	2.77546	6.49226	57.4498	3.46711e-14	4.90419e-11	gi|307168318|gb|EFN61524.1| Protein takeout [Camponotus floridanus]	942	367.466	6.41463e-116	163	1967	2680	410	423	2204	515	2411	4828	6367	2842
tdul-same-mixed-beh.fa_rep_c3980	-2.51624	3.15916	59.8297	1.03428e-14	1.538e-11	NA							311	684	707	393	43	69	79	72
Sample_419_H7_smadr_Tdul_PF_(paired)_contig_1291	-3.0666	6.24603	59.9356	9.80124e-15	1.49582e-11	gi|322784592|gb|EFZ11483.1| hypothetical protein SINV_16202 [Solenopsis invicta]	543	213.772	1.59252e-65	101	2	415	2719	4315	7090	4959	287	193	307	697
tdul-same-mixed-beh.fa_rep_c9655	1.98403	6.60743	59.9532	9.71394e-15	1.49582e-11	gi|345493358|ref|XP_003427051.1| PREDICTED: hypothetical protein LOC100115762 [Nasonia vitripennis]	193	78.9518	1.025e-11	53	581	1201	846	1334	2177	1196	2223	3878	6937	3111
tdul-same-mixed-beh.fa_rep_c7824	-1.59163	6.30596	60.868	6.10324e-15	9.83198e-12	gi|332021636|gb|EGI61995.1| Retinoid-inducible serine carboxypeptidase [Acromyrmex echinatior]	1614	626.32	0	304	1321	2553	2096	4600	5615	4443	896	1394	791	915
Sample_419_H7_smadr_Tdul_PF_(paired)_contig_3312	-1.287	5.86129	60.941	5.88111e-15	9.74483e-12	gi|322784586|gb|EFZ11477.1| hypothetical protein SINV_10115 [Solenopsis invicta]	827	323.168	2.87581e-106	151	2	529	1681	2646	3919	3225	826	993	960	685
tdul-same-mixed-beh.fa_rep_c4607	-2.52357	3.43656	61.8324	3.73976e-15	6.37893e-12	gi|307208910|gb|EFN86121.1| hypothetical protein EAI_13589 [Harpegnathos saltator]	1812	702.59	0	336	331	1581	343	913	829	477	71	124	59	70
Sample_419_H7_smadr_Tdul_PF_(paired)_contig_5335	7.68981	3.27896	62.0719	3.31144e-15	5.8195e-12	gi|322790202|gb|EFZ15201.1| hypothetical protein SINV_03318 [Solenopsis invicta]	3076	1189.48	0	618	983	3238	0	0	0	12	912	102	781	222
tdul-same-mixed-beh.fa_rep_c42612	3.92453	1.54294	62.7344	2.36552e-15	4.28706e-12	NA							5	9	17	19	141	132	236	68
tdul-same-mixed-beh.fa_rep_c5523	-1.78845	6.88225	63.1178	1.9471e-15	3.64258e-12	gi|332020237|gb|EGI60673.1| Mediator of RNA polymerase II transcription subunit 1 [Acromyrmex echinatior]	5452	2104.72	0	1670	6680	12445	3950	7181	6482	7120	1669	1348	1027	1258
Sample_419_H7_smadr_Tdul_PF_(paired)_contig_7857	-5.2203	3.66507	64.4025	1.01428e-15	1.96075e-12	gi|307180374|gb|EFN68400.1| Fatty acid synthase [Camponotus floridanus]	359	142.895	3.17352e-40	67	2	304	571	512	1272	1026	15	5	2	36
tdul-same-mixed-beh.fa_rep_c30292	-2.22874	5.61583	64.5423	9.44835e-16	1.88947e-12	gi|322784587|gb|EFZ11478.1| hypothetical protein SINV_12764 [Solenopsis invicta]	472	186.422	9.75145e-56	89	34	393	1611	2679	3958	3047	596	309	283	490
tdul-same-mixed-beh.fa_rep_c8294	-5.22358	6.60958	65.7433	5.13643e-16	1.06386e-12	gi|322803118|gb|EFZ23206.1| hypothetical protein SINV_15833 [Solenopsis invicta]	221	89.7373	1.40543e-15	109	245	1180	7697	2631	7043	6070	191	86	271	11
Sample_419_H7_smadr_Tdul_PF_(paired)_contig_41923	-8.90919	0.154685	66.2666	3.9387e-16	8.46003e-13	NA							38	43	118	84	0	0	0	0
tdul-same-mixed-beh.fa_rep_c41448	-1.37374	6.74258	66.7921	3.01712e-16	6.72979e-13	gi|307208309|gb|EFN85734.1| Fatty acid synthase [Harpegnathos saltator]	919	358.607	2.67249e-110	162	1	804	3445	4959	8129	5045	1360	1640	1847	1255
Sample_419_H7_smadr_Tdul_PF_(paired)_contig_1457	-3.22336	5.04429	67.1988	2.45467e-16	5.69426e-13	gi|307189049|gb|EFN73543.1| Fatty acid synthase [Camponotus floridanus]	689	270.011	1.5075e-87	128	2	595	1257	1847	2727	2381	112	61	179	247
tdul-same-mixed-beh.fa_rep_c14071	-3.06419	8.51449	67.3608	2.26106e-16	5.46365e-13	gi|322791664|gb|EFZ15969.1| hypothetical protein SINV_13311 [Solenopsis invicta]	1633	633.639	0	307	240	1565	13718	22413	30077	24327	1344	1024	1934	3029
tdul-same-mixed-beh.fa_rep_c14143	-3.19876	8.71508	68.5227	1.25426e-16	3.16259e-13	gi|332018729|gb|EGI59300.1| Circadian clock-controlled protein [Acromyrmex echinatior]	506	199.519	1.34727e-57	94	395	898	14942	32129	31660	26220	2076	2354	728	2764
tdul-same-mixed-beh.fa_rep_c26532	-2.09359	5.18497	69.5583	7.41891e-17	1.95569e-13	gi|322791063|gb|EFZ15663.1| hypothetical protein SINV_10680 [Solenopsis invicta]	944	368.237	3.86627e-113	192	788	1609	1438	2101	1717	2476	337	446	279	329
tdul-same-mixed-beh.fa_rep_c43648	-2.03145	6.87134	70.4583	4.70105e-17	1.29825e-13	gi|307166817|gb|EFN60761.1| Putative nuclease HARBI1 [Camponotus floridanus]	735	287.73	1.99778e-86	134	228	716	3899	7224	7094	7431	1553	945	921	1147
tdul-same-mixed-beh.fa_rep_c8706	1.50595	7.00508	74.7792	5.26423e-18	1.52647e-14	gi|322782988|gb|EFZ10706.1| hypothetical protein SINV_15708 [Solenopsis invicta]	905	353.214	2.03934e-115	163	135	800	1500	2147	3273	2349	5573	4626	5952	3447
tdul-same-mixed-beh.fa_c25678	-3.82654	6.67306	75.0085	4.68695e-18	1.4306e-14	gi|332025394|gb|EGI65561.1| Scavenger receptor class B member 1 [Acromyrmex echinatior]	2021	783.097	0	359	3490	5034	4478	13032	6219	1949	302	253	362	399
tdul-same-mixed-beh.fa_rep_c27348	-7.60208	5.4609	79.2734	5.40836e-19	1.74251e-15	gi|307184874|gb|EFN71152.1| Trypsin-7 [Camponotus floridanus]	635	249.21	5.98233e-77	129	149	901	459	1400	8102	4100	11	3	35	0
tdul-same-mixed-beh.fa_rep_c39723	-4.31788	4.3154	80.4356	3.00334e-19	1.02456e-15	gi|322784592|gb|EFZ11483.1| hypothetical protein SINV_16202 [Solenopsis invicta]	720	281.952	1.635e-88	134	14	598	742	1132	1903	1511	40	16	28	88
tdul-same-mixed-beh.fa_rep_c23560	6.19539	1.19577	80.9736	2.28753e-19	8.29143e-16	gi|332030925|gb|EGI70551.1| Acyl-CoA Delta(11) desaturase [Acromyrmex echinatior]	1212	471.47	1.17065e-154	223	557	1474	0	2	2	4	117	118	213	36
tdul-same-mixed-beh.fa_rep_c8456	-1.77764	8.37252	86.9546	1.1104e-20	4.2931e-17	gi|307180374|gb|EFN68400.1| Fatty acid synthase [Camponotus floridanus]	2364	915.22	0	470	1	2823	10717	17720	26266	17266	3788	4005	4314	3169
tdul-same-mixed-beh.fa_rep_c40058	-2.02616	4.6684	89.8162	2.61348e-21	1.08261e-17	gi|307208309|gb|EFN85734.1| Fatty acid synthase [Harpegnathos saltator]	658	258.07	4.32835e-107	116	308	886	844	1397	1874	1526	269	209	321	216
tdul-same-mixed-beh.fa_c31147	-9.57376	0.751042	90.2491	2.0999e-21	9.3678e-18	NA							90	109	175	57	0	0	0	0
tdul-same-mixed-beh.fa_rep_c6504	-3.3627	6.95378	91.805	9.56505e-22	4.62263e-18	gi|307180374|gb|EFN68400.1| Fatty acid synthase [Camponotus floridanus]	832	325.094	5.44727e-98	150	438	1196	4851	8081	10381	7926	447	261	548	817
tdul-same-mixed-beh.fa_rep_c17147	-3.01993	3.56305	94.9042	1.99821e-22	1.05349e-18	NA							416	755	1080	683	64	51	58	79
tdul-same-mixed-beh.fa_rep_c43128	-2.33339	6.78926	99.2828	2.18896e-23	1.26946e-19	gi|322784591|gb|EFZ11482.1| hypothetical protein SINV_14578 [Solenopsis invicta]	1036	403.675	2.86057e-154	218	284	1114	4043	5654	9052	6847	730	712	1197	1001
tdul-same-mixed-beh.fa_rep_c25847	-2.7812	6.99375	99.9865	1.53436e-23	9.88709e-20	gi|322784592|gb|EFZ11483.1| hypothetical protein SINV_16202 [Solenopsis invicta]	833	325.479	6.09698e-160	149	536	1150	4692	7684	10148	8254	711	548	788	1071
tdul-same-mixed-beh.fa_rep_c25909	-6.70704	5.09569	100.486	1.19226e-23	8.68927e-20	gi|307184874|gb|EFN71152.1| Trypsin-7 [Camponotus floridanus]	686	268.855	8.35858e-85	132	153	923	589	834	5033	3878	8	5	43	11
tdul-same-mixed-beh.fa_rep_c43266	-1.90273	7.89019	100.476	1.19864e-23	8.68927e-20	gi|322784591|gb|EFZ11482.1| hypothetical protein SINV_14578 [Solenopsis invicta]	1283	498.819	8.6424e-172	245	3	929	7485	12974	19193	13050	2252	2653	3282	2078
Sample_420_H10_smadr_Tdul_PF_(paired)_contig_352	-4.59861	4.67807	103.706	2.34665e-24	2.2682e-20	gi|307181580|gb|EFN69124.1| Fatty acid synthase [Camponotus floridanus]	1070	416.772	1.88592e-136	200	6	902	879	1371	2599	2101	38	16	48	86
tdul-same-mixed-beh.fa_rep_c39955	-3.08513	4.58055	104.929	1.26591e-24	1.46831e-20	gi|307171829|gb|EFN63488.1| D(2) dopamine receptor A [Camponotus floridanus]	2464	953.74	0	518	774	2696	917	1171	2133	1703	96	101	121	169
tdul-same-mixed-beh.fa_rep_c8221	-2.75549	7.98517	110.872	6.31217e-26	9.1517e-22	gi|307180374|gb|EFN68400.1| Fatty acid synthase [Camponotus floridanus]	2790	1079.32	0	533	2	2944	8527	15624	21101	16609	1389	1408	1538	2034
tdul-same-mixed-beh.fa_rep_c9661	-3.86572	2.75848	113.543	1.64056e-26	4.12792e-22	gi|307181580|gb|EFN69124.1| Fatty acid synthase [Camponotus floridanus]	934	364.385	4.79226e-117	179	2	862	215	394	597	545	19	19	27	21
tdul-same-mixed-beh.fa_rep_c16116	-2.78538	6.24579	113.021	2.13535e-26	4.12792e-22	gi|307191090|gb|EFN74822.1| Fatty acid synthase [Camponotus floridanus]	1881	729.169	0	361	1	1755	2562	4210	6801	5094	429	332	504	603
Sample_417_H1_smadr_Tdul_PF_(paired)_contig_5698	-4.83873	4.42799	164.134	1.41437e-37	8.20252e-33	gi|322791664|gb|EFZ15969.1| hypothetical protein SINV_13311 [Solenopsis invicta]	854	333.569	2.65245e-106	176	1	870	662	1583	1957	1665	21	28	30	59

## Sheet: Tpila_All_Sig._FDR_Genes
Contig	logFC	logCPM	LR	PValue	FDR	Blasthit/Alignment Title	Score	Bits	eValue	Identity+	Start	Stop	BR_680	BR_681	BR_682	BR_683	DR_684	DR_685	DR_686
Sample_683_PF_w10_smadr_Tpila_(paired)_contig_984	-12.3164	6.2343	25.3675	4.73829e-07	6.60423e-05	gi|322785504|gb|EFZ12173.1| hypothetical protein SINV_12147 [Solenopsis invicta]	305	122.094	1.18856e-30	65	95	433	0	0	0	8199	1	0	0
tpila-same-mixed-beh.fa_rep_c25640	-10.2088	4.14864	32.5737	1.1476e-08	2.39245e-06	NA							1764	53	3	116	1	0	0
Sample_684_PF_y1_smifors_Tpila_(paired)_contig_2777	-9.92318	2.09787	44.3934	2.68592e-11	1.00021e-08	NA							5	66	103	291	0	0	0
tpila-same-mixed-beh.fa_c28660	-9.86817	2.03844	15.2883	9.22871e-05	0.00562755	NA							0	0	1	439	0	0	0
Sample_682_PF_w7_smadr_Tpila_(paired)_contig_29676	-9.67025	1.85816	69.4401	7.87717e-17	6.74162e-14	NA							25	179	112	83	0	0	0
Sample_683_PF_w10_smadr_Tpila_(paired)_contig_18507	-9.66835	1.84275	13.5528	0.000231949	0.011372	NA							0	0	0	383	0	0	0
Sample_682_PF_w7_smadr_Tpila_(paired)_contig_33974	-9.24799	1.44552	80.1548	3.46192e-19	3.92751e-16	NA							50	70	92	82	0	0	0
Sample_684_PF_y1_smifors_Tpila_(paired)_contig_25464	-9.1965	1.38575	24.8836	6.08989e-07	8.25231e-05	NA							109	7	0	161	0	0	0
tpila-same-mixed-beh.fa_rep_c30097	-8.97345	1.18407	65.367	6.21713e-16	4.73891e-13	NA							32	70	86	56	0	0	0
tpila-same-mixed-beh.fa_rep_c30389	-8.85196	1.0763	43.0148	5.43273e-11	1.90665e-08	NA							25	150	28	25	0	0	0
Sample_682_PF_w7_smadr_Tpila_(paired)_contig_28943	-8.81644	1.0355	27.4478	1.61396e-07	2.49948e-05	NA							0	37	135	47	0	0	0
Sample_680_PF_w1_smadr_Tpila_(paired)_contig_24107	-8.76661	0.986799	17.9338	2.2872e-05	0.0018172	NA							0	95	0	116	0	0	0
tpila-same-mixed-beh.fa_c25758	-8.72787	0.94187	36.9282	1.22563e-09	3.18031e-07	NA							140	22	16	24	0	0	0
tpila-same-mixed-beh.fa_s34102	-8.62817	0.87657	12.1897	0.000480531	0.0201217	NA							0	199	0	0	0	0	0
tpila-same-mixed-beh.fa_s17735	-8.59896	0.84929	12.1377	0.000494124	0.0205841	NA							0	195	0	0	0	0	0
Sample_680_PF_w1_smadr_Tpila_(paired)_contig_21989	-8.57488	0.798405	40.9847	1.53429e-10	4.95677e-08	NA							85	29	12	56	0	0	0
Sample_683_PF_w10_smadr_Tpila_(paired)_contig_200	-8.44562	4.39228	10.4977	0.00119521	0.0392632	gi|322803118|gb|EFZ23206.1| hypothetical protein SINV_15833 [Solenopsis invicta]	195	79.7221	1.88734e-13	39	781	945	0	3	1	2274	0	5	0
Sample_683_PF_w10_smadr_Tpila_(paired)_contig_7071	-8.40837	4.13674	15.2752	9.29287e-05	0.00563849	gi|322801909|gb|EFZ22462.1| hypothetical protein SINV_02662 [Solenopsis invicta]	1758	681.789	0	329	930	2066	1	3	1	1902	0	2	2
tpila-same-mixed-beh.fa_rep_c26372	-8.40545	0.647023	40.8168	1.67186e-10	5.3306e-08	NA							12	36	67	49	0	0	0
Sample_683_PF_w10_smadr_Tpila_(paired)_contig_12754	-8.3761	0.617376	16.2322	5.6035e-05	0.00376005	NA							0	0	114	46	0	0	0
Sample_683_PF_w10_smadr_Tpila_(paired)_contig_2005	-8.37608	6.27501	250.928	1.62939e-56	7.94863e-52	gi|322784586|gb|EFZ11477.1| hypothetical protein SINV_10115 [Solenopsis invicta]	403	159.844	2.98299e-72	75	339	593	985	3549	2276	1916	0	12	8
Sample_680_PF_w1_smadr_Tpila_(paired)_contig_21301	-8.32513	0.564354	23.694	1.12933e-06	0.000139473	NA							29	33	0	91	0	0	0
tpila-same-mixed-beh.fa_rep_c24111	-8.30028	0.551313	44.8291	2.15007e-11	8.5274e-09	NA							29	46	54	24	0	0	0
Sample_683_PF_w10_smadr_Tpila_(paired)_contig_25556	-8.19668	0.458315	38.0388	6.93524e-10	1.90068e-07	NA							30	55	46	12	0	0	0
Sample_683_PF_w10_smadr_Tpila_(paired)_contig_25283	-8.16623	0.408015	14.2534	0.000159768	0.00866961	NA							11	0	0	124	0	0	0
tpila-same-mixed-beh.fa_rep_c30068	-8.0641	0.315342	15.2503	9.4161e-05	0.00569908	NA							71	0	0	55	0	0	0
Sample_683_PF_w10_smadr_Tpila_(paired)_contig_42669	-7.95518	0.244049	18.4352	1.75781e-05	0.00145588	gi|332022141|gb|EGI62463.1| Putative E3 ubiquitin-protein ligase sinah [Acromyrmex echinatior]	336	134.035	5.60415e-36	62	22	273	0	83	4	35	0	0	0
tpila-same-mixed-beh.fa_c31110	-7.93115	0.206238	31.0749	2.48261e-08	4.73083e-06	NA							12	12	46	47	0	0	0
Sample_682_PF_w7_smadr_Tpila_(paired)_contig_15044	-7.84905	0.141136	10.5641	0.00115308	0.0383253	NA							0	0	112	0	0	0	0
Sample_680_PF_w1_smadr_Tpila_(paired)_contig_45098	-7.84295	0.126351	26.1369	3.18052e-07	4.59039e-05	NA							40	4	53	13	0	0	0
Sample_682_PF_w7_smadr_Tpila_(paired)_contig_15609	-7.81328	0.101182	32.7642	1.04045e-08	2.22616e-06	NA							39	15	38	16	0	0	0
Sample_680_PF_w1_smadr_Tpila_(paired)_contig_38801	-7.79631	0.0814626	31.7991	1.70971e-08	3.46077e-06	NA							31	15	15	45	0	0	0
Sample_682_PF_w7_smadr_Tpila_(paired)_contig_25547	-7.78137	0.061807	13.8865	0.00019419	0.0100565	NA							0	0	22	82	0	0	0
tpila-same-mixed-beh.fa_s21309	-7.76317	0.0862538	10.4398	0.00123329	0.0401625	gi|322788578|gb|EFZ14206.1| hypothetical protein SINV_12464 [Solenopsis invicta]	172	70.8626	3.18134e-14	34	120	221	0	109	0	0	0	0	0
Sample_683_PF_w10_smadr_Tpila_(paired)_contig_6963	-7.73553	0.0155101	10.2638	0.00135667	0.0430876	NA							0	0	0	100	0	0	0
Sample_680_PF_w1_smadr_Tpila_(paired)_contig_26989	-7.64241	-0.0653132	13.7048	0.000213907	0.01078	NA							63	0	0	31	0	0	0
Sample_682_PF_w7_smadr_Tpila_(paired)_contig_13822	-7.62773	-0.0561684	10.0985	0.00148388	0.0458444	NA							0	0	96	0	0	0	0
Sample_682_PF_w7_smadr_Tpila_(paired)_contig_44896	-7.58217	-0.0963445	9.9741	0.00158757	0.0482533	NA							0	0	93	0	0	0	0
Sample_680_PF_w1_smadr_Tpila_(paired)_contig_40964	-7.57851	-0.105596	26.7371	2.331e-07	3.52053e-05	NA							35	16	35	6	0	0	0
Sample_683_PF_w10_smadr_Tpila_(paired)_contig_45034	-7.56872	-0.117201	18.3589	1.82962e-05	0.0015026	NA							0	24	12	55	0	0	0
Sample_683_PF_w10_smadr_Tpila_(paired)_contig_44959	-7.56744	-0.125463	17.4754	2.91046e-05	0.00219897	NA							11	15	0	64	0	0	0
Sample_682_PF_w7_smadr_Tpila_(paired)_contig_41736	-7.56078	-0.112328	12.8273	0.000341592	0.0154438	NA							0	12	80	0	0	0	0
Sample_683_PF_w10_smadr_Tpila_(paired)_contig_31303	-7.55546	-0.130104	18.5421	1.66191e-05	0.00139372	NA							0	18	18	54	0	0	0
Sample_680_PF_w1_smadr_Tpila_(paired)_contig_49550	-7.54677	-0.133539	18.6078	1.6056e-05	0.00135045	NA							45	33	0	12	0	0	0
Sample_680_PF_w1_smadr_Tpila_(paired)_contig_31100	-7.51107	-0.163171	29.5768	5.37448e-08	9.6391e-06	NA							19	31	12	26	0	0	0
tpila-same-mixed-beh.fa_rep_c23786	-7.50558	-0.165376	30.5396	3.27128e-08	6.11429e-06	NA							16	31	23	18	0	0	0
Sample_680_PF_w1_smadr_Tpila_(paired)_contig_19597	-7.49597	-0.161115	21.6809	3.21989e-06	0.000338525	NA							11	62	12	4	0	0	0
Sample_680_PF_w1_smadr_Tpila_(paired)_contig_48955	-7.44533	-0.23831	12.2962	0.00045389	0.0192455	NA							70	0	0	12	0	0	0
tpila-same-mixed-beh.fa_rep_c31014	-7.43467	-0.216501	16.947	3.84375e-05	0.0027575	gi|332022418|gb|EGI62726.1| Aminopeptidase N [Acromyrmex echinatior]	476	187.963	5.94369e-52	94	6	536	0	57	8	20	0	0	0
Sample_683_PF_w10_smadr_Tpila_(paired)_contig_35952	-7.42364	-0.237487	23.4133	1.30669e-06	0.000159361	NA							7	13	50	13	0	0	0
Sample_682_PF_w7_smadr_Tpila_(paired)_contig_45994	-7.37916	-0.289161	17.977	2.23588e-05	0.00178808	NA							35	0	24	20	0	0	0
Sample_680_PF_w1_smadr_Tpila_(paired)_contig_43264	-7.37887	-0.280241	17.703	2.58218e-05	0.00201546	NA							37	13	30	0	0	0	0
tpila-same-mixed-beh.fa_rep_c35464	-7.35868	-0.315418	12.2376	0.000468362	0.0197254	NA							17	0	0	60	0	0	0
Sample_683_PF_w10_smadr_Tpila_(paired)_contig_12504	-7.33976	2.77359	10.7526	0.00104133	0.0358246	gi|332018042|gb|EGI58667.1| Cytoplasmic phosphatidylinositol transfer protein 1 [Acromyrmex echinatior]	691	270.781	1.64078e-76	146	133	858	1	1	0	733	0	0	3
Sample_682_PF_w7_smadr_Tpila_(paired)_contig_42555	-7.3235	-0.318363	17.5707	2.76818e-05	0.00211994	NA							0	27	37	14	0	0	0
Sample_683_PF_w10_smadr_Tpila_(paired)_contig_41890	-7.31152	-0.351224	13.8234	0.000200823	0.0103124	NA							0	7	3	65	0	0	0
Sample_680_PF_w1_smadr_Tpila_(paired)_contig_40281	-7.28275	-0.361163	27.4634	1.60097e-07	2.48727e-05	NA							16	18	25	16	0	0	0
Sample_680_PF_w1_smadr_Tpila_(paired)_contig_46046	-7.28006	-0.362146	23.3532	1.34816e-06	0.000163601	NA							31	25	14	5	0	0	0
Sample_680_PF_w1_smadr_Tpila_(paired)_contig_28991	-7.26098	-0.388424	16.8493	4.04691e-05	0.00287366	NA							40	15	0	18	0	0	0
Sample_682_PF_w7_smadr_Tpila_(paired)_contig_46525	-7.25235	-0.381451	17.6744	2.62132e-05	0.002033	NA							0	28	24	22	0	0	0
Sample_683_PF_w10_smadr_Tpila_(paired)_contig_2188	-7.2367	-0.417204	14.0754	0.000175626	0.00927226	gi|332026183|gb|EGI66325.1| THUMP domain-containing protein 3 [Acromyrmex echinatior]	1470	570.852	0	278	271	1299	1	4	2	64	0	0	0
Sample_680_PF_w1_smadr_Tpila_(paired)_contig_28878	-7.22814	-0.420141	11.3451	0.000756468	0.0281271	NA							63	8	0	0	0	0	0
Sample_683_PF_w10_smadr_Tpila_(paired)_contig_42294	-7.22333	-0.421664	12.1087	0.000501874	0.0208543	NA							0	0	30	41	0	0	0
Sample_680_PF_w1_smadr_Tpila_(paired)_contig_24109	-7.22087	-0.402107	16.9894	3.75882e-05	0.00271252	NA							15	38	20	0	0	0	0
Sample_683_PF_w10_smadr_Tpila_(paired)_contig_43109	-7.21546	-0.434966	11.0792	0.000873	0.0313039	NA							0	6	0	64	0	0	0
Sample_683_PF_w10_smadr_Tpila_(paired)_contig_43515	-7.20883	-0.437157	11.4775	0.000704453	0.0266605	NA							0	11	0	59	0	0	0
Sample_683_PF_w10_smadr_Tpila_(paired)_contig_30508	-7.19808	-0.440342	24.5077	7.40153e-07	9.78506e-05	NA							19	11	12	28	0	0	0
Sample_683_PF_w10_smadr_Tpila_(paired)_contig_34471	-7.16229	-0.473665	20.8891	4.8666e-06	0.000488673	NA							17	10	5	36	0	0	0
Sample_684_PF_y1_smifors_Tpila_(paired)_contig_36830	-7.14918	-0.48911	14.0317	0.000179759	0.00942922	NA							53	0	9	5	0	0	0
Sample_682_PF_w7_smadr_Tpila_(paired)_contig_24408	-7.14044	-0.491713	22.0337	2.67907e-06	0.000291725	NA							17	6	13	31	0	0	0
Sample_683_PF_w10_smadr_Tpila_(paired)_contig_49434	-7.13317	-0.505677	10.977	0.000922498	0.0327766	NA							0	0	8	58	0	0	0
Sample_680_PF_w1_smadr_Tpila_(paired)_contig_46329	-7.11002	-0.502002	23.7019	1.12471e-06	0.000139256	NA							11	26	20	10	0	0	0
Sample_682_PF_w7_smadr_Tpila_(paired)_contig_42528	-7.10011	-0.516159	24.87	6.13293e-07	8.28761e-05	NA							16	20	13	17	0	0	0
Sample_683_PF_w10_smadr_Tpila_(paired)_contig_34128	-7.07489	-0.523869	11.5091	0.000692561	0.026436	NA							0	23	43	0	0	0	0
Sample_683_PF_w10_smadr_Tpila_(paired)_contig_44455	-7.06574	-0.538189	13.5023	0.000238265	0.0116196	NA							0	9	52	4	0	0	0
Sample_683_PF_w10_smadr_Tpila_(paired)_contig_29126	-7.05854	-0.540685	15.4038	8.68121e-05	0.00539465	NA							0	36	10	19	0	0	0
tpila-same-mixed-beh.fa_rep_c32846	-7.05747	-0.552404	13.6997	0.000214484	0.0107979	NA							0	3	44	17	0	0	0
Sample_683_PF_w10_smadr_Tpila_(paired)_contig_49963	-7.04579	-0.544354	11.4713	0.000706801	0.0267286	gi|322788738|gb|EFZ14331.1| hypothetical protein SINV_80623 [Solenopsis invicta]	208	84.7297	4.15389e-18	38	164	298	0	33	32	0	0	0	0
Sample_680_PF_w1_smadr_Tpila_(paired)_contig_48104	-7.04033	-0.557952	15.3307	9.02382e-05	0.00554419	NA							13	37	0	14	0	0	0
Sample_683_PF_w10_smadr_Tpila_(paired)_contig_36239	-7.02761	-0.585436	15.5553	8.01261e-05	0.00506977	NA							14	0	26	22	0	0	0
tpila-same-mixed-beh.fa_rep_c17858	-7.02624	-0.574106	18.0682	2.13136e-05	0.00171574	NA							8	30	2	23	0	0	0
Sample_683_PF_w10_smadr_Tpila_(paired)_contig_41391	-7.00519	-0.604395	20.6134	5.62015e-06	0.000554996	NA							16	8	8	29	0	0	0
Sample_680_PF_w1_smadr_Tpila_(paired)_contig_44130	-6.99369	-0.608	22.9043	1.70267e-06	0.000199667	NA							22	13	13	13	0	0	0
Sample_680_PF_w1_smadr_Tpila_(paired)_contig_31376	-6.98861	-0.609599	22.3263	2.30039e-06	0.000254467	NA							12	11	25	13	0	0	0
Sample_683_PF_w10_smadr_Tpila_(paired)_contig_28585	-6.96045	-0.643053	16.928	3.88254e-05	0.00277715	NA							4	4	13	38	0	0	0
Sample_683_PF_w10_smadr_Tpila_(paired)_contig_46234	-6.9535	-0.658372	9.9509	0.00160771	0.048709	NA							4	0	0	54	0	0	0
Sample_683_PF_w10_smadr_Tpila_(paired)_contig_36780	-6.94599	-0.660574	10.0786	0.00150005	0.0461976	gi|332023031|gb|EGI63296.1| Heparanase [Acromyrmex echinatior]	179	73.559	3.37132e-13	40	4	222	0	5	0	53	0	0	0
Sample_683_PF_w10_smadr_Tpila_(paired)_contig_36714	-6.94048	-0.63642	10.9518	0.000935132	0.0330569	NA							0	40	0	20	0	0	0
tpila-same-mixed-beh.fa_c32812	-6.93987	-0.649341	20.0033	7.73074e-06	0.000735143	NA							8	21	6	24	0	0	0
Sample_683_PF_w10_smadr_Tpila_(paired)_contig_47934	-6.93655	-0.650371	20.8439	4.98273e-06	0.0004981	NA							12	23	6	18	0	0	0
Sample_680_PF_w1_smadr_Tpila_(paired)_contig_47282	-6.934	-0.638407	14.0921	0.000174074	0.0092199	gi|322789642|gb|EFZ14843.1| hypothetical protein SINV_09596 [Solenopsis invicta]	162	67.0106	2.55432e-12	31	8	121	13	40	7	0	0	0	0
Sample_682_PF_w7_smadr_Tpila_(paired)_contig_46268	-6.91934	-0.668085	13.5893	0.000227482	0.011232	NA							6	0	41	11	0	0	0
Sample_682_PF_w7_smadr_Tpila_(paired)_contig_34782	-6.9083	-0.671479	14.877	0.000114756	0.00672043	NA							0	23	11	24	0	0	0
tpila-same-mixed-beh.fa_rep_c30921	-6.89875	-0.673951	10.3861	0.00126966	0.0409912	NA							0	9	49	0	0	0	0
Sample_682_PF_w7_smadr_Tpila_(paired)_contig_32404	-6.89792	-0.687437	17.2396	3.29492e-05	0.00243171	NA							15	2	31	9	0	0	0
Sample_683_PF_w10_smadr_Tpila_(paired)_contig_45374	-6.89491	-0.688393	21.6461	3.27869e-06	0.000343228	NA							11	15	10	21	0	0	0
Sample_683_PF_w10_smadr_Tpila_(paired)_contig_43295	-6.86364	-0.710869	13.7628	0.000207404	0.0105945	NA							5	24	0	27	0	0	0
Sample_683_PF_w10_smadr_Tpila_(paired)_contig_13954	-6.84655	1.69644	18.5411	1.66276e-05	0.00139372	gi|307184874|gb|EFN71152.1| Trypsin-7 [Camponotus floridanus]	669	262.307	3.02396e-83	129	1	759	2	14	6	322	0	1	1
Sample_680_PF_w1_smadr_Tpila_(paired)_contig_33613	-6.8298	-0.747813	14.4471	0.000144153	0.00802491	gi|307183286|gb|EFN70155.1| Maltase 1 [Camponotus floridanus]	454	179.489	1.14596e-49	92	2	439	37	4	12	1	0	0	0
Sample_680_PF_w1_smadr_Tpila_(paired)_contig_36217	-6.80255	-0.755473	10.4946	0.00119721	0.0393025	NA							27	27	0	0	0	0	0
Sample_683_PF_w10_smadr_Tpila_(paired)_contig_41229	-6.79717	-0.77101	18.1154	2.07908e-05	0.0016792	NA							5	7	16	25	0	0	0
Sample_683_PF_w10_smadr_Tpila_(paired)_contig_29852	-6.78489	-0.774578	10.3568	0.00128997	0.0415097	NA							0	23	0	30	0	0	0
Sample_683_PF_w10_smadr_Tpila_(paired)_contig_46048	-6.7755	-0.791393	16.9756	3.78637e-05	0.00272801	NA							5	5	13	29	0	0	0
Sample_680_PF_w1_smadr_Tpila_(paired)_contig_38240	-6.77472	-0.763104	12.7707	0.000352082	0.0158155	NA							5	40	9	0	0	0	0
Sample_683_PF_w10_smadr_Tpila_(paired)_contig_44510	-6.77173	-0.79261	13.4524	0.000244692	0.0118303	NA							8	14	0	30	0	0	0
Sample_680_PF_w1_smadr_Tpila_(paired)_contig_42855	-6.76499	-0.794383	16.5477	4.74403e-05	0.00329669	NA							28	15	3	6	0	0	0
tpila-same-mixed-beh.fa_c32858	-6.75589	-0.796829	17.5592	2.785e-05	0.00212948	NA							10	8	29	5	0	0	0
Sample_680_PF_w1_smadr_Tpila_(paired)_contig_18473	-6.74837	-0.813534	16.4785	4.92059e-05	0.00337611	NA							23	9	2	17	0	0	0
Sample_680_PF_w1_smadr_Tpila_(paired)_contig_40423	-6.74521	-0.799747	14.153	0.000168524	0.00906407	NA							14	19	19	0	0	0	0
Sample_683_PF_w10_smadr_Tpila_(paired)_contig_47518	-6.68896	-0.859627	18.3523	1.83593e-05	0.00150525	NA							15	7	8	19	0	0	0
Sample_683_PF_w10_smadr_Tpila_(paired)_contig_41558	-6.67689	-0.862929	19.8007	8.59499e-06	0.000803236	NA							12	12	12	13	0	0	0
Sample_680_PF_w1_smadr_Tpila_(paired)_contig_37510	-6.64563	-0.871052	12.4924	0.000408615	0.0177344	NA							11	32	6	0	0	0	0
Sample_680_PF_w1_smadr_Tpila_(paired)_contig_18081	-6.63645	-0.889167	15.9727	6.42634e-05	0.004208	NA							17	22	3	6	0	0	0
Sample_683_PF_w10_smadr_Tpila_(paired)_contig_44352	-6.63056	-0.906456	16.252	5.54503e-05	0.0037414	NA							8	8	5	26	0	0	0
tpila-same-mixed-beh.fa_rep_c31813	-6.62159	-0.908893	11.9706	0.000540461	0.0221557	gi|332030476|gb|EGI70164.1| Aminopeptidase N [Acromyrmex echinatior]	343	136.732	5.24452e-34	72	3	419	0	14	4	29	0	0	0
Sample_680_PF_w1_smadr_Tpila_(paired)_contig_45082	-6.61854	-0.893625	12.4107	0.000426888	0.0183156	NA							12	30	6	0	0	0	0
Sample_683_PF_w10_smadr_Tpila_(paired)_contig_46835	-6.61739	-0.926364	10.8216	0.00100322	0.0346846	NA							20	1	0	25	0	0	0
Sample_680_PF_w1_smadr_Tpila_(paired)_contig_8853	-6.59715	-0.93129	14.6622	0.000128602	0.00733754	NA							29	9	3	5	0	0	0
Sample_680_PF_w1_smadr_Tpila_(paired)_contig_47783	-6.58222	-0.935069	12.4159	0.000425704	0.0182809	NA							24	15	7	0	0	0	0
tpila-same-mixed-beh.fa_rep_c26047	-6.57654	-0.953131	13.642	0.000221177	0.0110364	NA							18	5	1	21	0	0	0
Sample_684_PF_y1_smifors_Tpila_(paired)_contig_30933	-6.57518	-0.953454	13.6341	0.000222117	0.0110567	NA							3	3	8	31	0	0	0
Sample_680_PF_w1_smadr_Tpila_(paired)_contig_48919	-6.57071	-0.954651	12.0274	0.000524241	0.0216913	NA							28	8	0	9	0	0	0
Sample_680_PF_w1_smadr_Tpila_(paired)_contig_48511	-6.55847	-0.957545	17.6351	2.67605e-05	0.00206233	NA							16	8	13	8	0	0	0
tpila-same-mixed-beh.fa_s21659	-6.54809	-0.960193	11.5098	0.000692306	0.026436	NA							24	18	3	0	0	0	0
Sample_680_PF_w1_smadr_Tpila_(paired)_contig_49850	-6.50262	-0.988244	10.9662	0.000927906	0.0328758	NA							0	26	2	16	0	0	0
Sample_680_PF_w1_smadr_Tpila_(paired)_contig_30804	-6.46805	-1.01386	12.1429	0.000492743	0.0205449	gi|307194527|gb|EFN76819.1| Protein claret segregational [Harpegnathos saltator]	546	214.927	4.24743e-62	112	12	629	10	20	13	0	0	0	0
Sample_683_PF_w10_smadr_Tpila_(paired)_contig_18391	-6.46298	-1.01509	13.018	0.000308512	0.014252	gi|332019536|gb|EGI60015.1| Carboxypeptidase B [Acromyrmex echinatior]	583	229.18	1.23895e-69	102	6	332	1	21	17	4	0	0	0
Sample_680_PF_w1_smadr_Tpila_(paired)_contig_49485	-6.4417	-1.03791	11.5288	0.000685263	0.0262808	NA							6	23	0	13	0	0	0
Sample_680_PF_w1_smadr_Tpila_(paired)_contig_43857	-6.41601	-1.06204	11.5113	0.000691747	0.026436	NA							20	14	7	0	0	0	0
Sample_683_PF_w10_smadr_Tpila_(paired)_contig_43940	-6.39485	-1.08545	14.4001	0.000147798	0.00815612	NA							4	5	13	18	0	0	0
tpila-same-mixed-beh.fa_rep_c35549	-6.39306	-1.08598	11.6094	0.000656197	0.0255477	NA							15	12	0	13	0	0	0
Sample_680_PF_w1_smadr_Tpila_(paired)_contig_35831	-6.39149	-1.08629	11.0785	0.00087335	0.0313039	NA							24	8	8	0	0	0	0
Sample_683_PF_w10_smadr_Tpila_(paired)_contig_6537	-6.3862	2.14666	10.1941	0.00140887	0.0441704	gi|307184874|gb|EFN71152.1| Trypsin-7 [Camponotus floridanus]	671	263.077	2.46371e-82	130	147	899	7	0	0	464	1	0	3
Sample_680_PF_w1_smadr_Tpila_(paired)_contig_49304	-6.35684	-1.11321	10.4337	0.00123739	0.0402691	NA							26	9	4	0	0	0	0
tpila-same-mixed-beh.fa_c30637	-6.34623	-1.11558	10.8812	0.000971437	0.0338805	NA							5	17	0	17	0	0	0
Sample_683_PF_w10_smadr_Tpila_(paired)_contig_47295	-6.33646	-1.13739	10.0437	0.00152866	0.0469564	NA							5	5	0	28	0	0	0
Sample_680_PF_w1_smadr_Tpila_(paired)_contig_42078	-6.33514	-1.13749	12.964	0.000317539	0.0145879	NA							16	3	3	16	0	0	0
Sample_683_PF_w10_smadr_Tpila_(paired)_contig_47255	-6.32984	-1.13878	10.9423	0.000939923	0.0331782	NA							17	7	0	14	0	0	0
Sample_683_PF_w10_smadr_Tpila_(paired)_contig_45666	-6.32954	-1.13889	10.2039	0.00140146	0.0440512	NA							4	8	0	26	0	0	0
Sample_683_PF_w10_smadr_Tpila_(paired)_contig_37757	-6.3262	-1.13958	10.9685	0.00092676	0.0328758	NA							10	9	0	19	0	0	0
Sample_680_PF_w1_smadr_Tpila_(paired)_contig_36638	-6.32038	-1.14071	15.2765	9.28632e-05	0.00563849	NA							13	8	6	11	0	0	0
Sample_682_PF_w7_smadr_Tpila_(paired)_contig_18028	-6.31765	1.88887	14.6924	0.000126553	0.00727185	NA							242	156	3	0	4	0	0
tpila-same-mixed-beh.fa_rep_c23564	-6.30039	6.72847	86.4843	1.40854e-20	1.8571e-17	gi|332025926|gb|EGI66082.1| Fatty acid synthase [Acromyrmex echinatior]	2222	860.522	0	443	168	2612	1455	3253	4250	2846	5	31	73
Sample_680_PF_w1_smadr_Tpila_(paired)_contig_49491	-6.29559	-1.14631	13.9519	0.000187544	0.00976408	NA							5	20	5	8	0	0	0
Sample_683_PF_w10_smadr_Tpila_(paired)_contig_38885	-6.2954	-1.16619	12.8559	0.00033642	0.0152738	NA							8	2	7	20	0	0	0
Sample_680_PF_w1_smadr_Tpila_(paired)_contig_34645	-6.29386	-1.14666	13.8059	0.000202702	0.0103846	NA							8	19	8	3	0	0	0
Sample_680_PF_w1_smadr_Tpila_(paired)_contig_42337	-6.29067	-1.14717	10.9165	0.000953091	0.0334976	NA							7	17	14	0	0	0	0
Sample_680_PF_w1_smadr_Tpila_(paired)_contig_36290	-6.28801	-1.14775	10.3605	0.00128741	0.0414603	NA							11	23	4	0	0	0	0
tpila-same-mixed-beh.fa_rep_c34519	-6.26313	-1.17313	10.9015	0.000960885	0.0336855	NA							0	12	15	10	0	0	0
tpila-same-mixed-beh.fa_rep_c34139	-6.25579	5.60338	88.1608	6.03428e-21	8.92032e-18	gi|383855382|ref|XP_003703192.1| PREDICTED: geranylgeranyl pyrophosphate synthase-like [Megachile rotundata]	596	234.187	5.79093e-73	115	609	1304	1102	2047	1036	1226	1	10	40
tpila-same-mixed-beh.fa_rep_c36143	-6.24719	-1.19701	12.394	0.000430723	0.0184442	NA							17	2	13	4	0	0	0
tpila-same-mixed-beh.fa_rep_c20338	-6.24131	-1.19825	10.1002	0.00148254	0.0458319	NA							6	0	23	7	0	0	0
tpila-same-mixed-beh.fa_rep_c17487	-6.23218	1.55715	33.0418	9.01999e-09	1.96438e-06	NA							184	15	86	28	0	3	0
tpila-same-mixed-beh.fa_c31247	-6.22606	-1.2016	13.8603	0.00019691	0.0101649	NA							9	16	4	7	0	0	0
Sample_683_PF_w10_smadr_Tpila_(paired)_contig_19616	-6.22122	-1.20248	10.6612	0.00109407	0.0369358	NA							12	15	9	0	0	0	0
Sample_682_PF_w7_smadr_Tpila_(paired)_contig_32284	-6.21624	-1.2035	11.5614	0.00067334	0.0260282	NA							2	12	20	2	0	0	0
Sample_680_PF_w1_smadr_Tpila_(paired)_contig_30336	-6.19956	-1.22805	13.0835	0.000297914	0.0138675	NA							16	10	3	6	0	0	0
Sample_683_PF_w10_smadr_Tpila_(paired)_contig_43893	-6.16724	-1.25623	12.4741	0.000412628	0.0178451	NA							10	7	2	15	0	0	0
Sample_680_PF_w1_smadr_Tpila_(paired)_contig_48471	-6.14253	-1.26131	13.7306	0.000210992	0.0107142	NA							6	14	8	6	0	0	0
Sample_680_PF_w1_smadr_Tpila_(paired)_contig_36562	-6.13589	-1.26249	10.0129	0.00155451	0.0475149	gi|494771137|ref|WP_007506545.1| hypothetical protein, partial [Caldalkalibacillus thermarum] >gi|334178754|gb|EGL81434.1| hypothetical protein CathTA2_0037 [Caldalkalibacillus thermarum TA2.A1]	219	88.9669	3.66004e-20	44	72	257	11	17	6	0	0	0	0
Sample_683_PF_w10_smadr_Tpila_(paired)_contig_39688	-6.07318	-1.31973	12.1727	0.000484939	0.0202714	NA							16	8	4	4	0	0	0
Sample_680_PF_w1_smadr_Tpila_(paired)_contig_38746	-6.05811	-1.3227	12.4476	0.000418521	0.0180679	NA							10	13	6	3	0	0	0
tpila-same-mixed-beh.fa_c32582	-5.94109	-1.41642	11.4539	0.000713454	0.0268968	gi|332016543|gb|EGI57424.1| SEC14 domain and spectrin repeat-containing protein 1 [Acromyrmex echinatior]	356	141.739	9.76471e-37	65	2	211	13	5	3	8	0	0	0
Sample_683_PF_w10_smadr_Tpila_(paired)_contig_19614	-5.93548	-1.41744	11.4036	0.000733011	0.0274854	NA							3	6	6	14	0	0	0
tpila-same-mixed-beh.fa_rep_c17251	-5.87367	3.03224	138.398	5.96411e-32	3.63684e-28	gi|322797846|gb|EFZ19754.1| hypothetical protein SINV_16081 [Solenopsis invicta]	170	70.0922	8.33284e-12	35	401	583	213	310	222	154	6	3	3
Sample_680_PF_w1_smadr_Tpila_(paired)_contig_17243	-5.86719	0.768289	18.7666	1.47734e-05	0.00125556	NA							0	48	33	96	0	1	1
Sample_683_PF_w10_smadr_Tpila_(paired)_contig_44830	-5.8365	-1.4863	10.9577	0.000932165	0.0329986	NA							4	4	7	12	0	0	0
Sample_683_PF_w10_smadr_Tpila_(paired)_contig_48736	-5.82836	-1.48769	11.3937	0.000736931	0.0275899	NA							5	5	10	7	0	0	0
Sample_682_PF_w7_smadr_Tpila_(paired)_contig_29620	-5.82227	-1.48872	10.5938	0.00113466	0.0378606	gi|307214513|gb|EFN89523.1| hypothetical protein EAI_13185 [Harpegnathos saltator]	197	80.4925	2.60692e-17	38	3	218	3	5	14	5	0	0	0
Sample_680_PF_w1_smadr_Tpila_(paired)_contig_49767	-5.81339	-1.4903	10.9108	0.000956032	0.0335768	gi|494812999|ref|WP_007548407.1| hypothetical protein, partial [Wolbachia endosymbiont of Drosophila ananassae] >gi|58535296|gb|EAL59373.1| conserved hypothetical protein, partial [Wolbachia endosymbiont of Drosophila ananassae]	308	123.25	2.88247e-33	75	2	241	3	12	6	6	0	0	0
Sample_683_PF_w10_smadr_Tpila_(paired)_contig_11752	-5.77868	-1.52298	10.7352	0.00105114	0.0360554	gi|307171194|gb|EFN63180.1| hypothetical protein EAG_03643 [Camponotus floridanus]	253	102.064	3.83165e-26	47	1	159	6	7	3	10	0	0	0
Sample_683_PF_w10_smadr_Tpila_(paired)_contig_5453	-5.7534	3.12727	11.133	0.000848037	0.0306443	gi|332016434|gb|EGI57347.1| hypothetical protein G5I_14818 [Acromyrmex echinatior]	525	206.838	5.1776e-59	109	61	579	3	4	5	921	0	7	6
Sample_683_PF_w10_smadr_Tpila_(paired)_contig_850	-5.6385	7.02631	45.9314	1.2247e-11	5.02054e-09	gi|332026584|gb|EGI66698.1| hypothetical protein G5I_04754 [Acromyrmex echinatior]	683	267.7	6.50672e-78	137	553	1137	1731	4592	4566	3564	54	3	156
tpila-same-mixed-beh.fa_rep_c22536	-5.59735	3.6051	112.451	2.84635e-26	7.71409e-23	NA							235	460	279	362	6	0	15
tpila-same-mixed-beh.fa_rep_c8773	-5.57863	5.55458	133.854	5.8793e-31	2.60736e-27	gi|322784591|gb|EFZ11482.1| hypothetical protein SINV_14578 [Solenopsis invicta]	779	304.679	3.41656e-98	142	1	498	682	1264	2088	1156	17	15	50
tpila-same-mixed-beh.fa_c23758	-5.48739	4.14413	13.6116	0.000224787	0.0111441	gi|332018818|gb|EGI59377.1| hypothetical protein G5I_12475 [Acromyrmex echinatior]	707	276.944	4.99014e-80	182	146	961	16	7	11	1856	13	8	13
tpila-same-mixed-beh.fa_c25670	-5.40966	-0.356162	18.8968	1.37983e-05	0.00118507	NA							28	7	24	15	0	0	1
tpila-same-mixed-beh.fa_rep_c35449	-5.34073	0.289484	15.3322	9.01673e-05	0.00554419	gi|332024406|gb|EGI64604.1| Alcohol dehydrogenase [NADP+] A [Acromyrmex echinatior]	1026	399.823	8.84497e-134	191	385	1107	22	46	0	55	0	1	1
tpila-same-mixed-beh.fa_rep_c8136	-5.28408	5.02044	170.252	6.51897e-39	6.3603e-35	gi|307181580|gb|EFN69124.1| Fatty acid synthase [Camponotus floridanus]	1359	528.094	0	249	27	1145	493	995	1137	941	14	17	39
Sample_683_PF_w10_smadr_Tpila_(paired)_contig_36779	-5.23938	-0.45472	10.1501	0.00144291	0.0448627	NA							0	50	4	15	0	0	1
tpila-same-mixed-beh.fa_rep_c24861	-5.19797	6.47743	12.7479	0.000356409	0.0159219	gi|322803118|gb|EFZ23206.1| hypothetical protein SINV_15833 [Solenopsis invicta]	217	88.1965	3.19104e-15	106	256	1185	1072	7	39	8400	87	11	109
Sample_682_PF_w7_smadr_Tpila_(paired)_contig_13691	-5.10396	0.812889	33.6701	6.52973e-09	1.44791e-06	NA							53	44	66	19	3	1	0
tpila-same-mixed-beh.fa_rep_c7386	-5.04735	0.510076	27.7877	1.35387e-07	2.17256e-05	NA							20	45	40	40	0	0	3
tpila-same-mixed-beh.fa_rep_c19324	-5.02353	5.40121	219.163	1.37706e-49	3.35886e-45	gi|322784586|gb|EFZ11477.1| hypothetical protein SINV_10115 [Solenopsis invicta]	404	160.229	1.19271e-39	75	2	379	582	1251	1651	1150	53	29	33
Sample_684_PF_y1_smifors_Tpila_(paired)_contig_37812	-5.02313	0.430943	23.1831	1.47286e-06	0.000176105	NA							65	23	33	15	0	3	0
tpila-same-mixed-beh.fa_rep_c23998	-5.00867	0.437763	10.0816	0.00149758	0.0461505	gi|332030476|gb|EGI70164.1| Aminopeptidase N [Acromyrmex echinatior]	845	330.102	1.06471e-110	180	310	1293	0	108	3	28	0	3	0
Sample_682_PF_w7_smadr_Tpila_(paired)_contig_32167	-4.97283	0.278898	10.4228	0.00124471	0.0404804	NA							61	3	0	56	3	0	0
tpila-same-mixed-beh.fa_c31329	-4.97266	-0.118743	19.4503	1.03251e-05	0.000927608	NA							43	18	12	16	2	0	0
Sample_680_PF_w1_smadr_Tpila_(paired)_contig_21823	-4.78606	-0.224375	19.1851	1.18634e-05	0.00103716	gi|332019357|gb|EGI59858.1| hypothetical protein G5I_11953 [Acromyrmex echinatior]	183	75.0998	9.44577e-14	75	15	269	12	29	22	19	0	2	0
Sample_680_PF_w1_smadr_Tpila_(paired)_contig_31165	-4.77481	0.207474	10.6831	0.00108119	0.0366561	NA							80	13	21	0	0	3	0
tpila-same-mixed-beh.fa_rep_c17240	-4.74728	0.178196	15.4717	8.37488e-05	0.00527164	NA							22	10	8	71	0	3	0
Sample_680_PF_w1_smadr_Tpila_(paired)_contig_46364	-4.68743	1.09138	21.847	2.95278e-06	0.000315244	NA							85	96	23	18	0	0	6
tpila-same-mixed-beh.fa_rep_c8159	-4.6832	9.11682	144.156	3.28401e-33	2.28863e-29	gi|307180374|gb|EFN68400.1| Fatty acid synthase [Camponotus floridanus]	1644	637.876	0	313	2722	4545	8094	19707	17684	15239	671	545	654
tpila-same-mixed-beh.fa_c376	-4.60933	3.84494	14.5206	0.000138632	0.00778239	gi|322801923|gb|EFZ22476.1| hypothetical protein SINV_09234 [Solenopsis invicta]	1545	599.742	0	288	382	1443	33	45	33	1406	5	14	28
tpila-same-mixed-beh.fa_c88	-4.5885	4.08742	13.2987	0.000265592	0.012579	gi|322783103|gb|EFZ10762.1| hypothetical protein SINV_11731 [Solenopsis invicta]	898	350.517	3.09084e-105	211	1178	2113	22	25	28	1718	23	19	19
tpila-same-mixed-beh.fa_rep_c34777	-4.58678	0.303369	18.9333	1.35366e-05	0.0011667	gi|307176254|gb|EFN65885.1| G-protein coupled receptor Mth2 [Camponotus floridanus]	1377	535.028	1.97384e-179	297	429	1859	31	12	20	59	4	0	0
Sample_680_PF_w1_smadr_Tpila_(paired)_contig_32708	-4.56312	0.877737	15.727	7.31711e-05	0.00471533	NA							70	99	15	6	0	6	0
tpila-same-mixed-beh.fa_rep_c33723	-4.53969	5.19199	175.22	5.36105e-40	6.5382e-36	gi|307170725|gb|EFN62855.1| Fatty acid synthase [Camponotus floridanus]	1520	590.112	0	274	1	1515	474	1361	1239	909	44	44	47
Sample_680_PF_w1_smadr_Tpila_(paired)_contig_39965	-4.53213	0.841005	26.4868	2.65339e-07	3.94636e-05	NA							51	27	65	40	0	6	0
tpila-same-mixed-beh.fa_rep_c11433	-4.51431	0.589821	11.1105	0.000858422	0.0309051	NA							72	0	50	29	0	5	0
Sample_680_PF_w1_smadr_Tpila_(paired)_contig_361	-4.46072	8.77759	97.5046	5.37307e-23	9.36123e-20	gi|307180374|gb|EFN68400.1| Fatty acid synthase [Camponotus floridanus]	4244	1639.4	0	808	3256	7827	11482	11507	14297	10257	429	301	909
Sample_680_PF_w1_smadr_Tpila_(paired)_contig_25931	-4.44365	-0.514774	11.102	0.000862344	0.0309934	NA							32	9	21	2	0	2	0
Sample_680_PF_w1_smadr_Tpila_(paired)_contig_46505	-4.41532	0.144583	10.6353	0.00110947	0.0372816	NA							20	38	51	0	4	0	0
Sample_680_PF_w1_smadr_Tpila_(paired)_contig_25081	-4.40017	-0.495649	12.8976	0.000329007	0.0149859	gi|332026608|gb|EGI66717.1| Kelch domain-containing protein 6 [Acromyrmex echinatior]	383	152.14	1.38295e-41	70	1	327	21	21	4	19	0	0	2
tpila-same-mixed-beh.fa_rep_c29814	-4.33179	0.159273	13.908	0.000191982	0.00995265	NA							42	30	3	34	0	4	0
Sample_680_PF_w1_smadr_Tpila_(paired)_contig_15194	-4.31316	0.151472	10.3403	0.00130155	0.0417721	gi|322780447|gb|EFZ09935.1| hypothetical protein SINV_12016 [Solenopsis invicta]	169	69.707	4.86272e-13	43	3	143	39	35	35	0	0	4	0
Sample_680_PF_w1_smadr_Tpila_(paired)_contig_45598	-4.30017	-0.673537	13.2458	0.000273184	0.0128512	NA							18	18	13	7	2	0	0
Sample_680_PF_w1_smadr_Tpila_(paired)_contig_43856	-4.22769	-0.331794	11.6663	0.000636409	0.0249807	NA							35	25	3	11	3	0	0
Sample_680_PF_w1_smadr_Tpila_(paired)_contig_20908	-4.19054	-0.360332	13.4941	0.000239313	0.0116279	gi|322793685|gb|EFZ17109.1| hypothetical protein SINV_04932 [Solenopsis invicta]	275	110.538	7.7461e-29	59	3	227	12	12	12	36	3	0	0
Sample_683_PF_w10_smadr_Tpila_(paired)_contig_3111	-4.15934	1.71487	9.99873	0.00156648	0.0477909	gi|322782972|gb|EFZ10690.1| hypothetical protein SINV_12703 [Solenopsis invicta]	971	378.637	3.98379e-127	175	470	1144	4	6	6	320	10	4	2
Sample_680_PF_w1_smadr_Tpila_(paired)_contig_29291	-4.1512	-0.0795048	13.4992	0.000238666	0.0116196	NA							13	6	36	35	4	0	0
tpila-same-mixed-beh.fa_rep_c21462	-4.11312	-0.376116	15.35	8.93212e-05	0.00550867	gi|307176190|gb|EFN65847.1| hypothetical protein EAG_02388 [Camponotus floridanus]	170	70.0922	1.9839e-17	40	336	572	22	15	10	24	2	0	1
tpila-same-mixed-beh.fa_rep_c16535	-4.10934	2.26785	12.775	0.00035129	0.0157945	NA							11	14	16	456	7	8	8
Sample_680_PF_w1_smadr_Tpila_(paired)_contig_16496	-4.08926	-0.795619	12.0005	0.00053185	0.0219132	NA							14	10	14	12	0	2	0
tpila-same-mixed-beh.fa_rep_c17351	-4.0647	1.59217	31.4857	2.00918e-08	3.9843e-06	NA							37	62	130	84	10	0	5
tpila-same-mixed-beh.fa_rep_c20943	-4.04702	0.166516	16.51	4.83948e-05	0.00334062	gi|332022441|gb|EGI62749.1| Stress-activated protein kinase JNK [Acromyrmex echinatior]	277	111.309	5.01204e-27	50	2	166	19	36	10	44	1	4	0
tpila-same-mixed-beh.fa_c23834	-4.03615	0.203996	14.474	0.000142111	0.00793202	NA							5	59	19	30	2	0	3
tpila-same-mixed-beh.fa_rep_c22067	-3.99726	1.55103	25.6301	4.13544e-07	5.84751e-05	NA							51	89	136	29	13	3	0
Sample_680_PF_w1_smadr_Tpila_(paired)_contig_48472	-3.97355	0.44178	16.2039	5.68756e-05	0.00380077	NA							32	61	27	15	7	0	0
Sample_680_PF_w1_smadr_Tpila_(paired)_contig_49361	-3.94128	0.220886	12.9638	0.000317577	0.0145879	NA							6	42	48	18	6	0	0
Sample_683_PF_w10_smadr_Tpila_(paired)_contig_13330	-3.90335	-0.296817	10.1588	0.00143613	0.0447759	NA							7	14	7	47	4	0	0
Sample_680_PF_w1_smadr_Tpila_(paired)_contig_41056	-3.85392	-0.231167	10.7812	0.00102538	0.0353756	gi|270014460|gb|EFA10908.1| hypothetical protein TcasGA2_TC001734 [Tribolium castaneum]	208	84.7297	1.0656e-16	38	1	288	8	48	12	12	0	4	0
tpila-same-mixed-beh.fa_c25673	-3.85069	-0.497336	11.7654	0.000603416	0.024069	NA							15	23	10	16	0	0	3
Sample_682_PF_w7_smadr_Tpila_(paired)_contig_39576	-3.84934	0.54838	17.4744	2.91195e-05	0.00219897	NA							13	25	76	31	4	4	0
Sample_682_PF_w7_smadr_Tpila_(paired)_contig_40158	-3.84588	-0.632819	11.5786	0.000667167	0.0258479	NA							15	10	20	12	3	0	0
Sample_682_PF_w7_smadr_Tpila_(paired)_contig_15212	-3.82866	0.625288	16.929	3.88043e-05	0.00277715	NA							30	57	46	21	9	0	0
Sample_682_PF_w7_smadr_Tpila_(paired)_contig_6204	-3.82659	5.87099	123.98	8.51072e-29	3.19368e-25	NA							737	2084	1818	1612	154	67	130
Sample_682_PF_w7_smadr_Tpila_(paired)_contig_27010	-3.81999	1.30683	11.8382	0.000580278	0.0233948	NA							134	51	60	7	0	14	0
Sample_684_PF_y1_smifors_Tpila_(paired)_contig_33986	-3.81688	1.59677	12.564	0.000393253	0.0172209	NA							11	21	34	241	12	0	6
tpila-same-mixed-beh.fa_c28923	-3.80529	1.95942	10.9092	0.000956875	0.0335822	gi|322803118|gb|EFZ23206.1| hypothetical protein SINV_15833 [Solenopsis invicta]	185	75.8702	5.78457e-12	67	4	399	5	18	12	361	8	9	6
Sample_680_PF_w1_smadr_Tpila_(paired)_contig_15042	-3.80386	0.353995	19.8465	8.39166e-06	0.00079029	NA							35	38	29	23	5	0	2
tpila-same-mixed-beh.fa_c22770	-3.79635	1.10431	20.9403	4.73828e-06	0.000478567	NA							42	28	118	30	9	4	0
Sample_680_PF_w1_smadr_Tpila_(paired)_contig_49143	-3.78519	0.693508	12.7535	0.000355351	0.0158966	NA							32	17	93	19	0	9	0
Sample_682_PF_w7_smadr_Tpila_(paired)_contig_40798	-3.77125	1.8194	28.5799	8.99106e-08	1.52295e-05	NA							207	68	39	48	7	7	7
tpila-same-mixed-beh.fa_rep_c35679	-3.76899	-0.348107	12.9238	0.000324426	0.0148466	NA							7	19	20	26	3	0	1
Sample_680_PF_w1_smadr_Tpila_(paired)_contig_40538	-3.74639	-0.713711	10.2518	0.00136552	0.043228	NA							20	10	16	7	3	0	0
tpila-same-mixed-beh.fa_rep_c30520	-3.73169	-0.310893	14.3552	0.000151361	0.00828712	NA							16	17	18	23	0	2	2
Sample_680_PF_w1_smadr_Tpila_(paired)_contig_45120	-3.73114	0.13988	17.506	2.86404e-05	0.00217288	NA							21	35	32	18	3	0	3
Sample_682_PF_w7_smadr_Tpila_(paired)_contig_866	-3.72604	8.1873	122.763	1.57177e-28	5.47683e-25	gi|307180374|gb|EFN68400.1| Fatty acid synthase [Camponotus floridanus]	6469	2496.46	0	1267	1	6975	6919	8440	8128	7433	632	362	828
Sample_680_PF_w1_smadr_Tpila_(paired)_contig_38286	-3.71466	-0.736048	10.0622	0.00151344	0.0465512	NA							14	18	6	14	3	0	0
Sample_680_PF_w1_smadr_Tpila_(paired)_contig_27193	-3.70225	-0.391665	11.4172	0.000727665	0.0273491	NA							41	9	11	8	2	1	1
tpila-same-mixed-beh.fa_c22796	-3.68462	0.840467	22.816	1.78274e-06	0.000205596	NA							23	33	85	38	6	2	3
tpila-same-mixed-beh.fa_c22459	-3.67007	1.00587	19.1576	1.20355e-05	0.00105031	gi|322798259|gb|EFZ20027.1| hypothetical protein SINV_06623 [Solenopsis invicta]	634	248.825	3.47427e-77	127	424	1083	20	53	112	18	2	5	5
tpila-same-mixed-beh.fa_rep_c21382	-3.66293	0.483759	15.6853	7.4805e-05	0.0047952	NA							39	11	32	54	0	4	4
Sample_683_PF_w10_smadr_Tpila_(paired)_contig_47405	-3.58639	0.578905	10.1983	0.00140571	0.0441535	NA							8	5	27	105	5	5	0
Sample_682_PF_w7_smadr_Tpila_(paired)_contig_44026	-3.57752	0.4702	14.2969	0.000156125	0.00851926	gi|112983576|ref|NP_001037351.1| cathepsin D precursor [Bombyx mori] >gi|66269351|gb|AAY43135.1| CathD [Bombyx mori]	262	105.531	3.74766e-25	46	2	244	59	9	26	40	6	0	3
tpila-same-mixed-beh.fa_c32845	-3.56599	-0.307181	10.1179	0.00146835	0.0455087	NA							21	27	21	5	5	0	0
tpila-same-mixed-beh.fa_rep_c22132	-3.54966	7.36657	136.028	1.96688e-31	9.59505e-28	gi|322784581|gb|EFZ11472.1| hypothetical protein SINV_03149 [Solenopsis invicta]	360	143.28	2.24219e-33	65	2727	3008	2509	5731	5484	3746	339	479	359
tpila-same-mixed-beh.fa_rep_c30914	-3.52388	-0.221015	12.6694	0.00037169	0.0164688	NA							24	16	31	8	1	1	3
tpila-same-mixed-beh.fa_rep_c25978	-3.49919	0.44335	11.6882	0.000628966	0.0248042	NA							13	41	27	51	0	9	0
tpila-same-mixed-beh.fa_rep_c25776	-3.49899	1.62866	10.1966	0.001407	0.0441535	gi|312233134|ref|YP_004021114.1| NADH dehydrogenase subunit 1 [Solenopsis invicta] >gi|310619420|gb|ADP01795.1| NADH dehydrogenase subunit 1 [Solenopsis invicta]	410	162.54	2.67869e-45	115	63	581	60	239	5	16	10	13	0
Sample_680_PF_w1_smadr_Tpila_(paired)_contig_41606	-3.49487	0.0241996	11.1615	0.000835104	0.0302705	NA							26	44	12	14	7	0	0
tpila-same-mixed-beh.fa_rep_c24034	-3.49262	-0.0661533	14.4411	0.000144613	0.00803492	NA							10	15	32	32	2	2	2
Sample_680_PF_w1_smadr_Tpila_(paired)_contig_45616	-3.49178	-0.45754	9.93446	0.00162213	0.0490229	NA							21	11	17	16	0	0	4
tpila-same-mixed-beh.fa_rep_c16891	-3.47431	1.15017	25.031	5.6416e-07	7.75252e-05	NA							31	60	84	48	5	10	1
tpila-same-mixed-beh.fa_c32748	-3.46865	0.305553	12.3842	0.000432992	0.0185124	NA							20	49	19	31	9	0	0
Sample_682_PF_w7_smadr_Tpila_(paired)_contig_32735	-3.46776	0.935971	10.684	0.00108068	0.0366561	NA							83	52	48	7	15	0	0
Sample_680_PF_w1_smadr_Tpila_(paired)_contig_45574	-3.46634	-0.554712	9.93451	0.00162209	0.0490229	NA							12	16	16	16	0	4	0
tpila-same-mixed-beh.fa_rep_c3372	-3.44257	3.08763	65.4309	6.01883e-16	4.71039e-13	NA							161	215	283	222	19	13	31
tpila-same-mixed-beh.fa_rep_c10929	-3.43632	1.84083	32.7728	1.03586e-08	2.22609e-06	gi|332023901|gb|EGI64121.1| hypothetical protein G5I_07470 [Acromyrmex echinatior]	753	294.664	8.07697e-88	148	2001	2720	145	102	35	82	11	9	7
Sample_682_PF_w7_smadr_Tpila_(paired)_contig_46043	-3.42321	0.172089	11.791	0.000595189	0.0238129	NA							21	25	32	29	0	0	7
tpila-same-mixed-beh.fa_rep_c22809	-3.41849	2.28122	44.6915	2.30652e-11	9.07412e-09	gi|322797450|gb|EFZ19521.1| hypothetical protein SINV_01999 [Solenopsis invicta]	276	110.923	2.61754e-27	48	146	376	76	143	131	149	9	9	18
tpila-same-mixed-beh.fa_rep_c16148	-3.41831	1.20611	30.0436	4.22445e-08	7.7184e-06	gi|322787262|gb|EFZ13398.1| hypothetical protein SINV_00509 [Solenopsis invicta]	719	281.567	9.31117e-87	151	3	662	40	79	70	43	5	8	4
tpila-same-mixed-beh.fa_rep_c25672	-3.41696	0.216818	14.357	0.000151213	0.00828712	gi|332018217|gb|EGI58822.1| Ras-related protein Rab-26 [Acromyrmex echinatior]	450	177.948	3.75802e-53	84	2	259	40	42	22	7	3	3	2
tpila-same-mixed-beh.fa_c9822	-3.41422	6.83315	201.188	1.14991e-45	1.86987e-41	gi|332030484|gb|EGI70172.1| hypothetical protein G5I_00930 [Acromyrmex echinatior]	443	175.252	1.54031e-45	127	3814	4386	3102	3163	3666	2016	284	286	315
Sample_680_PF_w1_smadr_Tpila_(paired)_contig_44298	-3.40166	1.32006	17.4608	2.933e-05	0.00221144	NA							75	77	13	85	13	7	0
tpila-same-mixed-beh.fa_rep_c34330	-3.39146	7.06096	116.615	3.48521e-27	1.06262e-23	gi|307191090|gb|EFN74822.1| Fatty acid synthase [Camponotus floridanus]	2403	930.243	0	471	2	2341	1973	4396	4351	3299	382	237	429
tpila-same-mixed-beh.fa_c30923	-3.38837	0.997152	16.2682	5.49793e-05	0.00371476	NA							38	46	18	95	12	4	0
tpila-same-mixed-beh.fa_rep_c28467	-3.37167	5.72613	28.1691	1.11166e-07	1.8321e-05	gi|332024435|gb|EGI64633.1| Dipeptidyl peptidase 4 [Acromyrmex echinatior]	3205	1239.17	0	584	1052	3235	1178	2497	1308	600	50	43	293
tpila-same-mixed-beh.fa_rep_c23933	-3.36657	3.08236	55.874	7.72679e-14	4.3326e-11	gi|345488259|ref|XP_001602395.2| PREDICTED: cytochrome P450 4C1 [Nasonia vitripennis]	394	156.377	5.4667e-39	94	275	1264	125	253	216	281	21	13	32
tpila-same-mixed-beh.fa_c32490	-3.36308	-0.0419653	13.5409	0.00023342	0.0114327	NA							16	17	20	37	4	3	0
tpila-same-mixed-beh.fa_rep_c16649	-3.35163	1.78836	29.5843	5.35369e-08	9.63724e-06	NA							51	44	103	150	8	10	9
Sample_682_PF_w7_smadr_Tpila_(paired)_contig_1512	-3.34087	5.30761	131.983	1.50927e-30	6.13554e-27	gi|322784587|gb|EFZ11478.1| hypothetical protein SINV_12764 [Solenopsis invicta]	1078	419.853	1.63418e-143	209	278	1096	539	1234	1221	1141	150	82	98
Sample_682_PF_w7_smadr_Tpila_(paired)_contig_15541	-3.33671	1.67723	14.2648	0.000158807	0.00863016	NA							5	208	42	73	10	5	10
tpila-same-mixed-beh.fa_rep_c11696	-3.31049	0.78411	21.9967	2.73117e-06	0.000295799	gi|332017458|gb|EGI58181.1| Maltase 1 [Acromyrmex echinatior]	2512	972.23	0	470	152	1900	28	56	40	45	2	6	5
Sample_680_PF_w1_smadr_Tpila_(paired)_contig_44119	-3.29105	0.904252	13.5042	0.000238034	0.0116196	NA							98	18	44	23	0	7	7
tpila-same-mixed-beh.fa_c36176	-3.22614	4.86353	96.5427	8.7339e-23	1.42022e-19	NA							453	659	1182	719	68	87	97
tpila-same-mixed-beh.fa_c752	-3.20766	1.06277	24.9787	5.79675e-07	7.92109e-05	gi|332019620|gb|EGI60098.1| Alpha-amylase 1 [Acromyrmex echinatior]	2061	798.505	0	369	99	1580	71	62	37	36	9	6	3
Sample_680_PF_w1_smadr_Tpila_(paired)_contig_36501	-3.20747	0.838644	14.0947	0.000173835	0.0092199	NA							42	78	42	14	0	7	7
tpila-same-mixed-beh.fa_rep_c35965	-3.19797	-0.0418195	11.2619	0.000791134	0.0291055	NA							38	10	19	22	6	2	0
tpila-same-mixed-beh.fa_rep_c7456	-3.18455	1.79105	39.4333	3.39458e-10	9.85701e-08	NA							97	81	78	91	8	11	11
Sample_683_PF_w10_smadr_Tpila_(paired)_contig_30425	-3.17344	0.245244	11.1477	0.000841373	0.0304712	NA							9	49	14	40	5	5	0
tpila-same-mixed-beh.fa_rep_c16844	-3.12561	3.95073	70.0197	5.87157e-17	5.20787e-14	NA							199	458	592	344	57	37	51
Sample_680_PF_w1_smadr_Tpila_(paired)_contig_42278	-3.12252	-0.255403	9.91649	0.00163805	0.0493376	NA							29	19	7	20	5	2	0
Sample_680_PF_w1_smadr_Tpila_(paired)_contig_27074	-3.11244	0.485184	11.1238	0.000852271	0.030729	NA							69	30	11	23	6	0	6
tpila-same-mixed-beh.fa_rep_c2187	-3.06772	8.76218	105.103	1.15956e-24	2.82835e-21	gi|332023149|gb|EGI63405.1| Fatty acyl-CoA reductase 1 [Acromyrmex echinatior]	1747	677.552	0	331	1592	3019	8876	13360	13245	9319	1373	1330	1506
tpila-same-mixed-beh.fa_c22749	-3.05985	0.230492	13.7341	0.000210601	0.010713	NA							23	28	45	14	2	4	4
tpila-same-mixed-beh.fa_c732	-3.05649	2.09401	41.5312	1.16004e-10	3.77269e-08	gi|307191046|gb|EFN74799.1| Dynein heavy chain 2, axonemal [Camponotus floridanus]	1439	558.91	2.04283e-177	260	224	1114	133	110	91	94	17	9	15
tpila-same-mixed-beh.fa_rep_c35404	-3.05238	0.413248	12.7621	0.000353704	0.0158722	NA							49	26	43	8	4	6	2
tpila-same-mixed-beh.fa_rep_c985	-3.02116	7.47765	100.711	1.06413e-23	2.25702e-20	gi|332026584|gb|EGI66698.1| hypothetical protein G5I_04754 [Acromyrmex echinatior]	677	265.388	1.44136e-76	136	5684	6268	2358	5855	5793	4362	723	491	592
tpila-same-mixed-beh.fa_rep_c31169	-3.01566	-0.09482	12.9047	0.000327765	0.0149486	NA							28	24	18	15	2	3	3
Sample_680_PF_w1_smadr_Tpila_(paired)_contig_19345	-3.01105	1.26298	21.7554	3.09717e-06	0.000327742	NA							37	65	77	57	3	6	13
tpila-same-mixed-beh.fa_c25298	-3.00084	2.04477	26.8342	2.21684e-07	3.40076e-05	NA							172	134	66	41	14	15	12
Sample_682_PF_w7_smadr_Tpila_(paired)_contig_27744	-2.97015	0.498969	10.9564	0.000932805	0.0329986	gi|322782753|gb|EFZ10570.1| hypothetical protein SINV_09459 [Solenopsis invicta]	241	97.4413	1.14246e-23	45	150	365	23	25	72	14	7	7	0
tpila-same-mixed-beh.fa_rep_c22019	-2.96952	1.27945	16.1458	5.86476e-05	0.00389783	NA							78	15	31	111	8	8	8
tpila-same-mixed-beh.fa_c22898	-2.96688	0.980423	14.0968	0.000173637	0.0092199	NA							74	42	47	28	3	1	14
tpila-same-mixed-beh.fa_rep_c22996	-2.9482	0.437409	14.4784	0.000141775	0.00792232	NA							21	19	34	53	5	4	4
tpila-same-mixed-beh.fa_rep_c24609	-2.94586	0.8506	12.2834	0.00045701	0.0193351	gi|322790637|gb|EFZ15425.1| hypothetical protein SINV_10033 [Solenopsis invicta]	171	70.4774	6.82262e-13	34	258	407	37	45	69	23	3	15	0
tpila-same-mixed-beh.fa_rep_c23153	-2.92322	4.45671	56.497	5.6285e-14	3.2303e-11	NA							647	402	719	454	33	94	98
Sample_680_PF_w1_smadr_Tpila_(paired)_contig_6213	-2.91995	5.22066	104.131	1.89412e-24	4.20005e-21	gi|322795106|gb|EFZ17948.1| hypothetical protein SINV_11027 [Solenopsis invicta]	1843	714.531	0	340	269	1525	931	1268	965	643	99	122	168
tpila-same-mixed-beh.fa_rep_c22456	-2.90948	0.233594	10.6338	0.00111039	0.0372816	NA							37	41	12	19	8	4	0
tpila-same-mixed-beh.fa_rep_c10681	-2.89184	4.37076	69.5675	7.38446e-17	6.43279e-14	gi|307188815|gb|EFN73398.1| hypothetical protein EAG_07624 [Camponotus floridanus]	727	284.648	0	136	397	888	646	532	541	375	38	91	89
tpila-same-mixed-beh.fa_rep_c5254	-2.85965	2.46947	34.188	5.00361e-09	1.14597e-06	gi|307184873|gb|EFN71151.1| Mite allergen Der p 3 [Camponotus floridanus]	830	324.324	1.49329e-104	153	127	843	142	123	145	141	8	21	29
tpila-same-mixed-beh.fa_rep_c3140	-2.84444	6.52454	82.7551	9.28762e-20	1.07876e-16	gi|322791664|gb|EFZ15969.1| hypothetical protein SINV_13311 [Solenopsis invicta]	1068	416.001	1.03593e-129	209	3	953	1491	2399	3345	2119	343	216	455
Sample_680_PF_w1_smadr_Tpila_(paired)_contig_44655	-2.83737	1.17534	14.6786	0.000127482	0.00729927	NA							66	78	30	45	12	0	12
tpila-same-mixed-beh.fa_c34409	-2.81851	1.2441	11.9738	0.000539552	0.0221416	NA							153	18	27	29	15	8	4
tpila-same-mixed-beh.fa_rep_c8192	-2.81566	8.02866	51.4299	7.42005e-13	3.73168e-10	NA							7201	5514	5822	7769	509	823	1499
tpila-same-mixed-beh.fa_rep_c8068	-2.81103	7.54801	62.2671	2.99886e-15	2.03185e-12	gi|332023516|gb|EGI63752.1| Glucose dehydrogenase [Acromyrmex echinatior]	2679	1036.56	0	514	1818	3674	4697	6392	4132	3780	461	1252	442
tpila-same-mixed-beh.fa_rep_c21545	-2.80462	0.709167	10.6731	0.00108702	0.036774	NA							49	15	59	31	15	4	0
Sample_680_PF_w1_smadr_Tpila_(paired)_contig_13572	-2.80374	2.34653	10.1546	0.00143938	0.0447814	gi|322788793|gb|EFZ14361.1| hypothetical protein SINV_07775 [Solenopsis invicta]	1722	667.922	0	316	374	1429	117	118	89	178	62	0	3
tpila-same-mixed-beh.fa_rep_c34457	-2.80253	8.46647	96.9517	7.10411e-23	1.19503e-19	gi|322786951|gb|EFZ13175.1| hypothetical protein SINV_00210 [Solenopsis invicta]	709	277.715	1.4516e-84	136	1289	1969	6802	9623	12320	7142	1700	1260	1189
tpila-same-mixed-beh.fa_rep_c24906	-2.80096	2.08091	22.4075	2.20509e-06	0.00024786	NA							61	111	151	96	23	25	2
Sample_680_PF_w1_smadr_Tpila_(paired)_contig_25209	-2.79392	0.506115	14.4511	0.000143844	0.0080196	NA							45	35	35	18	4	7	4
tpila-same-mixed-beh.fa_rep_c21260	-2.78424	0.731054	13.6394	0.000221483	0.0110364	NA							55	42	24	36	2	4	11
tpila-same-mixed-beh.fa_c20214	-2.78154	0.405229	14.6357	0.000130421	0.00740666	NA							39	33	24	27	4	6	4
tpila-same-mixed-beh.fa_rep_c20351	-2.74784	0.123436	10.5559	0.00115817	0.0384346	NA							15	27	30	27	6	6	0
tpila-same-mixed-beh.fa_rep_c8336	-2.72613	5.02903	65.4099	6.08316e-16	4.71039e-13	gi|322801844|gb|EFZ22416.1| hypothetical protein SINV_06242 [Solenopsis invicta]	2141	829.321	0	409	1470	3038	831	693	1369	390	165	133	104
tpila-same-mixed-beh.fa_rep_c1197	-2.7178	6.59997	137.847	7.86948e-32	4.26552e-28	gi|332018170|gb|EGI58776.1| Alpha-glucosidase [Acromyrmex echinatior]	2591	1002.66	0	473	154	1839	2062	2473	2970	2250	553	256	390
tpila-same-mixed-beh.fa_rep_c5024	-2.71696	2.85933	37.3198	1.0026e-09	2.68737e-07	NA							168	131	270	150	20	46	21
tpila-same-mixed-beh.fa_rep_c5002	-2.7124	6.39532	154.676	1.64777e-35	1.33972e-31	gi|332025050|gb|EGI65237.1| Elongation of very long chain fatty acids protein [Acromyrmex echinatior]	853	333.183	3.73264e-101	165	3091	3828	1620	2370	2261	2211	278	380	357
tpila-same-mixed-beh.fa_rep_c24617	-2.70389	1.12884	16.0844	6.05808e-05	0.00401537	NA							43	63	22	81	9	4	12
tpila-same-mixed-beh.fa_c20570	-2.68558	3.51376	10.5624	0.00115409	0.0383253	gi|387763772|gb|AFJ94684.1| hymenoptaecin [Solenopsis invicta]	899	350.903	8.25533e-113	180	1	618	40	619	467	34	47	83	15
tpila-same-mixed-beh.fa_rep_c21266	-2.68046	0.415029	10.0475	0.00152551	0.046893	NA							17	20	60	26	12	2	2
tpila-same-mixed-beh.fa_c31484	-2.6651	0.404104	10.2155	0.00139267	0.0438598	NA							12	30	48	32	12	2	2
Sample_680_PF_w1_smadr_Tpila_(paired)_contig_34853	-2.64471	0.388706	11.0494	0.000887179	0.0317064	NA							33	57	14	17	5	5	5
Sample_682_PF_w7_smadr_Tpila_(paired)_contig_40854	-2.6395	1.27563	15.4339	8.54435e-05	0.00534384	NA							15	73	49	95	14	8	8
tpila-same-mixed-beh.fa_rep_c30639	-2.63866	2.76016	33.3137	7.84285e-09	1.72341e-06	NA							191	101	184	188	41	38	10
tpila-same-mixed-beh.fa_c17089	-2.63275	0.107491	10.4835	0.00120446	0.0394343	NA							12	26	26	33	2	6	4
tpila-same-mixed-beh.fa_rep_c7952	-2.59968	6.46221	93.4092	4.25264e-22	6.69214e-19	gi|307213875|gb|EFN89136.1| Fatty acid synthase [Harpegnathos saltator]	1700	659.448	0	316	2	1567	1320	2647	2857	1995	375	311	453
tpila-same-mixed-beh.fa_rep_c33718	-2.59965	1.41264	23.7783	1.08093e-06	0.000134518	NA							73	56	76	50	16	9	9
tpila-same-mixed-beh.fa_rep_c18366	-2.57369	0.00537191	10.966	0.000927987	0.0328758	gi|307189584|gb|EFN73948.1| hypothetical protein EAG_11887 [Camponotus floridanus]	186	76.2554	1.05568e-14	35	2	172	22	23	19	25	6	4	2
tpila-same-mixed-beh.fa_rep_c23024	-2.55275	0.791604	10.2132	0.00139442	0.0438866	NA							45	64	21	32	13	0	9
Sample_680_PF_w1_smadr_Tpila_(paired)_contig_48815	-2.55077	0.629822	10.3542	0.00129182	0.0415418	NA							27	35	37	44	14	0	6
Sample_684_PF_y1_smifors_Tpila_(paired)_contig_36122	-2.54976	3.93112	59.2487	1.3895e-14	8.47298e-12	NA							365	540	242	363	98	75	39
tpila-same-mixed-beh.fa_rep_c31954	-2.54811	2.18656	28.005	1.21005e-07	1.96767e-05	NA							140	115	113	74	12	26	21
tpila-same-mixed-beh.fa_rep_c14755	-2.54313	3.70673	59.1956	1.42754e-14	8.59746e-12	gi|322792292|gb|EFZ16276.1| hypothetical protein SINV_03026 [Solenopsis invicta]	232	93.9745	1.56293e-17	47	696	866	428	244	310	298	49	63	62
tpila-same-mixed-beh.fa_rep_c35614	-2.53426	2.16753	10.2999	0.0013304	0.04253	NA							43	104	207	83	49	17	0
tpila-same-mixed-beh.fa_c31322	-2.52053	0.671751	10.5469	0.00116386	0.0385709	NA							44	32	36	35	7	14	0
tpila-same-mixed-beh.fa_rep_c34533	-2.51594	1.84997	13.3927	0.000252604	0.012093	NA							32	90	172	55	7	33	8
tpila-same-mixed-beh.fa_c31305	-2.51195	0.468005	12.013	0.000528322	0.0218416	gi|345487554|ref|XP_001601700.2| PREDICTED: hypothetical protein LOC100117472 [Nasonia vitripennis]	435	172.17	2.1672e-49	81	30	275	49	27	23	27	9	6	3
tpila-same-mixed-beh.fa_rep_c9031	-2.49986	0.851321	16.2347	5.59601e-05	0.00376005	NA							33	37	54	44	12	6	6
tpila-same-mixed-beh.fa_rep_c33660	-2.49757	3.36669	47.1096	6.71271e-12	2.84753e-09	NA							201	274	345	193	38	46	56
tpila-same-mixed-beh.fa_rep_c20747	-2.49663	0.768905	15.0524	0.000104569	0.00622855	NA							33	38	42	45	5	11	6
Sample_682_PF_w7_smadr_Tpila_(paired)_contig_3	-2.49626	10.1667	49.5568	1.92715e-12	9.03962e-10	gi|332020804|gb|EGI61202.1| Cytochrome P450 4g15 [Acromyrmex echinatior]	2656	1027.7	0	507	547	2208	24539	30176	32995	26086	6498	4138	5499
tpila-same-mixed-beh.fa_rep_c18078	-2.49302	6.74	86.1038	1.70731e-20	2.19178e-17	gi|307208419|gb|EFN85798.1| 4-coumarate--CoA ligase 1 [Harpegnathos saltator]	2426	939.102	0	462	232	1884	2059	2732	3387	2398	384	747	366
tpila-same-mixed-beh.fa_rep_c6264	-2.47866	2.18351	22.5799	2.01586e-06	0.000228697	NA							67	105	114	152	20	36	8
tpila-same-mixed-beh.fa_rep_c9234	-2.45445	0.362196	11.6183	0.000653056	0.0254457	NA							38	32	20	26	8	5	4
Sample_682_PF_w7_smadr_Tpila_(paired)_contig_4299	-2.43919	3.58649	12.3367	0.000444135	0.018906	gi|332021521|gb|EGI61886.1| hypothetical protein G5I_09787 [Acromyrmex echinatior]	793	310.071	1.68687e-96	153	44	778	148	200	389	432	8	26	121
tpila-same-mixed-beh.fa_rep_c35538	-2.43773	3.41819	44.6424	2.36511e-11	9.23017e-09	NA							304	337	202	201	37	69	46
Sample_682_PF_w7_smadr_Tpila_(paired)_contig_1784	-2.42803	2.46248	11.1249	0.000851782	0.030729	gi|345489678|ref|XP_001602434.2| PREDICTED: transcription factor AP-2-epsilon-like [Nasonia vitripennis]	256	103.219	1.24021e-39	47	132	281	63	147	172	151	32	51	0
tpila-same-mixed-beh.fa_rep_c24717	-2.4137	2.59487	28.6303	8.75989e-08	1.49417e-05	NA							185	181	110	108	20	46	21
tpila-same-mixed-beh.fa_s28527	-2.411	3.89189	50.3471	1.28818e-12	6.28415e-10	gi|322795141|gb|EFZ17981.1| hypothetical protein SINV_14705 [Solenopsis invicta]	591	232.261	9.89416e-69	105	1	462	337	445	273	394	123	39	62
tpila-same-mixed-beh.fa_rep_c8011	-2.40635	7.57302	122.273	2.0112e-28	6.54082e-25	gi|332020804|gb|EGI61202.1| Cytochrome P450 4g15 [Acromyrmex echinatior]	2666	1031.55	0	509	1275	2945	4000	4530	4764	5357	1010	828	967
tpila-same-mixed-beh.fa_rep_c2861	-2.3971	3.17264	26.6422	2.44834e-07	3.675e-05	NA							124	154	426	172	71	35	31
tpila-same-mixed-beh.fa_rep_c21297	-2.39669	1.9811	20.0396	7.58537e-06	0.000722728	NA							102	54	101	118	35	8	16
tpila-same-mixed-beh.fa_c32646	-2.39479	0.436287	10.8691	0.0009778	0.0339986	NA							32	22	37	31	3	9	6
tpila-same-mixed-beh.fa_rep_c5381	-2.39136	7.48869	23.0104	1.61127e-06	0.000190783	gi|307177458|gb|EFN66585.1| Epididymal secretory protein E1 [Camponotus floridanus]	488	192.586	5.89488e-54	90	1543	1998	5073	3563	3287	5565	788	212	1540
tpila-same-mixed-beh.fa_rep_c8098	-2.39112	11.0268	37.2764	1.02519e-09	2.71804e-07	NA							49467	59948	52665	42829	10017	11744	9337
Sample_682_PF_w7_smadr_Tpila_(paired)_contig_1210	-2.38675	9.83441	42.2978	7.83794e-11	2.63695e-08	gi|332018729|gb|EGI59300.1| Circadian clock-controlled protein [Acromyrmex echinatior]	631	247.669	1.94538e-75	127	442	1110	20978	25302	23558	19743	3960	6864	2955
tpila-same-mixed-beh.fa_s34288	-2.38566	2.95994	32.7521	1.04691e-08	2.2302e-06	NA							224	198	110	218	26	40	46
tpila-same-mixed-beh.fa_rep_c24987	-2.37519	1.32761	18.3802	1.80929e-05	0.00148841	NA							53	57	48	77	9	18	9
tpila-same-mixed-beh.fa_rep_c19159	-2.36934	7.46398	48.6644	3.03735e-12	1.37195e-09	gi|332026176|gb|EGI66318.1| Translation initiation factor IF-2 [Acromyrmex echinatior]	417	165.236	6.44476e-42	94	2236	2589	2714	5396	6541	2735	1004	1234	498
tpila-same-mixed-beh.fa_rep_c16851	-2.35611	1.58714	13.7403	0.000209905	0.0106887	NA							53	52	141	38	22	20	4
tpila-same-mixed-beh.fa_c25790	-2.34893	1.08915	10.633	0.00111085	0.0372816	gi|322798004|gb|EFZ19848.1| hypothetical protein SINV_05332 [Solenopsis invicta]	658	258.07	3.99535e-77	138	644	1375	88	13	47	48	9	6	15
Sample_682_PF_w7_smadr_Tpila_(paired)_contig_33528	-2.34088	2.187	10.6419	0.00110552	0.0372448	NA							46	28	230	129	11	44	13
tpila-same-mixed-beh.fa_rep_c27676	-2.32211	1.06627	12.0097	0.000529257	0.0218618	NA							18	85	35	57	7	11	12
tpila-same-mixed-beh.fa_rep_c7820	-2.32177	4.01479	73.2933	1.11746e-17	1.04833e-14	gi|307189825|gb|EFN74097.1| Neuroparsin-A [Camponotus floridanus]	442	174.866	1.8083e-49	85	753	1136	489	383	380	311	85	95	71
tpila-same-mixed-beh.fa_rep_c15334	-2.31505	1.92327	14.2394	0.000160965	0.00872486	gi|322799165|gb|EFZ20604.1| hypothetical protein SINV_14825 [Solenopsis invicta]	1143	444.891	1.33323e-150	207	512	1207	166	37	102	52	17	12	27
Sample_683_PF_w10_smadr_Tpila_(paired)_contig_13679	-2.3038	2.45431	15.6917	7.45491e-05	0.00478517	gi|322796406|gb|EFZ18940.1| hypothetical protein SINV_06973 [Solenopsis invicta]	2785	1077.39	0	504	1013	2815	80	60	103	275	18	29	35
tpila-same-mixed-beh.fa_rep_c9733	-2.30211	6.26145	40.6397	1.83047e-10	5.66736e-08	gi|322801295|gb|EFZ21982.1| hypothetical protein SINV_10166 [Solenopsis invicta]	3089	1194.49	0	600	755	2791	2148	1967	1364	1956	878	228	193
tpila-same-mixed-beh.fa_rep_c24250	-2.28139	0.915216	10.0373	0.00153399	0.046976	NA							12	40	64	57	12	4	12
tpila-same-mixed-beh.fa_c27293	-2.27843	1.15155	15.9811	6.39787e-05	0.00419499	NA							54	37	66	48	9	10	14
Sample_683_PF_w10_smadr_Tpila_(paired)_contig_20592	-2.2519	0.910279	10.0147	0.00155293	0.0474963	gi|322796208|gb|EFZ18784.1| hypothetical protein SINV_11363 [Solenopsis invicta]	221	89.7373	1.06707e-17	42	158	307	23	32	35	81	4	15	9
Sample_683_PF_w10_smadr_Tpila_(paired)_contig_48081	-2.24528	1.77402	13.8105	0.000202204	0.0103724	NA							111	110	32	68	26	6	22
Sample_680_PF_w1_smadr_Tpila_(paired)_contig_20517	-2.23711	1.80418	13.5168	0.000236439	0.0115573	NA							106	83	100	39	8	37	10
tpila-same-mixed-beh.fa_rep_c17808	-2.22839	1.06426	11.9211	0.000555028	0.0226241	NA							37	32	96	27	14	11	8
tpila-same-mixed-beh.fa_c35639	-2.22702	3.20923	11.6287	0.000649427	0.0253246	NA							315	321	174	78	28	11	100
Sample_680_PF_w1_smadr_Tpila_(paired)_contig_19090	-2.22407	0.558505	10.8763	0.000974038	0.0338919	NA							35	40	34	23	13	5	5
tpila-same-mixed-beh.fa_rep_c13169	-2.22392	11.0461	10.8269	0.00100037	0.0346353	NA							56187	72584	46336	30072	4763	3162	23764
tpila-same-mixed-beh.fa_rep_c8008	-2.21652	3.39087	23.19	1.46756e-06	0.000175902	NA							454	293	134	120	66	69	40
tpila-same-mixed-beh.fa_rep_c10220	-2.20447	1.46074	13.1966	0.000280456	0.0131427	gi|322792530|gb|EFZ16481.1| hypothetical protein SINV_00186 [Solenopsis invicta]	412	163.31	3.0337e-43	73	959	1339	27	107	61	62	8	20	15
tpila-same-mixed-beh.fa_rep_c8696	-2.20403	4.14343	76.7851	1.90612e-18	2.02144e-15	gi|332019521|gb|EGI60000.1| Putative nuclear hormone receptor HR38 [Acromyrmex echinatior]	2430	940.643	0	649	2526	4649	348	470	463	414	92	112	89
tpila-same-mixed-beh.fa_rep_c29250	-2.19199	7.71741	52.3719	4.59254e-13	2.38338e-10	gi|307213875|gb|EFN89136.1| Fatty acid synthase [Harpegnathos saltator]	4215	1628.22	0	815	3	4496	2575	6933	5730	5121	1354	936	1243
tpila-same-mixed-beh.fa_rep_c21226	-2.18092	1.32303	17.3972	3.03265e-05	0.00227603	NA							62	50	59	59	11	15	14
tpila-same-mixed-beh.fa_rep_c21355	-2.17925	1.7991	16.4296	5.04919e-05	0.00345462	NA							64	84	102	75	8	32	16
tpila-same-mixed-beh.fa_rep_c24590	-2.16228	1.22636	16.4147	5.08885e-05	0.00346717	NA							57	45	57	55	11	16	11
tpila-same-mixed-beh.fa_rep_c16339	-2.15188	3.44494	24.4693	7.5505e-07	9.92819e-05	NA							150	211	515	162	70	55	61
Sample_682_PF_w7_smadr_Tpila_(paired)_contig_6677	-2.14307	3.04936	11.8458	0.000577914	0.0233386	NA							270	231	182	102	16	16	97
tpila-same-mixed-beh.fa_rep_c13226	-2.13498	4.80393	51.9326	5.74391e-13	2.9188e-10	gi|332024019|gb|EGI64237.1| Cytochrome b5 [Acromyrmex echinatior]	388	154.066	9.61533e-42	72	101	370	685	485	872	614	110	237	133
Sample_683_PF_w10_smadr_Tpila_(paired)_contig_5793	-2.13162	6.47924	74.8984	4.95578e-18	5.03662e-15	gi|322795595|gb|EFZ18274.1| hypothetical protein SINV_00395 [Solenopsis invicta]	1016	395.971	1.27147e-131	196	897	1661	2611	2613	1367	1932	446	554	534
tpila-same-mixed-beh.fa_rep_c3407	-2.13072	8.35735	34.1118	5.20336e-09	1.17517e-06	gi|332023515|gb|EGI63751.1| Glucose dehydrogenase [Acromyrmex echinatior]	2603	1007.28	0	496	590	2428	8787	8327	7877	6374	969	3050	1595
tpila-same-mixed-beh.fa_rep_c17554	-2.12212	0.999641	10.9982	0.00091201	0.0324276	NA							32	29	44	75	19	6	9
tpila-same-mixed-beh.fa_rep_c25835	-2.10842	1.05354	14.0908	0.000174194	0.0092199	gi|332017212|gb|EGI58000.1| Multidrug resistance-associated protein 4 [Acromyrmex echinatior]	999	389.423	2.75848e-118	199	368	1201	45	51	43	49	9	11	14
tpila-same-mixed-beh.fa_rep_c16070	-2.10452	1.07811	12.497	0.000407609	0.0177344	gi|328710571|ref|XP_003244301.1| PREDICTED: hypothetical protein LOC100569507 [Acyrthosiphon pisum]	932	363.614	2.37159e-106	219	66	1757	41	56	69	26	18	8	10
tpila-same-mixed-beh.fa_rep_c13183	-2.10381	7.08307	100.356	1.2731e-23	2.58773e-20	gi|332017648|gb|EGI58340.1| Purine nucleoside phosphorylase [Acromyrmex echinatior]	1462	567.77	0	273	1429	2340	3358	3887	3187	2521	835	1005	589
tpila-same-mixed-beh.fa_rep_c11463	-2.0885	1.33339	14.1829	0.000165874	0.00897099	NA							64	44	52	69	25	14	6
tpila-same-mixed-beh.fa_rep_c24281	-2.0849	0.994983	11.4567	0.000712358	0.0268762	NA							54	48	59	19	15	9	10
Sample_684_PF_y1_smifors_Tpila_(paired)_contig_3140	-2.0792	4.95125	65.621	5.46523e-16	4.37066e-13	gi|322787425|gb|EFZ13513.1| hypothetical protein SINV_04075 [Solenopsis invicta]	1122	436.802	6.64279e-147	202	264	1055	509	842	932	660	202	135	213
tpila-same-mixed-beh.fa_c14779	-2.06557	3.89476	51.9977	5.55649e-13	2.85328e-10	gi|332017648|gb|EGI58340.1| Purine nucleoside phosphorylase [Acromyrmex echinatior]	298	119.398	8.9607e-27	54	130	330	358	414	337	297	94	122	56
tpila-same-mixed-beh.fa_rep_c17792	-2.06002	2.27257	23.8142	1.06099e-06	0.000132781	NA							79	104	143	123	34	31	22
tpila-same-mixed-beh.fa_rep_c9246	-2.05875	1.43595	12.4565	0.000416531	0.0179979	NA							27	98	48	75	18	21	9
tpila-same-mixed-beh.fa_rep_c10828	-2.05277	7.01857	50.2728	1.33791e-12	6.46209e-10	gi|322799038|gb|EFZ20494.1| hypothetical protein SINV_08051 [Solenopsis invicta]	1635	634.41	0	298	77	1345	3154	3972	2755	2447	481	1150	697
tpila-same-mixed-beh.fa_rep_c13092	-2.04431	5.83759	113.646	1.55809e-26	4.47107e-23	gi|307213621|gb|EFN89007.1| Progestin and adipoQ receptor family member 3 [Harpegnathos saltator]	1758	681.789	0	335	1085	2284	993	1509	1617	1304	406	298	347
tpila-same-mixed-beh.fa_rep_c17638	-2.04337	3.40947	27.5636	1.52012e-07	2.39213e-05	gi|332024893|gb|EGI65081.1| Cytochrome P450 4C1 [Acromyrmex echinatior]	937	365.54	2.75621e-118	176	394	1260	296	300	257	147	41	96	54
tpila-same-mixed-beh.fa_rep_c3453	-2.04259	3.8611	42.1986	8.24591e-11	2.73646e-08	NA							352	353	261	398	75	72	112
tpila-same-mixed-beh.fa_rep_c6738	-2.04236	2.63021	24.2349	8.52741e-07	0.000108923	NA							162	138	138	138	21	47	41
tpila-same-mixed-beh.fa_rep_c31317	-2.04106	7.60895	99.298	2.17226e-23	4.07574e-20	gi|332025050|gb|EGI65237.1| Elongation of very long chain fatty acids protein [Acromyrmex echinatior]	853	333.183	3.22467e-105	165	862	1599	3830	5012	5092	4575	1252	1173	1159
tpila-same-mixed-beh.fa_rep_c18465	-2.03745	4.78392	10.9332	0.000944541	0.0332697	NA							109	1225	1138	176	156	232	121
tpila-same-mixed-beh.fa_rep_c6175	-2.03124	2.35391	22.2982	2.33422e-06	0.000257043	NA							144	144	108	79	44	22	28
tpila-same-mixed-beh.fa_rep_c12071	-2.02598	1.97698	19.4387	1.0388e-05	0.000931537	NA							115	91	73	83	38	17	18
tpila-same-mixed-beh.fa_rep_c9642	-2.01996	4.51986	74.5333	5.96255e-18	5.93614e-15	gi|332023704|gb|EGI63928.1| Low-density lipoprotein receptor-related protein 2 [Acromyrmex echinatior]	2288	885.945	0	456	193	1758	506	679	559	422	135	147	141
tpila-same-mixed-beh.fa_rep_c12892	-2.01009	4.17704	66.8938	2.86533e-16	2.40999e-13	gi|307208418|gb|EFN85797.1| Luciferin 4-monooxygenase [Harpegnathos saltator]	1845	715.301	0	358	483	2123	378	469	502	353	121	106	110
tpila-same-mixed-beh.fa_rep_c7677	-2.00984	4.73542	74.2057	7.03868e-18	6.86736e-15	gi|332021906|gb|EGI62240.1| Putative fatty acyl-CoA reductase [Acromyrmex echinatior]	1980	767.303	0	401	288	1880	678	682	741	410	179	162	157
tpila-same-mixed-beh.fa_rep_c17854	-1.98638	4.77061	21.9874	2.74448e-06	0.000296204	gi|332025847|gb|EGI66003.1| hypothetical protein G5I_05394 [Acromyrmex echinatior]	692	271.166	6.12544e-86	159	4	786	1197	624	292	436	139	124	236
tpila-same-mixed-beh.fa_rep_c12390	-1.96675	4.3514	36.9586	1.20666e-09	3.14783e-07	gi|322787425|gb|EFZ13513.1| hypothetical protein SINV_04075 [Solenopsis invicta]	1807	700.664	0	342	1057	2490	327	614	607	371	100	106	172
tpila-same-mixed-beh.fa_rep_c33855	-1.96421	3.081	31.6373	1.85827e-08	3.73053e-06	NA							206	157	246	175	47	64	49
tpila-same-mixed-beh.fa_rep_c2989	-1.96363	2.69383	24.7285	6.59997e-07	8.821e-05	gi|332024425|gb|EGI64623.1| hypothetical protein G5I_06812 [Acromyrmex echinatior]	336	134.035	2.53164e-34	62	313	519	86	192	183	140	50	41	33
tpila-same-mixed-beh.fa_rep_c15258	-1.96327	1.09308	11.9539	0.00054532	0.0223183	gi|322796556|gb|EFZ19030.1| hypothetical protein SINV_06838 [Solenopsis invicta]	2081	806.209	0	383	303	1832	36	63	44	48	11	10	17
tpila-same-mixed-beh.fa_rep_c10601	-1.95793	1.82859	17.1565	3.44232e-05	0.00251387	NA							69	78	107	70	17	30	19
tpila-same-mixed-beh.fa_rep_c20141	-1.94452	3.20347	12.5655	0.000392938	0.0172209	gi|322779322|gb|EFZ09595.1| hypothetical protein SINV_08747 [Solenopsis invicta]	957	373.244	2.37522e-126	183	12	830	382	113	133	218	25	43	98
tpila-same-mixed-beh.fa_rep_c35886	-1.94276	5.17709	63.088	1.97672e-15	1.37757e-12	gi|322802288|gb|EFZ22684.1| hypothetical protein SINV_08378 [Solenopsis invicta]	1079	420.239	2.23059e-134	246	274	1386	506	1027	791	1063	250	243	212
Sample_680_PF_w1_smadr_Tpila_(paired)_contig_507	-1.94266	6.51283	72.043	2.10561e-17	1.93807e-14	gi|332021521|gb|EGI61886.1| hypothetical protein G5I_09787 [Acromyrmex echinatior]	793	310.071	1.76874e-96	153	1334	2068	1935	2080	2500	2035	818	360	616
tpila-same-mixed-beh.fa_rep_c11897	-1.94097	3.97721	55.3993	9.837e-14	5.39189e-11	NA							376	340	425	325	141	102	70
tpila-same-mixed-beh.fa_rep_c8970	-1.94017	2.50783	13.7214	0.000212021	0.0107154	gi|345488259|ref|XP_001602395.2| PREDICTED: cytochrome P450 4C1 [Nasonia vitripennis]	578	227.254	4.85043e-66	119	5	1081	216	105	112	88	68	38	10
tpila-same-mixed-beh.fa_rep_c4706	-1.93917	6.14895	99.1017	2.39857e-23	4.33369e-20	gi|307184467|gb|EFN70870.1| Fatty acyl-CoA reductase 1 [Camponotus floridanus]	1955	757.673	0	380	649	2154	1383	1905	1973	1398	631	360	415
Sample_684_PF_y1_smifors_Tpila_(paired)_contig_34995	-1.92385	1.66771	10.687	0.00107889	0.0366561	NA							22	116	67	84	33	13	16
tpila-same-mixed-beh.fa_rep_c6247	-1.91329	2.06622	13.2703	0.000269651	0.0127095	NA							183	68	55	73	30	25	26
tpila-same-mixed-beh.fa_rep_c11112	-1.90122	1.07239	11.1613	0.000835211	0.0302705	NA							37	36	59	54	10	14	15
tpila-same-mixed-beh.fa_rep_c31631	-1.89773	3.87073	31.0819	2.47362e-08	4.73083e-06	gi|332017739|gb|EGI58413.1| Hexaprenyldihydroxybenzoate methyltransferase, mitochondrial [Acromyrmex echinatior]	609	239.195	4.57775e-75	119	2	505	253	290	449	362	121	135	44
tpila-same-mixed-beh.fa_rep_c21553	-1.89454	1.52714	10.2874	0.00133945	0.0426794	NA							50	72	106	32	15	32	9
tpila-same-mixed-beh.fa_rep_c8938	-1.89321	4.03762	50.6206	1.12061e-12	5.52187e-10	gi|499010661|ref|XP_004536857.1| PREDICTED: uncharacterized protein LOC101448765 [Ceratitis capitata]	323	129.028	1.36716e-49	57	1087	1449	385	402	420	315	90	128	106
tpila-same-mixed-beh.fa_rep_c12616	-1.87845	3.647	32.6063	1.12849e-08	2.3729e-06	NA							355	247	308	243	65	77	103
tpila-same-mixed-beh.fa_c673	-1.87711	1.83988	14.0541	0.000177629	0.00934764	NA							39	118	86	82	27	18	25
tpila-same-mixed-beh.fa_rep_c2652	-1.86151	4.8534	89.7086	2.75958e-21	4.20689e-18	NA							649	627	753	643	192	218	178
tpila-same-mixed-beh.fa_rep_c4110	-1.86061	7.24252	59.8007	1.04965e-14	6.56474e-12	gi|332021636|gb|EGI61995.1| Retinoid-inducible serine carboxypeptidase [Acromyrmex echinatior]	1642	637.106	0	310	1346	2596	2697	3754	3688	3916	972	822	1238
tpila-same-mixed-beh.fa_rep_c12889	-1.85808	11.5663	10.2812	0.00134392	0.0427867	NA							67103	86119	75023	54146	11190	8793	37517
tpila-same-mixed-beh.fa_rep_c18011	-1.85041	4.451	40.9025	1.60013e-10	5.13548e-08	NA							451	467	654	448	208	189	68
tpila-same-mixed-beh.fa_rep_c21818	-1.82322	3.94089	21.7795	3.05853e-06	0.000324357	gi|332024875|gb|EGI65063.1| ABC transporter G family member 20 [Acromyrmex echinatior]	2602	1006.9	0	529	416	2560	283	198	255	660	137	94	92
tpila-same-mixed-beh.fa_c9769	-1.82242	2.0419	11.2409	0.000800131	0.0293645	NA							82	129	97	65	16	15	48
tpila-same-mixed-beh.fa_rep_c10476	-1.81726	1.7152	14.5817	0.000134211	0.00757778	NA							50	85	79	80	30	15	22
tpila-same-mixed-beh.fa_rep_c8205	-1.81453	6.37595	45.3455	1.65169e-11	6.65903e-09	gi|332023149|gb|EGI63405.1| Fatty acyl-CoA reductase 1 [Acromyrmex echinatior]	1726	669.463	0	343	527	1960	995	1652	2610	2398	659	635	466
tpila-same-mixed-beh.fa_rep_c12283	-1.80728	2.73751	11.9922	0.000534232	0.0219776	gi|332029283|gb|EGI69266.1| Uncharacterized family 31 glucosidase [Acromyrmex echinatior]	3816	1474.53	0	771	777	3167	98	66	116	319	63	48	31
tpila-same-mixed-beh.fa_rep_c10317	-1.80335	4.61883	38.5734	5.27328e-10	1.48471e-07	gi|322795106|gb|EFZ17948.1| hypothetical protein SINV_11027 [Solenopsis invicta]	1843	714.531	0	340	223	1479	549	621	532	554	95	221	186
Sample_683_PF_w10_smadr_Tpila_(paired)_contig_45509	-1.80145	2.0886	13.5981	0.00022641	0.0112132	NA							81	56	167	78	35	25	28
tpila-same-mixed-beh.fa_rep_c9937	-1.79773	1.53284	12.6074	0.00038423	0.0169301	gi|322798083|gb|EFZ19922.1| hypothetical protein SINV_07083 [Solenopsis invicta]	749	293.123	2.55973e-95	136	130	786	51	95	57	55	25	13	21
tpila-same-mixed-beh.fa_c25712	-1.79738	2.10737	17.8613	2.37603e-05	0.00187861	NA							106	89	107	85	36	21	32
tpila-same-mixed-beh.fa_rep_c35135	-1.79399	3.50113	34.5946	4.06041e-09	9.47745e-07	NA							264	298	285	189	109	80	55
tpila-same-mixed-beh.fa_c6580	-1.78606	2.41127	18.3952	1.79511e-05	0.00147924	NA							85	124	134	137	31	51	29
tpila-same-mixed-beh.fa_rep_c7661	-1.78454	4.27926	35.5917	2.43316e-09	5.93484e-07	gi|322787262|gb|EFZ13398.1| hypothetical protein SINV_00509 [Solenopsis invicta]	685	268.47	1.51506e-78	145	2706	3347	476	414	509	376	87	143	169
tpila-same-mixed-beh.fa_rep_c6290	-1.7806	1.89803	15.3256	9.04803e-05	0.00555109	gi|332017014|gb|EGI57813.1| Uncharacterized protein yxbB [Acromyrmex echinatior]	1204	468.389	2.67435e-162	218	150	983	76	93	72	92	19	29	28
tpila-same-mixed-beh.fa_s31050	-1.77658	2.72543	22.8865	1.7185e-06	0.00020104	gi|383855382|ref|XP_003703192.1| PREDICTED: geranylgeranyl pyrophosphate synthase-like [Megachile rotundata]	639	250.751	5.78835e-76	134	324	1118	143	168	126	161	39	44	54
tpila-same-mixed-beh.fa_rep_c7165	-1.77604	3.7371	36.4027	1.60481e-09	4.07746e-07	NA							254	362	386	219	114	102	72
tpila-same-mixed-beh.fa_rep_c18727	-1.77387	8.67602	47.635	5.13439e-12	2.2565e-09	gi|322801984|gb|EFZ22521.1| hypothetical protein SINV_00797 [Solenopsis invicta]	2497	966.452	0	452	151	1833	7594	9110	10167	10663	3098	2953	2734
Sample_682_PF_w7_smadr_Tpila_(paired)_contig_18125	-1.77357	4.99852	44.0388	3.21936e-11	1.18083e-08	NA							486	806	612	1020	202	222	250
tpila-same-mixed-beh.fa_rep_c24953	-1.77079	1.53549	11.023	0.000899905	0.0320907	gi|307189484|gb|EFN73866.1| Cytochrome P450 4C1 [Camponotus floridanus]	234	94.7449	7.2083e-34	43	3	209	67	57	73	59	34	23	6
tpila-same-mixed-beh.fa_rep_c29018	-1.76755	3.0436	21.1665	4.21065e-06	0.000428827	gi|332030313|gb|EGI70056.1| Insulin-like growth factor-binding protein complex acid labile chain [Acromyrmex echinatior]	533	209.92	2.08038e-58	121	1255	1773	189	181	169	207	53	95	30
tpila-same-mixed-beh.fa_rep_c12665	-1.76536	1.36966	10.8995	0.00096189	0.0336855	NA							36	68	67	57	13	26	14
tpila-same-mixed-beh.fa_rep_c11660	-1.75322	5.92829	49.0127	2.54314e-12	1.15946e-09	gi|307188518|gb|EFN73255.1| Beta-galactosidase [Camponotus floridanus]	2773	1072.77	0	534	112	2007	1101	1431	1635	1408	588	240	496
Sample_682_PF_w7_smadr_Tpila_(paired)_contig_17460	-1.75211	2.84331	11.3617	0.000749757	0.0279321	NA							279	85	88	189	83	61	18
tpila-same-mixed-beh.fa_rep_c22360	-1.74976	3.57448	29.1863	6.57441e-08	1.15783e-05	NA							266	318	270	230	116	109	41
tpila-same-mixed-beh.fa_rep_c22394	-1.7467	7.73307	31.7463	1.75682e-08	3.54144e-06	gi|322801295|gb|EFZ21982.1| hypothetical protein SINV_10166 [Solenopsis invicta]	3092	1195.65	0	600	1190	3226	2845	6110	6965	3677	1363	1421	1764
tpila-same-mixed-beh.fa_c19505	-1.73958	2.03065	9.91607	0.00163842	0.0493376	NA							50	129	53	133	24	17	43
tpila-same-mixed-beh.fa_rep_c12896	-1.73791	7.92535	65.244	6.61757e-16	4.89128e-13	gi|332023149|gb|EGI63405.1| Fatty acyl-CoA reductase 1 [Acromyrmex echinatior]	1753	679.863	0	336	88	1521	5118	5687	6459	4976	2101	1570	1683
tpila-same-mixed-beh.fa_c10003	-1.73681	3.1482	26.8918	2.15168e-07	3.31121e-05	gi|332019502|gb|EGI59981.1| hypothetical protein G5I_11768 [Acromyrmex echinatior]	585	229.95	5.252e-68	108	435	830	170	252	155	225	61	67	63
Sample_684_PF_y1_smifors_Tpila_(paired)_contig_3598	-1.73567	3.73173	14.7448	0.000123089	0.00713139	gi|332023612|gb|EGI63844.1| Carbonic anhydrase 2 [Acromyrmex echinatior]	1056	411.379	1.68931e-137	201	562	1341	248	511	372	88	137	106	56
tpila-same-mixed-beh.fa_rep_c20380	-1.7325	1.90541	13.0584	0.000301934	0.0140145	NA							84	71	86	91	16	41	22
tpila-same-mixed-beh.fa_rep_c14455	-1.7317	5.91055	51.3802	7.61027e-13	3.78828e-10	gi|332016413|gb|EGI57326.1| hypothetical protein G5I_14797 [Acromyrmex echinatior]	223	90.5077	3.03507e-18	46	826	1059	1494	1467	1461	1069	340	375	565
tpila-same-mixed-beh.fa_rep_c16794	-1.72797	4.12674	26.0889	3.2606e-07	4.67829e-05	gi|332031266|gb|EGI70800.1| Protein toll [Acromyrmex echinatior]	2297	889.412	0	480	811	2913	210	428	578	376	119	181	86
Sample_684_PF_y1_smifors_Tpila_(paired)_contig_7339	-1.72694	8.99254	13.4178	0.000249247	0.0119675	NA							10899	14163	13719	7922	2654	1420	6473
tpila-same-mixed-beh.fa_rep_c15404	-1.72043	4.3281	55.2188	1.07831e-13	5.84482e-11	gi|332024893|gb|EGI65081.1| Cytochrome P450 4C1 [Acromyrmex echinatior]	835	326.25	2.34147e-101	167	986	1678	426	544	457	400	139	174	129
tpila-same-mixed-beh.fa_rep_c8146	-1.7197	8.06097	17.3719	3.07342e-05	0.00230308	gi|18034377|gb|AAL57489.1|AF432912_1 troponin C [Solenopsis invicta]	725	283.878	1.04471e-89	144	174	632	8282	5644	6495	3908	878	1688	2987
tpila-same-mixed-beh.fa_rep_c12416	-1.71522	3.98285	15.4015	8.69195e-05	0.00539465	gi|332020376|gb|EGI60797.1| Ornithine decarboxylase 2 [Acromyrmex echinatior]	2001	775.393	0	363	143	1423	443	480	287	227	58	77	192
tpila-same-mixed-beh.fa_rep_c4598	-1.70921	3.51197	23.7613	1.09052e-06	0.000135366	gi|307175762|gb|EFN65597.1| Aminopeptidase N [Camponotus floridanus]	2917	1128.24	0	529	462	2507	266	205	226	328	100	49	101
tpila-same-mixed-beh.fa_rep_c10209	-1.70373	3.7843	25.5782	4.24817e-07	5.98234e-05	gi|332031266|gb|EGI70800.1| Protein toll [Acromyrmex echinatior]	3378	1305.81	0	693	557	3679	231	378	433	210	154	105	58
Sample_684_PF_y1_smifors_Tpila_(paired)_contig_7242	-1.69939	1.56942	11.5508	0.000677216	0.0261366	gi|307182548|gb|EFN69741.1| hypothetical protein EAG_12987 [Camponotus floridanus]	410	162.54	8.3635e-43	103	1	561	51	71	87	52	23	30	12
tpila-same-mixed-beh.fa_rep_c23112	-1.69818	3.90722	19.8076	8.56394e-06	0.000801871	NA							308	517	232	305	58	169	100
tpila-same-mixed-beh.fa_rep_c7376	-1.69594	1.49781	12.1708	0.000485434	0.0202747	NA							71	58	68	50	25	24	13
tpila-same-mixed-beh.fa_rep_c31099	-1.69344	2.65707	10.3409	0.00130117	0.0417721	NA							191	36	140	191	44	37	56
tpila-same-mixed-beh.fa_rep_c15555	-1.68896	3.52568	27.4781	1.58883e-07	2.47629e-05	gi|322798612|gb|EFZ20216.1| hypothetical protein SINV_06183 [Solenopsis invicta]	839	327.791	6.44869e-165	173	1797	2429	281	176	270	305	125	76	63
tpila-same-mixed-beh.fa_rep_c4548	-1.68814	1.78201	10.3951	0.00126352	0.0409285	NA							60	71	133	40	21	27	26
tpila-same-mixed-beh.fa_rep_c1998	-1.68806	5.13273	85.3192	2.5389e-20	3.09638e-17	gi|340725567|ref|XP_003401140.1| PREDICTED: hypothetical protein LOC100651542 [Bombus terrestris]	1769	686.026	0	481	1181	3169	699	866	887	731	283	292	219
Sample_683_PF_w10_smadr_Tpila_(paired)_contig_50340	-1.68021	7.07896	24.4454	7.64448e-07	0.000100247	NA							3085	4633	2514	2104	937	559	1459
Sample_682_PF_w7_smadr_Tpila_(paired)_contig_11	-1.67393	3.98426	14.5427	0.000137016	0.00771829	gi|322787425|gb|EFZ13513.1| hypothetical protein SINV_04075 [Solenopsis invicta]	679	266.159	8.41634e-82	127	202	798	230	405	493	304	39	138	161
Sample_680_PF_w1_smadr_Tpila_(paired)_contig_10660	-1.67384	2.45234	14.673	0.000127867	0.00731273	NA							104	133	188	64	49	39	35
tpila-same-mixed-beh.fa_rep_c33237	-1.67353	3.4576	12.9781	0.000315158	0.0145041	NA							135	162	517	175	106	106	43
tpila-same-mixed-beh.fa_rep_c16142	-1.67315	1.77268	12.7572	0.000354643	0.0158866	NA							95	49	82	73	25	26	24
Sample_680_PF_w1_smadr_Tpila_(paired)_contig_881	-1.67177	4.85882	73.99	7.85122e-18	7.50992e-15	gi|332019502|gb|EGI59981.1| hypothetical protein G5I_11768 [Acromyrmex echinatior]	1765	684.485	0	320	206	1432	573	808	639	608	239	228	194
tpila-same-mixed-beh.fa_rep_c4755	-1.67157	6.44149	65.2923	6.45739e-16	4.84632e-13	gi|332019028|gb|EGI59562.1| Aquaporin AQPAe.a [Acromyrmex echinatior]	1103	429.483	9.01912e-142	211	976	1773	1808	1969	2307	1792	773	859	391
tpila-same-mixed-beh.fa_rep_c13910	-1.66317	9.44864	29.1359	6.74737e-08	1.18402e-05	gi|307191575|gb|EFN75073.1| Ejaculatory bulb-specific protein 3 [Harpegnathos saltator]	430	170.244	1.99129e-45	80	1374	1769	14334	17671	17863	13538	4834	6757	4378
tpila-same-mixed-beh.fa_rep_c24232	-1.66053	2.1767	12.6256	0.000380508	0.016807	NA							98	109	94	99	24	22	51
tpila-same-mixed-beh.fa_rep_c4204	-1.65868	2.03948	11.6735	0.000633968	0.0249315	NA							74	115	105	70	39	13	39
tpila-same-mixed-beh.fa_rep_c13635	-1.6586	8.42777	24.014	9.5638e-07	0.000120868	gi|332016341|gb|EGI57254.1| Cytochrome P450 4V3 [Acromyrmex echinatior]	1111	432.565	2.5777e-143	212	234	1406	7750	8056	6640	8665	3115	3986	1073
tpila-same-mixed-beh.fa_rep_c17567	-1.65527	2.00566	15.0067	0.00010713	0.00636557	NA							80	116	91	68	39	28	24
Sample_682_PF_w7_smadr_Tpila_(paired)_contig_28041	-1.64916	2.61611	16.5009	4.86273e-05	0.00335054	NA							162	139	149	95	77	29	37
tpila-same-mixed-beh.fa_rep_c20363	-1.64746	1.8586	11.8233	0.000584956	0.0235251	NA							77	67	109	65	47	18	19
Sample_683_PF_w10_smadr_Tpila_(paired)_contig_18373	-1.64173	4.67195	31.081	2.47487e-08	4.73083e-06	NA							315	555	783	643	265	227	114
tpila-same-mixed-beh.fa_rep_c25577	-1.63684	1.78499	13.4427	0.000245966	0.0118567	NA							70	88	81	63	27	32	19
Sample_680_PF_w1_smadr_Tpila_(paired)_contig_6872	-1.63527	4.24751	40.7589	1.72214e-10	5.45526e-08	gi|332019028|gb|EGI59562.1| Aquaporin AQPAe.a [Acromyrmex echinatior]	1112	432.95	2.8689e-142	215	464	1288	289	468	545	407	157	159	125
tpila-same-mixed-beh.fa_rep_c17239	-1.63518	1.70214	12.4362	0.000421094	0.0181152	NA							73	62	95	54	26	24	23
tpila-same-mixed-beh.fa_rep_c19109	-1.63176	1.97331	12.9368	0.000322187	0.0147857	NA							84	55	96	108	35	24	30
tpila-same-mixed-beh.fa_rep_c5383	-1.61886	6.57957	66.4002	3.68059e-16	2.9925e-13	gi|332030738|gb|EGI70414.1| Putative fatty acyl-CoA reductase [Acromyrmex echinatior]	2600	1006.13	0	500	2426	4036	2245	1829	1998	2496	690	919	629
tpila-same-mixed-beh.fa_rep_c14542	-1.6173	5.39509	87.1411	1.01049e-20	1.39199e-17	NA							1013	846	876	1032	374	340	279
tpila-same-mixed-beh.fa_rep_c10361	-1.61173	2.04844	11.8082	0.000589713	0.0236774	gi|332018083|gb|EGI58697.1| Coiled-coil domain-containing protein 142 [Acromyrmex echinatior]	3655	1412.51	0	676	350	2521	115	82	98	67	42	43	13
tpila-same-mixed-beh.fa_rep_c22818	-1.61095	5.90189	27.7416	1.38646e-07	2.21757e-05	gi|332026176|gb|EGI66318.1| Translation initiation factor IF-2 [Acromyrmex echinatior]	234	94.7449	4.08591e-21	46	1	204	842	1725	1863	974	507	695	238
tpila-same-mixed-beh.fa_s34477	-1.60817	2.98668	12.2346	0.000469116	0.0197283	gi|322787425|gb|EFZ13513.1| hypothetical protein SINV_04075 [Solenopsis invicta]	472	186.422	2.23458e-52	93	3	413	179	198	234	95	31	53	91
Sample_680_PF_w1_smadr_Tpila_(paired)_contig_1414	-1.60428	3.25296	15.1402	9.98171e-05	0.0059894	gi|307186306|gb|EFN71969.1| Cytochrome P450 4C1 [Camponotus floridanus]	745	291.582	4.08515e-93	132	1	525	170	385	126	173	120	55	55
tpila-same-mixed-beh.fa_rep_c13335	-1.58811	5.66083	58.4547	2.08028e-14	1.23759e-11	gi|332017710|gb|EGI58386.1| hypothetical protein G5I_13513 [Acromyrmex echinatior]	1665	645.966	0	364	2322	3545	1379	963	1340	837	394	414	390
tpila-same-mixed-beh.fa_rep_c7697	-1.58155	7.92817	28.5598	9.08495e-08	1.52825e-05	gi|322793619|gb|EFZ17069.1| hypothetical protein SINV_02469 [Solenopsis invicta]	1840	713.375	0	351	549	1880	5535	7442	4796	4123	1387	1876	2377
tpila-same-mixed-beh.fa_rep_c22156	-1.57977	2.83949	14.7712	0.000121373	0.00704036	gi|297493590|gb|ADI40517.1| mitochondrial H+-transporting ATP synthase F0 complex subunit C2 [Cynopterus sphinx]	246	99.3673	4.17821e-23	48	309	467	182	180	178	93	102	43	32
tpila-same-mixed-beh.fa_rep_c7408	-1.5779	3.35811	23.5057	1.24547e-06	0.000152657	NA							171	228	273	237	66	91	83
tpila-same-mixed-beh.fa_rep_c20924	-1.57045	4.58594	39.9039	2.66766e-10	8.03311e-08	gi|332027463|gb|EGI67546.1| Alpha-tocopherol transfer protein [Acromyrmex echinatior]	1022	398.282	1.19462e-127	188	668	1552	492	693	567	395	157	217	194
[truncated: 1,105 more rows]

## Sheet: Tambi_All_Sig._FDR_Genes
Contig	logFC	logCPM	LR	PValue	FDR	Blasthit/Alignment Title	Score	Bits	eValue	Identity+	Start	Stop	BR_688	BR_689	BR_690	BR_691	DR_692	DR_693	DR_694	DR_695
[truncated: 380 more rows]

[truncated: 2 more sheets: Tcurvi_All_Sig._FDR_Genes, Tlongi_All_Sig._FDR_Genes]
