# Supplementary material for: Comparative analyses of co-evolving host-parasite associations reveal unique gene expression patterns underlying slavemaker raiding and host defensive phenotypes
Source: Sci Rep. 2018 Jan 31;8:1951. doi: 10.1038/s41598-018-20262-y (PMC5792630; doi:10.1038/s41598-018-20262-y)
Supplement: Supplementary file 5 — Supplementary Dataset 5 [file 41598_2018_20262_MOESM5_ESM.xlsx]

## Sheet: TopGO_results_cyan_SM_new
GO.ID	Term	Annotated	Significant	Expected	Fisher
GO:0006412	translation	84	6	1.44	0.0026
GO:0071918	urea transmembrane transport	1	1	0.02	0.0172
GO:0006783	heme biosynthetic process	1	1	0.02	0.0172
GO:0006685	sphingomyelin catabolic process	1	1	0.02	0.0172
GO:0019441	tryptophan catabolic process to kynureni...	1	1	0.02	0.0172
GO:0006750	glutathione biosynthetic process	2	1	0.03	0.0341
GO:0006629	lipid metabolic process	65	4	1.12	0.0463
GO:0042981	regulation of apoptotic process	3	1	0.05	0.0507
GO:0015986	ATP synthesis coupled proton transport	4	1	0.07	0.067
GO:0015936	coenzyme A metabolic process	4	1	0.07	0.067
GO:0006334	nucleosome assembly	6	1	0.1	0.0989
GO:0008299	isoprenoid biosynthetic process	7	1	0.12	0.1144
GO:0006099	tricarboxylic acid cycle	10	1	0.17	0.1594
GO:0008152	metabolic process	1483	31	25.48	0.1815
GO:0043401	steroid hormone mediated signaling pathw...	16	1	0.27	0.2429
GO:0006313	transposition, DNA-mediated	17	1	0.29	0.256
GO:0006030	chitin metabolic process	19	1	0.33	0.2815
GO:0055114	oxidation-reduction process	177	5	3.04	0.2823
GO:0016579	protein deubiquitination	20	1	0.34	0.294
GO:0035023	regulation of Rho protein signal transdu...	21	1	0.36	0.3062
GO:0006470	protein dephosphorylation	22	1	0.38	0.3182
GO:0006355	regulation of transcription, DNA-templat...	209	4	3.59	0.4898
GO:0016192	vesicle-mediated transport	47	1	0.81	0.5609
GO:0006810	transport	370	6	6.36	0.6108
GO:0055085	transmembrane transport	166	4	2.85	0.6758
GO:0006468	protein phosphorylation	161	2	2.77	0.7769
GO:0006396	RNA processing	95	1	1.63	0.8139
GO:0071103	DNA conformation change	13	1	0.22	1
GO:0019438	aromatic compound biosynthetic process	290	6	4.98	1
GO:0015672	monovalent inorganic cation transport	37	1	0.64	1
GO:0019439	aromatic compound catabolic process	23	1	0.4	1
GO:0032196	transposition	17	1	0.29	1
GO:0008219	cell death	8	1	0.14	1
GO:0019219	regulation of nucleobase-containing comp...	213	4	3.66	1
GO:0050794	regulation of cellular process	540	6	9.28	1
GO:0043412	macromolecule modification	318	4	5.46	1
GO:0044260	cellular macromolecule metabolic process	856	16	14.71	1
GO:0015840	urea transport	1	1	0.02	1
GO:0006022	aminoglycan metabolic process	25	1	0.43	1
