# Supplementary material for: Comparative analyses of co-evolving host-parasite associations reveal unique gene expression patterns underlying slavemaker raiding and host defensive phenotypes
Source: Sci Rep. 2018 Jan 31;8:1951. doi: 10.1038/s41598-018-20262-y (PMC5792630; doi:10.1038/s41598-018-20262-y)
Supplement: Supplementary file 6 — Supplementary Dataset 6 [file 41598_2018_20262_MOESM6_ESM.xlsx]

## Sheet: TopGO_results_salmon_SM_new
GO.ID	Term	Annotated	Significant	Expected	Fisher
GO:0006412	translation	84	8	1.52	0.00029
GO:0006979	response to oxidative stress	8	2	0.14	0.00832
GO:0000462	maturation of SSU-rRNA from tricistronic...	1	1	0.02	0.01806
GO:0035434	copper ion transmembrane transport	1	1	0.02	0.01806
GO:0006430	lysyl-tRNA aminoacylation	1	1	0.02	0.01806
GO:0006108	malate metabolic process	1	1	0.02	0.01806
GO:0001678	cellular glucose homeostasis	2	1	0.04	0.0358
GO:0046835	carbohydrate phosphorylation	2	1	0.04	0.0358
GO:0006850	mitochondrial pyruvate transport	2	1	0.04	0.0358
GO:0010508	positive regulation of autophagy	2	1	0.04	0.0358
GO:0008272	sulfate transport	2	1	0.04	0.0358
GO:0006744	ubiquinone biosynthetic process	3	1	0.05	0.05324
GO:0016226	iron-sulfur cluster assembly	4	1	0.07	0.07036
GO:0035176	social behavior	4	1	0.07	0.07036
GO:0006355	regulation of transcription, DNA-templat...	209	7	3.77	0.07673
GO:0006414	translational elongation	5	1	0.09	0.08718
GO:0030203	glycosaminoglycan metabolic process	6	1	0.11	0.1037
GO:0006334	nucleosome assembly	6	1	0.11	0.1037
GO:0006298	mismatch repair	9	1	0.16	0.15154
GO:0006096	glycolytic process	9	1	0.16	0.15154
GO:0006099	tricarboxylic acid cycle	10	1	0.18	0.16693
GO:0009058	biosynthetic process	516	18	9.32	0.19698
GO:0008152	metabolic process	1483	32	26.79	0.21116
GO:0016579	protein deubiquitination	20	1	0.36	0.30656
GO:0006511	ubiquitin-dependent protein catabolic pr...	35	1	0.63	0.47419
GO:0007186	G-protein coupled receptor signaling pat...	89	2	1.61	0.4831
GO:0005975	carbohydrate metabolic process	68	2	1.23	0.48955
GO:0055114	oxidation-reduction process	177	4	3.2	0.54918
GO:0006508	proteolysis	157	3	2.84	0.62106
GO:0055085	transmembrane transport	166	2	3	0.92439
GO:0007165	signal transduction	295	3	5.33	0.97986
GO:0071103	DNA conformation change	13	1	0.23	1
GO:0019438	aromatic compound biosynthetic process	290	7	5.24	1
GO:0019725	cellular homeostasis	26	1	0.47	1
GO:0006364	rRNA processing	13	1	0.23	1
GO:0019219	regulation of nucleobase-containing comp...	213	7	3.85	1
GO:0050794	regulation of cellular process	540	11	9.75	1
GO:0043412	macromolecule modification	318	1	5.74	1
GO:0044260	cellular macromolecule metabolic process	856	18	15.46	1
GO:0006022	aminoglycan metabolic process	25	1	0.45	1
GO:0044262	cellular carbohydrate metabolic process	13	1	0.23	1
