# Supplementary material for: Comparative analyses of co-evolving host-parasite associations reveal unique gene expression patterns underlying slavemaker raiding and host defensive phenotypes
Source: Sci Rep. 2018 Jan 31;8:1951. doi: 10.1038/s41598-018-20262-y (PMC5792630; doi:10.1038/s41598-018-20262-y)
Supplement: Supplementary file 7 — Supplementary Dataset 7 [file 41598_2018_20262_MOESM7_ESM.xlsx]

## Sheet: TopGO_results_tan_Host_new
GO.ID	Term	Annotated	Significant	Expected	Fisher
GO:0006629	lipid metabolic process	70	6	1.91	0.017
GO:0008299	isoprenoid biosynthetic process	9	2	0.25	0.023
GO:0045116	protein neddylation	1	1	0.03	0.027
GO:0007517	muscle organ development	1	1	0.03	0.027
GO:0019510	S-adenosylhomocysteine catabolic process	1	1	0.03	0.027
GO:0042073	intraciliary transport	1	1	0.03	0.027
GO:0006685	sphingomyelin catabolic process	1	1	0.03	0.027
GO:1902751	positive regulation of cell cycle G2/M p...	1	1	0.03	0.027
GO:0045823	positive regulation of heart contraction	1	1	0.03	0.027
GO:0006529	asparagine biosynthetic process	1	1	0.03	0.027
GO:0019441	tryptophan catabolic process to kynureni...	1	1	0.03	0.027
GO:0019509	L-methionine salvage from methylthioaden...	2	1	0.05	0.054
GO:0000256	allantoin catabolic process	2	1	0.05	0.054
GO:0007205	protein kinase C-activating G-protein co...	3	1	0.08	0.08
GO:0006730	one-carbon metabolic process	4	1	0.11	0.105
GO:0006487	protein N-linked glycosylation	4	1	0.11	0.105
GO:0006098	pentose-phosphate shunt	4	1	0.11	0.105
GO:0051301	cell division	4	1	0.11	0.105
GO:0006298	mismatch repair	4	1	0.11	0.105
GO:0007608	sensory perception of smell	26	2	0.71	0.157
GO:0000956	nuclear-transcribed mRNA catabolic proce...	7	1	0.19	0.176
GO:0007156	homophilic cell adhesion via plasma memb...	7	1	0.19	0.176
GO:0006302	double-strand break repair	7	1	0.19	0.176
GO:0051726	regulation of cell cycle	12	2	0.33	0.196
GO:0006270	DNA replication initiation	8	1	0.22	0.199
GO:0007169	transmembrane receptor protein tyrosine ...	8	1	0.22	0.199
GO:0009190	cyclic nucleotide biosynthetic process	9	1	0.25	0.221
GO:0006139	nucleobase-containing compound metabolic...	588	18	16.05	0.257
GO:0007155	cell adhesion	20	2	0.55	0.3
GO:0009058	biosynthetic process	546	16	14.9	0.32
GO:0006355	regulation of transcription, DNA-templat...	204	7	5.57	0.32
GO:0043401	steroid hormone mediated signaling pathw...	14	1	0.38	0.322
GO:0007018	microtubule-based movement	18	2	0.49	0.372
GO:0006869	lipid transport	17	1	0.46	0.376
GO:0006352	DNA-templated transcription, initiation	18	1	0.49	0.393
GO:0006470	protein dephosphorylation	20	1	0.55	0.426
GO:0035556	intracellular signal transduction	91	3	2.48	0.456
GO:0007165	signal transduction	270	7	7.37	0.525
GO:0008152	metabolic process	1535	46	41.9	0.526
GO:0006508	proteolysis	175	5	4.78	0.527
GO:0006468	protein phosphorylation	141	4	3.85	0.544
GO:0006281	DNA repair	48	3	1.31	0.634
GO:0055114	oxidation-reduction process	166	4	4.53	0.676
GO:0016192	vesicle-mediated transport	55	1	1.5	0.786
GO:0055085	transmembrane transport	158	3	4.31	0.818
GO:0005975	carbohydrate metabolic process	78	1	2.13	0.889
GO:0006811	ion transport	104	1	2.84	0.947
GO:0006396	RNA processing	105	1	2.87	0.949
GO:0003008	system process	34	3	0.93	1
GO:0072521	purine-containing compound metabolic pro...	51	1	1.39	1
GO:0051716	cellular response to stimulus	321	10	8.76	1
GO:0046907	intracellular transport	73	1	1.99	1
GO:0072523	purine-containing compound catabolic pro...	2	1	0.05	1
GO:0010033	response to organic substance	23	1	0.63	1
GO:0006810	transport	376	7	10.26	1
GO:0072524	pyridine-containing compound metabolic p...	19	1	0.52	1
GO:0009889	regulation of biosynthetic process	209	7	5.7	1
GO:0006259	DNA metabolic process	114	4	3.11	1
GO:0051186	cofactor metabolic process	41	1	1.12	1
GO:1902749	regulation of cell cycle G2/M phase tran...	1	1	0.03	1
GO:0019438	aromatic compound biosynthetic process	294	9	8.03	1
GO:0044106	cellular amine metabolic process	3	1	0.08	1
GO:0009755	hormone-mediated signaling pathway	14	1	0.38	1
