# Supplementary material for: Comparative analyses of co-evolving host-parasite associations reveal unique gene expression patterns underlying slavemaker raiding and host defensive phenotypes
Source: Sci Rep. 2018 Jan 31;8:1951. doi: 10.1038/s41598-018-20262-y (PMC5792630; doi:10.1038/s41598-018-20262-y)
Supplement: Supplementary file 8 — Supplementary Dataset 8 [file 41598_2018_20262_MOESM8_ESM.xlsx]

## Sheet: Slavemaker_OutOfRaidingSeason
18 elements included exclusively in "Tamer-BR":	0 common elements in "Tamer-BR" and "Tdul-BR":	0 elements included exclusively in "Tdul-BR":	0 common elements in "Tdul-BR" and "Tpila-BR":	72 elements included exclusively in "Tpila-BR":	17 common elements in "Tamer-BR" and "Tpila-BR":	20 common elements in "Tamer-BR", "Tdul-BR" and "Tpila-BR":
aromatic amino acid family metabolic process				cofactor metabolic process	cellular metabolic process	metabolic process
aromatic amino acid family catabolic process				phosphorus metabolic process	cellular amino acid metabolic process	organic substance metabolic process
alpha-amino acid metabolic process				organophosphate metabolic process	lipid metabolic process	primary metabolic process
organonitrogen compound catabolic process				coenzyme metabolic process	single-organism cellular process	single-organism metabolic process
fatty acid metabolic process				proteolysis	organic substance biosynthetic process	organic acid metabolic process
alpha-amino acid catabolic process				phosphate-containing compound metabolic process	cellular process	oxoacid metabolic process
L-phenylalanine metabolic process				nucleotide metabolic process	cellular lipid metabolic process	carboxylic acid metabolic process
erythrose 4-phosphate/phosphoenolpyruvate family amino acid catabolic process				nucleoside phosphate metabolic process	cellular biosynthetic process	small molecule metabolic process
L-phenylalanine catabolic process				cofactor biosynthetic process	single-organism catabolic process	single-organism process
erythrose 4-phosphate/phosphoenolpyruvate family amino acid metabolic process				nucleobase-containing small molecule metabolic process	macromolecule metabolic process	small molecule biosynthetic process
cellular amino acid catabolic process				ribose phosphate metabolic process	monocarboxylic acid metabolic process	establishment of localization
carboxylic acid catabolic process				cellular catabolic process	organic substance catabolic process	transport
organic acid catabolic process				single-organism transport	catabolic process	localization
small molecule catabolic process				single-organism localization	organonitrogen compound metabolic process	transmembrane transport
aromatic compound catabolic process				purine nucleoside metabolic process	protein metabolic process	single-organism biosynthetic process
fatty acid biosynthetic process				purine ribonucleoside metabolic process	carbohydrate metabolic process	biosynthetic process
monocarboxylic acid biosynthetic process				cellular nitrogen compound metabolic process	nitrogen compound metabolic process	organic acid biosynthetic process
organic cyclic compound catabolic process				organic cyclic compound metabolic process		carboxylic acid biosynthetic process
				pigment biosynthetic process		oxidation-reduction process
				pigment metabolic process		cellular ketone metabolic process
				coenzyme biosynthetic process
				ion transport
				carbohydrate derivative metabolic process
				heterocycle biosynthetic process
				organic cyclic compound biosynthetic process
				ribonucleoside metabolic process
				heterocycle metabolic process
				organophosphate catabolic process
				glycosyl compound metabolic process
				nucleoside metabolic process
				purine ribonucleotide metabolic process
				purine nucleotide metabolic process
				cellular aromatic compound metabolic process
				ribonucleotide metabolic process
				purine-containing compound metabolic process
				ion transmembrane transport
				carbohydrate transport
				phospholipid catabolic process
				membrane lipid catabolic process
				sphingomyelin catabolic process
				sphingolipid catabolic process
				sphingomyelin metabolic process
				organic substance transport
				organonitrogen compound biosynthetic process
				aromatic compound biosynthetic process
				cellular protein metabolic process
				oxidoreduction coenzyme metabolic process
				lipid biosynthetic process
				purine nucleoside bisphosphate metabolic process
				regulation of biological process
				coenzyme A metabolic process
				heme metabolic process
				ribonucleoside bisphosphate metabolic process
				heme biosynthetic process
				nucleoside bisphosphate metabolic process
				ATP metabolic process
				biological regulation
				cellular lipid catabolic process
				purine nucleoside triphosphate metabolic process
				regulation of cellular process
				purine ribonucleoside triphosphate metabolic process
				cellular amino acid biosynthetic process
				ribonucleoside triphosphate metabolic process
				nucleoside triphosphate metabolic process
				cation transport
				purine ribonucleoside monophosphate metabolic process
				purine nucleoside monophosphate metabolic process
				glyceraldehyde-3-phosphate metabolic process
				porphyrin-containing compound biosynthetic process
				porphyrin-containing compound metabolic process
				pentose-phosphate shunt
				glucose 6-phosphate metabolic process

## Sheet: Slavemaker_DuringRaid
15 elements included exclusively in "Tamer-DR":	0 common elements in "Tamer-DR" and "Tdul-DR":	7 elements included exclusively in "Tdul-DR":	0 common elements in "Tdul-DR" and "Tpila-DR":	2 elements included exclusively in "Tpila-DR":	14 common elements in "Tamer-DR" and "Tpila-DR":	0 common elements in "Tamer-DR", "Tdul-DR" and "Tpila-DR":
peptide biosynthetic process		negative regulation of peptidase activity		aromatic compound catabolic process	metabolic process
translation		negative regulation of endopeptidase activity		organic cyclic compound catabolic process	organic substance biosynthetic process
amide biosynthetic process		regulation of endopeptidase activity			biosynthetic process
peptide metabolic process		regulation of peptidase activity			cellular metabolic process
cellular amide metabolic process		regulation of proteolysis			cellular biosynthetic process
macromolecule biosynthetic process		negative regulation of hydrolase activity			primary metabolic process
oxidation-reduction process		negative regulation of proteolysis			organic substance metabolic process
cellular macromolecule biosynthetic process					cellular process
organonitrogen compound biosynthetic process					cellular protein metabolic process
gene expression					single-organism metabolic process
cellular macromolecule metabolic process					organonitrogen compound metabolic process
cellular nitrogen compound biosynthetic process					protein metabolic process
nitrogen compound metabolic process					macromolecule metabolic process
cellular nitrogen compound metabolic process					single-organism process
lipid biosynthetic process
